# Supplementary material for: Comparative secretome analysis unveils species-specific virulence factors in Elsinoe perseae, the causative agent of the scab disease of avocado (Persea americana)
Source: AIMS Microbiol. 2024 Oct 28;10(4):894–916. doi: 10.3934/microbiol.2024039 (PMC11609419; doi:10.3934/microbiol.2024039)
Supplement: Supplementary file 2 [file microbiol-10-04-039-s002.xlsx]

## Sheet: E. perseae
Table S1. Gene models of E. perseae
##gff-version 3
JARDAA010000026.1	GenSAS_658556a20f294-publish	gene	465	748	.	+	.	ID=Ep.00g000010-v1.0.a2;Name=Ep.00g000010;
JARDAA010000026.1	GenSAS_658556a20f294-publish	mRNA	465	748	284	+	.	ID=Ep.00g000010.m01-v1.0.a2;Name=Ep.00g000010.m01;Parent=Ep.00g000010-v1.0.a2;
JARDAA010000026.1	GenSAS_658556a20f294-publish	exon	465	748	.	+	.	ID=Ep.00g000010.m01.exon01-v1.0.a2;Name=Ep.00g000010.m01.exon01;Parent=Ep.00g000010.m01-v1.0.a2;
JARDAA010000026.1	GenSAS_658556a20f294-publish	CDS	465	748	.	+	1	ID=Ep.00g000010.m01.CDS01-v1.0.a2;Name=Ep.00g000010.m01.CDS01;Parent=Ep.00g000010.m01-v1.0.a2;
JARDAA010000040.1	GenSAS_658556a20f294-publish	gene	357	605	.	-	.	ID=Ep.00g000020-v1.0.a2;Name=Ep.00g000020;
JARDAA010000040.1	GenSAS_658556a20f294-publish	mRNA	357	605	495	-	.	ID=Ep.00g000020.m01-v1.0.a2;Name=Ep.00g000020.m01;Parent=Ep.00g000020-v1.0.a2;
JARDAA010000040.1	GenSAS_658556a20f294-publish	exon	357	605	.	-	.	ID=Ep.00g000020.m01.exon01-v1.0.a2;Name=Ep.00g000020.m01.exon01;Parent=Ep.00g000020.m01-v1.0.a2;
JARDAA010000040.1	GenSAS_658556a20f294-publish	CDS	357	605	.	-	0	ID=Ep.00g000020.m01.CDS01-v1.0.a2;Name=Ep.00g000020.m01.CDS01;Parent=Ep.00g000020.m01-v1.0.a2;
JARDAA010000040.1	GenSAS_658556a20f294-publish	gene	1216	1785	.	+	.	ID=Ep.00g000030-v1.0.a2;Name=Ep.00g000030;
JARDAA010000040.1	GenSAS_658556a20f294-publish	mRNA	1216	1785	1100	+	.	ID=Ep.00g000030.m01-v1.0.a2;Name=Ep.00g000030.m01;Parent=Ep.00g000030-v1.0.a2;
JARDAA010000040.1	GenSAS_658556a20f294-publish	exon	1216	1242	.	+	.	ID=Ep.00g000030.m01.exon01-v1.0.a2;Name=Ep.00g000030.m01.exon01;Parent=Ep.00g000030.m01-v1.0.a2;
JARDAA010000040.1	GenSAS_658556a20f294-publish	CDS	1216	1242	.	+	0	ID=Ep.00g000030.m01.CDS01-v1.0.a2;Name=Ep.00g000030.m01.CDS01;Parent=Ep.00g000030.m01-v1.0.a2;
JARDAA010000040.1	GenSAS_658556a20f294-publish	exon	1296	1418	.	+	.	ID=Ep.00g000030.m01.exon02-v1.0.a2;Name=Ep.00g000030.m01.exon02;Parent=Ep.00g000030.m01-v1.0.a2;
JARDAA010000040.1	GenSAS_658556a20f294-publish	CDS	1296	1418	.	+	0	ID=Ep.00g000030.m01.CDS02-v1.0.a2;Name=Ep.00g000030.m01.CDS02;Parent=Ep.00g000030.m01-v1.0.a2;
JARDAA010000040.1	GenSAS_658556a20f294-publish	exon	1472	1539	.	+	.	ID=Ep.00g000030.m01.exon03-v1.0.a2;Name=Ep.00g000030.m01.exon03;Parent=Ep.00g000030.m01-v1.0.a2;
JARDAA010000040.1	GenSAS_658556a20f294-publish	CDS	1472	1539	.	+	0	ID=Ep.00g000030.m01.CDS03-v1.0.a2;Name=Ep.00g000030.m01.CDS03;Parent=Ep.00g000030.m01-v1.0.a2;
JARDAA010000040.1	GenSAS_658556a20f294-publish	exon	1593	1785	.	+	.	ID=Ep.00g000030.m01.exon04-v1.0.a2;Name=Ep.00g000030.m01.exon04;Parent=Ep.00g000030.m01-v1.0.a2;
JARDAA010000040.1	GenSAS_658556a20f294-publish	CDS	1593	1785	.	+	2	ID=Ep.00g000030.m01.CDS04-v1.0.a2;Name=Ep.00g000030.m01.CDS04;Parent=Ep.00g000030.m01-v1.0.a2;
JARDAA010000040.1	GenSAS_658556a20f294-publish	gene	2985	4317	.	+	.	ID=Ep.00g000040-v1.0.a2;Name=Ep.00g000040;
JARDAA010000040.1	GenSAS_658556a20f294-publish	mRNA	2985	4317	2663	+	.	ID=Ep.00g000040.m01-v1.0.a2;Name=Ep.00g000040.m01;Parent=Ep.00g000040-v1.0.a2;
JARDAA010000040.1	GenSAS_658556a20f294-publish	exon	2985	3807	.	+	.	ID=Ep.00g000040.m01.exon01-v1.0.a2;Name=Ep.00g000040.m01.exon01;Parent=Ep.00g000040.m01-v1.0.a2;
JARDAA010000040.1	GenSAS_658556a20f294-publish	CDS	2985	3807	.	+	0	ID=Ep.00g000040.m01.CDS01-v1.0.a2;Name=Ep.00g000040.m01.CDS01;Parent=Ep.00g000040.m01-v1.0.a2;
JARDAA010000040.1	GenSAS_658556a20f294-publish	exon	3860	4317	.	+	.	ID=Ep.00g000040.m01.exon02-v1.0.a2;Name=Ep.00g000040.m01.exon02;Parent=Ep.00g000040.m01-v1.0.a2;
JARDAA010000040.1	GenSAS_658556a20f294-publish	CDS	3860	4317	.	+	1	ID=Ep.00g000040.m01.CDS02-v1.0.a2;Name=Ep.00g000040.m01.CDS02;Parent=Ep.00g000040.m01-v1.0.a2;
JARDAA010000040.1	GenSAS_658556a20f294-publish	gene	4925	8044	.	+	.	ID=Ep.00g000050-v1.0.a2;Name=Ep.00g000050;
JARDAA010000040.1	GenSAS_658556a20f294-publish	mRNA	4925	8044	6237	+	.	ID=Ep.00g000050.m01-v1.0.a2;Name=Ep.00g000050.m01;Parent=Ep.00g000050-v1.0.a2;
JARDAA010000040.1	GenSAS_658556a20f294-publish	exon	4925	8044	.	+	.	ID=Ep.00g000050.m01.exon01-v1.0.a2;Name=Ep.00g000050.m01.exon01;Parent=Ep.00g000050.m01-v1.0.a2;
JARDAA010000040.1	GenSAS_658556a20f294-publish	CDS	4925	8044	.	+	0	ID=Ep.00g000050.m01.CDS01-v1.0.a2;Name=Ep.00g000050.m01.CDS01;Parent=Ep.00g000050.m01-v1.0.a2;
JARDAA010000040.1	GenSAS_658556a20f294-publish	gene	8223	9107	.	-	.	ID=Ep.00g000060-v1.0.a2;Name=Ep.00g000060;
JARDAA010000040.1	GenSAS_658556a20f294-publish	mRNA	8223	9107	1767	-	.	ID=Ep.00g000060.m01-v1.0.a2;Name=Ep.00g000060.m01;Parent=Ep.00g000060-v1.0.a2;
JARDAA010000040.1	GenSAS_658556a20f294-publish	exon	8223	9107	.	-	.	ID=Ep.00g000060.m01.exon01-v1.0.a2;Name=Ep.00g000060.m01.exon01;Parent=Ep.00g000060.m01-v1.0.a2;
JARDAA010000040.1	GenSAS_658556a20f294-publish	CDS	8223	9107	.	-	0	ID=Ep.00g000060.m01.CDS01-v1.0.a2;Name=Ep.00g000060.m01.CDS01;Parent=Ep.00g000060.m01-v1.0.a2;
JARDAA010000040.1	GenSAS_658556a20f294-publish	gene	9355	10493	.	+	.	ID=Ep.00g000070-v1.0.a2;Name=Ep.00g000070;
JARDAA010000040.1	GenSAS_658556a20f294-publish	mRNA	9355	10493	2275	+	.	ID=Ep.00g000070.m01-v1.0.a2;Name=Ep.00g000070.m01;Parent=Ep.00g000070-v1.0.a2;
JARDAA010000040.1	GenSAS_658556a20f294-publish	exon	9355	9430	.	+	.	ID=Ep.00g000070.m01.exon01-v1.0.a2;Name=Ep.00g000070.m01.exon01;Parent=Ep.00g000070.m01-v1.0.a2;
JARDAA010000040.1	GenSAS_658556a20f294-publish	CDS	9355	9430	.	+	0	ID=Ep.00g000070.m01.CDS01-v1.0.a2;Name=Ep.00g000070.m01.CDS01;Parent=Ep.00g000070.m01-v1.0.a2;
JARDAA010000040.1	GenSAS_658556a20f294-publish	exon	9478	10493	.	+	.	ID=Ep.00g000070.m01.exon02-v1.0.a2;Name=Ep.00g000070.m01.exon02;Parent=Ep.00g000070.m01-v1.0.a2;
JARDAA010000040.1	GenSAS_658556a20f294-publish	CDS	9478	10493	.	+	1	ID=Ep.00g000070.m01.CDS02-v1.0.a2;Name=Ep.00g000070.m01.CDS02;Parent=Ep.00g000070.m01-v1.0.a2;
JARDAA010000040.1	GenSAS_658556a20f294-publish	gene	11191	12866	.	-	.	ID=Ep.00g000080-v1.0.a2;Name=Ep.00g000080;
JARDAA010000040.1	GenSAS_658556a20f294-publish	mRNA	11191	12866	3349	-	.	ID=Ep.00g000080.m01-v1.0.a2;Name=Ep.00g000080.m01;Parent=Ep.00g000080-v1.0.a2;
JARDAA010000040.1	GenSAS_658556a20f294-publish	exon	11191	11490	.	-	.	ID=Ep.00g000080.m01.exon01-v1.0.a2;Name=Ep.00g000080.m01.exon01;Parent=Ep.00g000080.m01-v1.0.a2;
JARDAA010000040.1	GenSAS_658556a20f294-publish	CDS	11191	11490	.	-	0	ID=Ep.00g000080.m01.CDS01-v1.0.a2;Name=Ep.00g000080.m01.CDS01;Parent=Ep.00g000080.m01-v1.0.a2;
JARDAA010000040.1	GenSAS_658556a20f294-publish	exon	11545	12490	.	-	.	ID=Ep.00g000080.m01.exon02-v1.0.a2;Name=Ep.00g000080.m01.exon02;Parent=Ep.00g000080.m01-v1.0.a2;
JARDAA010000040.1	GenSAS_658556a20f294-publish	CDS	11545	12490	.	-	2	ID=Ep.00g000080.m01.CDS02-v1.0.a2;Name=Ep.00g000080.m01.CDS02;Parent=Ep.00g000080.m01-v1.0.a2;
JARDAA010000040.1	GenSAS_658556a20f294-publish	exon	12547	12866	.	-	.	ID=Ep.00g000080.m01.exon03-v1.0.a2;Name=Ep.00g000080.m01.exon03;Parent=Ep.00g000080.m01-v1.0.a2;
JARDAA010000040.1	GenSAS_658556a20f294-publish	CDS	12547	12866	.	-	0	ID=Ep.00g000080.m01.CDS03-v1.0.a2;Name=Ep.00g000080.m01.CDS03;Parent=Ep.00g000080.m01-v1.0.a2;
JARDAA010000040.1	GenSAS_658556a20f294-publish	gene	16989	19169	.	-	.	ID=Ep.00g000090-v1.0.a2;Name=Ep.00g000090;
JARDAA010000040.1	GenSAS_658556a20f294-publish	mRNA	16989	19169	4358	-	.	ID=Ep.00g000090.m01-v1.0.a2;Name=Ep.00g000090.m01;Parent=Ep.00g000090-v1.0.a2;
JARDAA010000040.1	GenSAS_658556a20f294-publish	exon	16989	19169	.	-	.	ID=Ep.00g000090.m01.exon01-v1.0.a2;Name=Ep.00g000090.m01.exon01;Parent=Ep.00g000090.m01-v1.0.a2;
JARDAA010000040.1	GenSAS_658556a20f294-publish	CDS	16989	19169	.	-	0	ID=Ep.00g000090.m01.CDS01-v1.0.a2;Name=Ep.00g000090.m01.CDS01;Parent=Ep.00g000090.m01-v1.0.a2;
JARDAA010000040.1	GenSAS_658556a20f294-publish	gene	19648	20438	.	+	.	ID=Ep.00g000100-v1.0.a2;Name=Ep.00g000100;
JARDAA010000040.1	GenSAS_658556a20f294-publish	mRNA	19648	20438	1579	+	.	ID=Ep.00g000100.m01-v1.0.a2;Name=Ep.00g000100.m01;Parent=Ep.00g000100-v1.0.a2;
JARDAA010000040.1	GenSAS_658556a20f294-publish	exon	19648	19668	.	+	.	ID=Ep.00g000100.m01.exon01-v1.0.a2;Name=Ep.00g000100.m01.exon01;Parent=Ep.00g000100.m01-v1.0.a2;
JARDAA010000040.1	GenSAS_658556a20f294-publish	CDS	19648	19668	.	+	0	ID=Ep.00g000100.m01.CDS01-v1.0.a2;Name=Ep.00g000100.m01.CDS01;Parent=Ep.00g000100.m01-v1.0.a2;
JARDAA010000040.1	GenSAS_658556a20f294-publish	exon	19722	19856	.	+	.	ID=Ep.00g000100.m01.exon02-v1.0.a2;Name=Ep.00g000100.m01.exon02;Parent=Ep.00g000100.m01-v1.0.a2;
JARDAA010000040.1	GenSAS_658556a20f294-publish	CDS	19722	19856	.	+	0	ID=Ep.00g000100.m01.CDS02-v1.0.a2;Name=Ep.00g000100.m01.CDS02;Parent=Ep.00g000100.m01-v1.0.a2;
JARDAA010000040.1	GenSAS_658556a20f294-publish	exon	19906	20012	.	+	.	ID=Ep.00g000100.m01.exon03-v1.0.a2;Name=Ep.00g000100.m01.exon03;Parent=Ep.00g000100.m01-v1.0.a2;
JARDAA010000040.1	GenSAS_658556a20f294-publish	CDS	19906	20012	.	+	0	ID=Ep.00g000100.m01.CDS03-v1.0.a2;Name=Ep.00g000100.m01.CDS03;Parent=Ep.00g000100.m01-v1.0.a2;
JARDAA010000040.1	GenSAS_658556a20f294-publish	exon	20063	20438	.	+	.	ID=Ep.00g000100.m01.exon04-v1.0.a2;Name=Ep.00g000100.m01.exon04;Parent=Ep.00g000100.m01-v1.0.a2;
JARDAA010000040.1	GenSAS_658556a20f294-publish	CDS	20063	20438	.	+	2	ID=Ep.00g000100.m01.CDS04-v1.0.a2;Name=Ep.00g000100.m01.CDS04;Parent=Ep.00g000100.m01-v1.0.a2;
JARDAA010000040.1	GenSAS_658556a20f294-publish	gene	20822	21964	.	-	.	ID=Ep.00g000110-v1.0.a2;Name=Ep.00g000110;
JARDAA010000040.1	GenSAS_658556a20f294-publish	mRNA	20822	21964	2283	-	.	ID=Ep.00g000110.m01-v1.0.a2;Name=Ep.00g000110.m01;Parent=Ep.00g000110-v1.0.a2;
JARDAA010000040.1	GenSAS_658556a20f294-publish	exon	20822	21870	.	-	.	ID=Ep.00g000110.m01.exon01-v1.0.a2;Name=Ep.00g000110.m01.exon01;Parent=Ep.00g000110.m01-v1.0.a2;
JARDAA010000040.1	GenSAS_658556a20f294-publish	CDS	20822	21870	.	-	1	ID=Ep.00g000110.m01.CDS01-v1.0.a2;Name=Ep.00g000110.m01.CDS01;Parent=Ep.00g000110.m01-v1.0.a2;
JARDAA010000040.1	GenSAS_658556a20f294-publish	exon	21940	21964	.	-	.	ID=Ep.00g000110.m01.exon02-v1.0.a2;Name=Ep.00g000110.m01.exon02;Parent=Ep.00g000110.m01-v1.0.a2;
JARDAA010000040.1	GenSAS_658556a20f294-publish	CDS	21940	21964	.	-	0	ID=Ep.00g000110.m01.CDS02-v1.0.a2;Name=Ep.00g000110.m01.CDS02;Parent=Ep.00g000110.m01-v1.0.a2;
JARDAA010000040.1	GenSAS_658556a20f294-publish	gene	22337	26005	.	-	.	ID=Ep.00g000120-v1.0.a2;Name=Ep.00g000120;
JARDAA010000040.1	GenSAS_658556a20f294-publish	mRNA	22337	26005	7335	-	.	ID=Ep.00g000120.m01-v1.0.a2;Name=Ep.00g000120.m01;Parent=Ep.00g000120-v1.0.a2;
JARDAA010000040.1	GenSAS_658556a20f294-publish	exon	22337	26005	.	-	.	ID=Ep.00g000120.m01.exon01-v1.0.a2;Name=Ep.00g000120.m01.exon01;Parent=Ep.00g000120.m01-v1.0.a2;
JARDAA010000040.1	GenSAS_658556a20f294-publish	CDS	22337	26005	.	-	0	ID=Ep.00g000120.m01.CDS01-v1.0.a2;Name=Ep.00g000120.m01.CDS01;Parent=Ep.00g000120.m01-v1.0.a2;
JARDAA010000040.1	GenSAS_658556a20f294-publish	gene	26414	27937	.	+	.	ID=Ep.00g000130-v1.0.a2;Name=Ep.00g000130;
JARDAA010000040.1	GenSAS_658556a20f294-publish	mRNA	26414	27937	3045	+	.	ID=Ep.00g000130.m01-v1.0.a2;Name=Ep.00g000130.m01;Parent=Ep.00g000130-v1.0.a2;
JARDAA010000040.1	GenSAS_658556a20f294-publish	exon	26414	27937	.	+	.	ID=Ep.00g000130.m01.exon01-v1.0.a2;Name=Ep.00g000130.m01.exon01;Parent=Ep.00g000130.m01-v1.0.a2;
JARDAA010000040.1	GenSAS_658556a20f294-publish	CDS	26414	27937	.	+	0	ID=Ep.00g000130.m01.CDS01-v1.0.a2;Name=Ep.00g000130.m01.CDS01;Parent=Ep.00g000130.m01-v1.0.a2;
JARDAA010000040.1	GenSAS_658556a20f294-publish	gene	28592	30430	.	+	.	ID=Ep.00g000140-v1.0.a2;Name=Ep.00g000140;
JARDAA010000040.1	GenSAS_658556a20f294-publish	mRNA	28592	30430	3675	+	.	ID=Ep.00g000140.m01-v1.0.a2;Name=Ep.00g000140.m01;Parent=Ep.00g000140-v1.0.a2;
JARDAA010000040.1	GenSAS_658556a20f294-publish	exon	28592	30430	.	+	.	ID=Ep.00g000140.m01.exon01-v1.0.a2;Name=Ep.00g000140.m01.exon01;Parent=Ep.00g000140.m01-v1.0.a2;
JARDAA010000040.1	GenSAS_658556a20f294-publish	CDS	28592	30430	.	+	0	ID=Ep.00g000140.m01.CDS01-v1.0.a2;Name=Ep.00g000140.m01.CDS01;Parent=Ep.00g000140.m01-v1.0.a2;
JARDAA010000040.1	GenSAS_658556a20f294-publish	gene	30940	32226	.	+	.	ID=Ep.00g000150-v1.0.a2;Name=Ep.00g000150;
JARDAA010000040.1	GenSAS_658556a20f294-publish	mRNA	30940	32226	2523	+	.	ID=Ep.00g000150.m01-v1.0.a2;Name=Ep.00g000150.m01;Parent=Ep.00g000150-v1.0.a2;
JARDAA010000040.1	GenSAS_658556a20f294-publish	exon	30940	31335	.	+	.	ID=Ep.00g000150.m01.exon01-v1.0.a2;Name=Ep.00g000150.m01.exon01;Parent=Ep.00g000150.m01-v1.0.a2;
JARDAA010000040.1	GenSAS_658556a20f294-publish	CDS	30940	31335	.	+	0	ID=Ep.00g000150.m01.CDS01-v1.0.a2;Name=Ep.00g000150.m01.CDS01;Parent=Ep.00g000150.m01-v1.0.a2;
JARDAA010000040.1	GenSAS_658556a20f294-publish	exon	31384	32226	.	+	.	ID=Ep.00g000150.m01.exon02-v1.0.a2;Name=Ep.00g000150.m01.exon02;Parent=Ep.00g000150.m01-v1.0.a2;
JARDAA010000040.1	GenSAS_658556a20f294-publish	CDS	31384	32226	.	+	0	ID=Ep.00g000150.m01.CDS02-v1.0.a2;Name=Ep.00g000150.m01.CDS02;Parent=Ep.00g000150.m01-v1.0.a2;
JARDAA010000040.1	GenSAS_658556a20f294-publish	gene	32519	33303	.	-	.	ID=Ep.00g000160-v1.0.a2;Name=Ep.00g000160;
JARDAA010000040.1	GenSAS_658556a20f294-publish	mRNA	32519	33303	1567	-	.	ID=Ep.00g000160.m01-v1.0.a2;Name=Ep.00g000160.m01;Parent=Ep.00g000160-v1.0.a2;
JARDAA010000040.1	GenSAS_658556a20f294-publish	exon	32519	32836	.	-	.	ID=Ep.00g000160.m01.exon01-v1.0.a2;Name=Ep.00g000160.m01.exon01;Parent=Ep.00g000160.m01-v1.0.a2;
JARDAA010000040.1	GenSAS_658556a20f294-publish	CDS	32519	32836	.	-	0	ID=Ep.00g000160.m01.CDS01-v1.0.a2;Name=Ep.00g000160.m01.CDS01;Parent=Ep.00g000160.m01-v1.0.a2;
JARDAA010000040.1	GenSAS_658556a20f294-publish	exon	32887	33070	.	-	.	ID=Ep.00g000160.m01.exon02-v1.0.a2;Name=Ep.00g000160.m01.exon02;Parent=Ep.00g000160.m01-v1.0.a2;
JARDAA010000040.1	GenSAS_658556a20f294-publish	CDS	32887	33070	.	-	2	ID=Ep.00g000160.m01.CDS02-v1.0.a2;Name=Ep.00g000160.m01.CDS02;Parent=Ep.00g000160.m01-v1.0.a2;
JARDAA010000040.1	GenSAS_658556a20f294-publish	exon	33161	33303	.	-	.	ID=Ep.00g000160.m01.exon03-v1.0.a2;Name=Ep.00g000160.m01.exon03;Parent=Ep.00g000160.m01-v1.0.a2;
JARDAA010000040.1	GenSAS_658556a20f294-publish	CDS	33161	33303	.	-	0	ID=Ep.00g000160.m01.CDS03-v1.0.a2;Name=Ep.00g000160.m01.CDS03;Parent=Ep.00g000160.m01-v1.0.a2;
JARDAA010000040.1	GenSAS_658556a20f294-publish	gene	33779	35393	.	+	.	ID=Ep.00g000170-v1.0.a2;Name=Ep.00g000170;
JARDAA010000040.1	GenSAS_658556a20f294-publish	mRNA	33779	35393	3131	+	.	ID=Ep.00g000170.m01-v1.0.a2;Name=Ep.00g000170.m01;Parent=Ep.00g000170-v1.0.a2;
JARDAA010000040.1	GenSAS_658556a20f294-publish	exon	33779	34320	.	+	.	ID=Ep.00g000170.m01.exon01-v1.0.a2;Name=Ep.00g000170.m01.exon01;Parent=Ep.00g000170.m01-v1.0.a2;
JARDAA010000040.1	GenSAS_658556a20f294-publish	CDS	33779	34320	.	+	0	ID=Ep.00g000170.m01.CDS01-v1.0.a2;Name=Ep.00g000170.m01.CDS01;Parent=Ep.00g000170.m01-v1.0.a2;
JARDAA010000040.1	GenSAS_658556a20f294-publish	exon	34367	34657	.	+	.	ID=Ep.00g000170.m01.exon02-v1.0.a2;Name=Ep.00g000170.m01.exon02;Parent=Ep.00g000170.m01-v1.0.a2;
JARDAA010000040.1	GenSAS_658556a20f294-publish	CDS	34367	34657	.	+	2	ID=Ep.00g000170.m01.CDS02-v1.0.a2;Name=Ep.00g000170.m01.CDS02;Parent=Ep.00g000170.m01-v1.0.a2;
JARDAA010000040.1	GenSAS_658556a20f294-publish	exon	34706	35393	.	+	.	ID=Ep.00g000170.m01.exon03-v1.0.a2;Name=Ep.00g000170.m01.exon03;Parent=Ep.00g000170.m01-v1.0.a2;
JARDAA010000040.1	GenSAS_658556a20f294-publish	CDS	34706	35393	.	+	2	ID=Ep.00g000170.m01.CDS03-v1.0.a2;Name=Ep.00g000170.m01.CDS03;Parent=Ep.00g000170.m01-v1.0.a2;
JARDAA010000040.1	GenSAS_658556a20f294-publish	gene	35962	36246	.	-	.	ID=Ep.00g000180-v1.0.a2;Name=Ep.00g000180;
JARDAA010000040.1	GenSAS_658556a20f294-publish	mRNA	35962	36246	567	-	.	ID=Ep.00g000180.m01-v1.0.a2;Name=Ep.00g000180.m01;Parent=Ep.00g000180-v1.0.a2;
JARDAA010000040.1	GenSAS_658556a20f294-publish	exon	35962	36246	.	-	.	ID=Ep.00g000180.m01.exon01-v1.0.a2;Name=Ep.00g000180.m01.exon01;Parent=Ep.00g000180.m01-v1.0.a2;
JARDAA010000040.1	GenSAS_658556a20f294-publish	CDS	35962	36246	.	-	0	ID=Ep.00g000180.m01.CDS01-v1.0.a2;Name=Ep.00g000180.m01.CDS01;Parent=Ep.00g000180.m01-v1.0.a2;
JARDAA010000040.1	GenSAS_658556a20f294-publish	gene	40175	41338	.	+	.	ID=Ep.00g000190-v1.0.a2;Name=Ep.00g000190;
JARDAA010000040.1	GenSAS_658556a20f294-publish	mRNA	40175	41338	2325	+	.	ID=Ep.00g000190.m01-v1.0.a2;Name=Ep.00g000190.m01;Parent=Ep.00g000190-v1.0.a2;
JARDAA010000040.1	GenSAS_658556a20f294-publish	exon	40175	41338	.	+	.	ID=Ep.00g000190.m01.exon01-v1.0.a2;Name=Ep.00g000190.m01.exon01;Parent=Ep.00g000190.m01-v1.0.a2;
JARDAA010000040.1	GenSAS_658556a20f294-publish	CDS	40175	41338	.	+	0	ID=Ep.00g000190.m01.CDS01-v1.0.a2;Name=Ep.00g000190.m01.CDS01;Parent=Ep.00g000190.m01-v1.0.a2;
JARDAA010000040.1	GenSAS_658556a20f294-publish	gene	41850	43311	.	-	.	ID=Ep.00g000200-v1.0.a2;Name=Ep.00g000200;
JARDAA010000040.1	GenSAS_658556a20f294-publish	mRNA	41850	43311	2813	-	.	ID=Ep.00g000200.m01-v1.0.a2;Name=Ep.00g000200.m01;Parent=Ep.00g000200-v1.0.a2;
JARDAA010000040.1	GenSAS_658556a20f294-publish	exon	41850	43165	.	-	.	ID=Ep.00g000200.m01.exon01-v1.0.a2;Name=Ep.00g000200.m01.exon01;Parent=Ep.00g000200.m01-v1.0.a2;
JARDAA010000040.1	GenSAS_658556a20f294-publish	CDS	41850	43165	.	-	1	ID=Ep.00g000200.m01.CDS01-v1.0.a2;Name=Ep.00g000200.m01.CDS01;Parent=Ep.00g000200.m01-v1.0.a2;
JARDAA010000040.1	GenSAS_658556a20f294-publish	exon	43254	43311	.	-	.	ID=Ep.00g000200.m01.exon02-v1.0.a2;Name=Ep.00g000200.m01.exon02;Parent=Ep.00g000200.m01-v1.0.a2;
JARDAA010000040.1	GenSAS_658556a20f294-publish	CDS	43254	43311	.	-	0	ID=Ep.00g000200.m01.CDS02-v1.0.a2;Name=Ep.00g000200.m01.CDS02;Parent=Ep.00g000200.m01-v1.0.a2;
JARDAA010000040.1	GenSAS_658556a20f294-publish	gene	43748	44317	.	+	.	ID=Ep.00g000210-v1.0.a2;Name=Ep.00g000210;
JARDAA010000040.1	GenSAS_658556a20f294-publish	mRNA	43748	44317	1137	+	.	ID=Ep.00g000210.m01-v1.0.a2;Name=Ep.00g000210.m01;Parent=Ep.00g000210-v1.0.a2;
JARDAA010000040.1	GenSAS_658556a20f294-publish	exon	43748	44317	.	+	.	ID=Ep.00g000210.m01.exon01-v1.0.a2;Name=Ep.00g000210.m01.exon01;Parent=Ep.00g000210.m01-v1.0.a2;
JARDAA010000040.1	GenSAS_658556a20f294-publish	CDS	43748	44317	.	+	0	ID=Ep.00g000210.m01.CDS01-v1.0.a2;Name=Ep.00g000210.m01.CDS01;Parent=Ep.00g000210.m01-v1.0.a2;
JARDAA010000040.1	GenSAS_658556a20f294-publish	gene	47303	48322	.	+	.	ID=Ep.00g000220-v1.0.a2;Name=Ep.00g000220;
JARDAA010000040.1	GenSAS_658556a20f294-publish	mRNA	47303	48322	2037	+	.	ID=Ep.00g000220.m01-v1.0.a2;Name=Ep.00g000220.m01;Parent=Ep.00g000220-v1.0.a2;
JARDAA010000040.1	GenSAS_658556a20f294-publish	exon	47303	48322	.	+	.	ID=Ep.00g000220.m01.exon01-v1.0.a2;Name=Ep.00g000220.m01.exon01;Parent=Ep.00g000220.m01-v1.0.a2;
JARDAA010000040.1	GenSAS_658556a20f294-publish	CDS	47303	48322	.	+	0	ID=Ep.00g000220.m01.CDS01-v1.0.a2;Name=Ep.00g000220.m01.CDS01;Parent=Ep.00g000220.m01-v1.0.a2;
JARDAA010000040.1	GenSAS_658556a20f294-publish	gene	49007	49855	.	-	.	ID=Ep.00g000230-v1.0.a2;Name=Ep.00g000230;
JARDAA010000040.1	GenSAS_658556a20f294-publish	mRNA	49007	49855	1695	-	.	ID=Ep.00g000230.m01-v1.0.a2;Name=Ep.00g000230.m01;Parent=Ep.00g000230-v1.0.a2;
JARDAA010000040.1	GenSAS_658556a20f294-publish	exon	49007	49855	.	-	.	ID=Ep.00g000230.m01.exon01-v1.0.a2;Name=Ep.00g000230.m01.exon01;Parent=Ep.00g000230.m01-v1.0.a2;
JARDAA010000040.1	GenSAS_658556a20f294-publish	CDS	49007	49855	.	-	0	ID=Ep.00g000230.m01.CDS01-v1.0.a2;Name=Ep.00g000230.m01.CDS01;Parent=Ep.00g000230.m01-v1.0.a2;
JARDAA010000040.1	GenSAS_658556a20f294-publish	gene	52431	53596	.	-	.	ID=Ep.00g000240-v1.0.a2;Name=Ep.00g000240;
JARDAA010000040.1	GenSAS_658556a20f294-publish	mRNA	52431	53596	1469	-	.	ID=Ep.00g000240.m01-v1.0.a2;Name=Ep.00g000240.m01;Parent=Ep.00g000240-v1.0.a2;
JARDAA010000040.1	GenSAS_658556a20f294-publish	exon	52431	52955	.	-	.	ID=Ep.00g000240.m01.exon01-v1.0.a2;Name=Ep.00g000240.m01.exon01;Parent=Ep.00g000240.m01-v1.0.a2;
JARDAA010000040.1	GenSAS_658556a20f294-publish	CDS	52431	52955	.	-	0	ID=Ep.00g000240.m01.CDS01-v1.0.a2;Name=Ep.00g000240.m01.CDS01;Parent=Ep.00g000240.m01-v1.0.a2;
JARDAA010000040.1	GenSAS_658556a20f294-publish	exon	53025	53391	.	-	.	ID=Ep.00g000240.m01.exon02-v1.0.a2;Name=Ep.00g000240.m01.exon02;Parent=Ep.00g000240.m01-v1.0.a2;
JARDAA010000040.1	GenSAS_658556a20f294-publish	CDS	53025	53391	.	-	2	ID=Ep.00g000240.m01.CDS02-v1.0.a2;Name=Ep.00g000240.m01.CDS02;Parent=Ep.00g000240.m01-v1.0.a2;
JARDAA010000040.1	GenSAS_658556a20f294-publish	exon	53442	53596	.	-	.	ID=Ep.00g000240.m01.exon03-v1.0.a2;Name=Ep.00g000240.m01.exon03;Parent=Ep.00g000240.m01-v1.0.a2;
JARDAA010000040.1	GenSAS_658556a20f294-publish	CDS	53442	53596	.	-	0	ID=Ep.00g000240.m01.CDS03-v1.0.a2;Name=Ep.00g000240.m01.CDS03;Parent=Ep.00g000240.m01-v1.0.a2;
JARDAA010000040.1	GenSAS_658556a20f294-publish	gene	54078	56309	.	+	.	ID=Ep.00g000250-v1.0.a2;Name=Ep.00g000250;
JARDAA010000040.1	GenSAS_658556a20f294-publish	mRNA	54078	56309	4447	+	.	ID=Ep.00g000250.m01-v1.0.a2;Name=Ep.00g000250.m01;Parent=Ep.00g000250-v1.0.a2;
JARDAA010000040.1	GenSAS_658556a20f294-publish	exon	54078	56309	.	+	.	ID=Ep.00g000250.m01.exon01-v1.0.a2;Name=Ep.00g000250.m01.exon01;Parent=Ep.00g000250.m01-v1.0.a2;
JARDAA010000040.1	GenSAS_658556a20f294-publish	CDS	54078	56309	.	+	0	ID=Ep.00g000250.m01.CDS01-v1.0.a2;Name=Ep.00g000250.m01.CDS01;Parent=Ep.00g000250.m01-v1.0.a2;
JARDAA010000040.1	GenSAS_658556a20f294-publish	gene	57143	59405	.	+	.	ID=Ep.00g000260-v1.0.a2;Name=Ep.00g000260;
JARDAA010000040.1	GenSAS_658556a20f294-publish	mRNA	57143	59405	4523	+	.	ID=Ep.00g000260.m01-v1.0.a2;Name=Ep.00g000260.m01;Parent=Ep.00g000260-v1.0.a2;
JARDAA010000040.1	GenSAS_658556a20f294-publish	exon	57143	57704	.	+	.	ID=Ep.00g000260.m01.exon01-v1.0.a2;Name=Ep.00g000260.m01.exon01;Parent=Ep.00g000260.m01-v1.0.a2;
JARDAA010000040.1	GenSAS_658556a20f294-publish	CDS	57143	57704	.	+	0	ID=Ep.00g000260.m01.CDS01-v1.0.a2;Name=Ep.00g000260.m01.CDS01;Parent=Ep.00g000260.m01-v1.0.a2;
JARDAA010000040.1	GenSAS_658556a20f294-publish	exon	57811	59405	.	+	.	ID=Ep.00g000260.m01.exon02-v1.0.a2;Name=Ep.00g000260.m01.exon02;Parent=Ep.00g000260.m01-v1.0.a2;
JARDAA010000040.1	GenSAS_658556a20f294-publish	CDS	57811	59405	.	+	1	ID=Ep.00g000260.m01.CDS02-v1.0.a2;Name=Ep.00g000260.m01.CDS02;Parent=Ep.00g000260.m01-v1.0.a2;
JARDAA010000040.1	GenSAS_658556a20f294-publish	gene	60853	62958	.	+	.	ID=Ep.00g000270-v1.0.a2;Name=Ep.00g000270;
JARDAA010000040.1	GenSAS_658556a20f294-publish	mRNA	60853	62958	4161	+	.	ID=Ep.00g000270.m01-v1.0.a2;Name=Ep.00g000270.m01;Parent=Ep.00g000270-v1.0.a2;
JARDAA010000040.1	GenSAS_658556a20f294-publish	exon	60853	61387	.	+	.	ID=Ep.00g000270.m01.exon01-v1.0.a2;Name=Ep.00g000270.m01.exon01;Parent=Ep.00g000270.m01-v1.0.a2;
JARDAA010000040.1	GenSAS_658556a20f294-publish	CDS	60853	61387	.	+	0	ID=Ep.00g000270.m01.CDS01-v1.0.a2;Name=Ep.00g000270.m01.CDS01;Parent=Ep.00g000270.m01-v1.0.a2;
JARDAA010000040.1	GenSAS_658556a20f294-publish	exon	61436	62958	.	+	.	ID=Ep.00g000270.m01.exon02-v1.0.a2;Name=Ep.00g000270.m01.exon02;Parent=Ep.00g000270.m01-v1.0.a2;
JARDAA010000040.1	GenSAS_658556a20f294-publish	CDS	61436	62958	.	+	1	ID=Ep.00g000270.m01.CDS02-v1.0.a2;Name=Ep.00g000270.m01.CDS02;Parent=Ep.00g000270.m01-v1.0.a2;
JARDAA010000040.1	GenSAS_658556a20f294-publish	gene	66568	67643	.	+	.	ID=Ep.00g000280-v1.0.a2;Name=Ep.00g000280;
JARDAA010000040.1	GenSAS_658556a20f294-publish	mRNA	66568	67643	1891	+	.	ID=Ep.00g000280.m01-v1.0.a2;Name=Ep.00g000280.m01;Parent=Ep.00g000280-v1.0.a2;
JARDAA010000040.1	GenSAS_658556a20f294-publish	exon	66568	67117	.	+	.	ID=Ep.00g000280.m01.exon01-v1.0.a2;Name=Ep.00g000280.m01.exon01;Parent=Ep.00g000280.m01-v1.0.a2;
JARDAA010000040.1	GenSAS_658556a20f294-publish	CDS	66568	67117	.	+	0	ID=Ep.00g000280.m01.CDS01-v1.0.a2;Name=Ep.00g000280.m01.CDS01;Parent=Ep.00g000280.m01-v1.0.a2;
JARDAA010000040.1	GenSAS_658556a20f294-publish	exon	67168	67643	.	+	.	ID=Ep.00g000280.m01.exon02-v1.0.a2;Name=Ep.00g000280.m01.exon02;Parent=Ep.00g000280.m01-v1.0.a2;
JARDAA010000040.1	GenSAS_658556a20f294-publish	CDS	67168	67643	.	+	1	ID=Ep.00g000280.m01.CDS02-v1.0.a2;Name=Ep.00g000280.m01.CDS02;Parent=Ep.00g000280.m01-v1.0.a2;
JARDAA010000040.1	GenSAS_658556a20f294-publish	gene	68017	71936	.	-	.	ID=Ep.00g000290-v1.0.a2;Name=Ep.00g000290;
JARDAA010000040.1	GenSAS_658556a20f294-publish	mRNA	68017	71936	5973	-	.	ID=Ep.00g000290.m01-v1.0.a2;Name=Ep.00g000290.m01;Parent=Ep.00g000290-v1.0.a2;
JARDAA010000040.1	GenSAS_658556a20f294-publish	exon	68017	68476	.	-	.	ID=Ep.00g000290.m01.exon01-v1.0.a2;Name=Ep.00g000290.m01.exon01;Parent=Ep.00g000290.m01-v1.0.a2;
JARDAA010000040.1	GenSAS_658556a20f294-publish	CDS	68017	68476	.	-	2	ID=Ep.00g000290.m01.CDS01-v1.0.a2;Name=Ep.00g000290.m01.CDS01;Parent=Ep.00g000290.m01-v1.0.a2;
JARDAA010000040.1	GenSAS_658556a20f294-publish	exon	70332	70913	.	-	.	ID=Ep.00g000290.m01.exon02-v1.0.a2;Name=Ep.00g000290.m01.exon02;Parent=Ep.00g000290.m01-v1.0.a2;
JARDAA010000040.1	GenSAS_658556a20f294-publish	CDS	70332	70913	.	-	2	ID=Ep.00g000290.m01.CDS02-v1.0.a2;Name=Ep.00g000290.m01.CDS02;Parent=Ep.00g000290.m01-v1.0.a2;
JARDAA010000040.1	GenSAS_658556a20f294-publish	exon	71011	71398	.	-	.	ID=Ep.00g000290.m01.exon03-v1.0.a2;Name=Ep.00g000290.m01.exon03;Parent=Ep.00g000290.m01-v1.0.a2;
JARDAA010000040.1	GenSAS_658556a20f294-publish	CDS	71011	71398	.	-	1	ID=Ep.00g000290.m01.CDS03-v1.0.a2;Name=Ep.00g000290.m01.CDS03;Parent=Ep.00g000290.m01-v1.0.a2;
JARDAA010000040.1	GenSAS_658556a20f294-publish	exon	71453	71936	.	-	.	ID=Ep.00g000290.m01.exon04-v1.0.a2;Name=Ep.00g000290.m01.exon04;Parent=Ep.00g000290.m01-v1.0.a2;
JARDAA010000040.1	GenSAS_658556a20f294-publish	CDS	71453	71936	.	-	0	ID=Ep.00g000290.m01.CDS04-v1.0.a2;Name=Ep.00g000290.m01.CDS04;Parent=Ep.00g000290.m01-v1.0.a2;
JARDAA010000040.1	GenSAS_658556a20f294-publish	gene	72719	72995	.	-	.	ID=Ep.00g000300-v1.0.a2;Name=Ep.00g000300;
JARDAA010000040.1	GenSAS_658556a20f294-publish	mRNA	72719	72995	551	-	.	ID=Ep.00g000300.m01-v1.0.a2;Name=Ep.00g000300.m01;Parent=Ep.00g000300-v1.0.a2;
JARDAA010000040.1	GenSAS_658556a20f294-publish	exon	72719	72844	.	-	.	ID=Ep.00g000300.m01.exon01-v1.0.a2;Name=Ep.00g000300.m01.exon01;Parent=Ep.00g000300.m01-v1.0.a2;
JARDAA010000040.1	GenSAS_658556a20f294-publish	CDS	72719	72844	.	-	0	ID=Ep.00g000300.m01.CDS01-v1.0.a2;Name=Ep.00g000300.m01.CDS01;Parent=Ep.00g000300.m01-v1.0.a2;
JARDAA010000040.1	GenSAS_658556a20f294-publish	exon	72912	72995	.	-	.	ID=Ep.00g000300.m01.exon02-v1.0.a2;Name=Ep.00g000300.m01.exon02;Parent=Ep.00g000300.m01-v1.0.a2;
JARDAA010000040.1	GenSAS_658556a20f294-publish	CDS	72912	72995	.	-	0	ID=Ep.00g000300.m01.CDS02-v1.0.a2;Name=Ep.00g000300.m01.CDS02;Parent=Ep.00g000300.m01-v1.0.a2;
JARDAA010000040.1	GenSAS_658556a20f294-publish	gene	73527	76307	.	-	.	ID=Ep.00g000310-v1.0.a2;Name=Ep.00g000310;
JARDAA010000040.1	GenSAS_658556a20f294-publish	mRNA	73527	76307	5559	-	.	ID=Ep.00g000310.m01-v1.0.a2;Name=Ep.00g000310.m01;Parent=Ep.00g000310-v1.0.a2;
JARDAA010000040.1	GenSAS_658556a20f294-publish	exon	73527	76307	.	-	.	ID=Ep.00g000310.m01.exon01-v1.0.a2;Name=Ep.00g000310.m01.exon01;Parent=Ep.00g000310.m01-v1.0.a2;
JARDAA010000040.1	GenSAS_658556a20f294-publish	CDS	73527	76307	.	-	0	ID=Ep.00g000310.m01.CDS01-v1.0.a2;Name=Ep.00g000310.m01.CDS01;Parent=Ep.00g000310.m01-v1.0.a2;
JARDAA010000040.1	GenSAS_658556a20f294-publish	gene	76745	77365	.	-	.	ID=Ep.00g000320-v1.0.a2;Name=Ep.00g000320;
JARDAA010000040.1	GenSAS_658556a20f294-publish	mRNA	76745	77365	1239	-	.	ID=Ep.00g000320.m01-v1.0.a2;Name=Ep.00g000320.m01;Parent=Ep.00g000320-v1.0.a2;
JARDAA010000040.1	GenSAS_658556a20f294-publish	exon	76745	77019	.	-	.	ID=Ep.00g000320.m01.exon01-v1.0.a2;Name=Ep.00g000320.m01.exon01;Parent=Ep.00g000320.m01-v1.0.a2;
JARDAA010000040.1	GenSAS_658556a20f294-publish	CDS	76745	77019	.	-	1	ID=Ep.00g000320.m01.CDS01-v1.0.a2;Name=Ep.00g000320.m01.CDS01;Parent=Ep.00g000320.m01-v1.0.a2;
JARDAA010000040.1	GenSAS_658556a20f294-publish	exon	77173	77365	.	-	.	ID=Ep.00g000320.m01.exon02-v1.0.a2;Name=Ep.00g000320.m01.exon02;Parent=Ep.00g000320.m01-v1.0.a2;
JARDAA010000040.1	GenSAS_658556a20f294-publish	CDS	77173	77365	.	-	0	ID=Ep.00g000320.m01.CDS02-v1.0.a2;Name=Ep.00g000320.m01.CDS02;Parent=Ep.00g000320.m01-v1.0.a2;
JARDAA010000040.1	GenSAS_658556a20f294-publish	gene	77916	78596	.	+	.	ID=Ep.00g000330-v1.0.a2;Name=Ep.00g000330;
JARDAA010000040.1	GenSAS_658556a20f294-publish	mRNA	77916	78596	1359	+	.	ID=Ep.00g000330.m01-v1.0.a2;Name=Ep.00g000330.m01;Parent=Ep.00g000330-v1.0.a2;
JARDAA010000040.1	GenSAS_658556a20f294-publish	exon	77916	78596	.	+	.	ID=Ep.00g000330.m01.exon01-v1.0.a2;Name=Ep.00g000330.m01.exon01;Parent=Ep.00g000330.m01-v1.0.a2;
JARDAA010000040.1	GenSAS_658556a20f294-publish	CDS	77916	78596	.	+	0	ID=Ep.00g000330.m01.CDS01-v1.0.a2;Name=Ep.00g000330.m01.CDS01;Parent=Ep.00g000330.m01-v1.0.a2;
JARDAA010000040.1	GenSAS_658556a20f294-publish	gene	79183	80423	.	-	.	ID=Ep.00g000340-v1.0.a2;Name=Ep.00g000340;
JARDAA010000040.1	GenSAS_658556a20f294-publish	mRNA	79183	80423	2292	-	.	ID=Ep.00g000340.m01-v1.0.a2;Name=Ep.00g000340.m01;Parent=Ep.00g000340-v1.0.a2;
JARDAA010000040.1	GenSAS_658556a20f294-publish	exon	79183	79871	.	-	.	ID=Ep.00g000340.m01.exon01-v1.0.a2;Name=Ep.00g000340.m01.exon01;Parent=Ep.00g000340.m01-v1.0.a2;
JARDAA010000040.1	GenSAS_658556a20f294-publish	CDS	79183	79871	.	-	1	ID=Ep.00g000340.m01.CDS01-v1.0.a2;Name=Ep.00g000340.m01.CDS01;Parent=Ep.00g000340.m01-v1.0.a2;
JARDAA010000040.1	GenSAS_658556a20f294-publish	exon	79997	80423	.	-	.	ID=Ep.00g000340.m01.exon02-v1.0.a2;Name=Ep.00g000340.m01.exon02;Parent=Ep.00g000340.m01-v1.0.a2;
JARDAA010000040.1	GenSAS_658556a20f294-publish	CDS	79997	80423	.	-	0	ID=Ep.00g000340.m01.CDS02-v1.0.a2;Name=Ep.00g000340.m01.CDS02;Parent=Ep.00g000340.m01-v1.0.a2;
JARDAA010000040.1	GenSAS_658556a20f294-publish	gene	81033	83225	.	+	.	ID=Ep.00g000350-v1.0.a2;Name=Ep.00g000350;
JARDAA010000040.1	GenSAS_658556a20f294-publish	mRNA	81033	83225	4383	+	.	ID=Ep.00g000350.m01-v1.0.a2;Name=Ep.00g000350.m01;Parent=Ep.00g000350-v1.0.a2;
JARDAA010000040.1	GenSAS_658556a20f294-publish	exon	81033	83225	.	+	.	ID=Ep.00g000350.m01.exon01-v1.0.a2;Name=Ep.00g000350.m01.exon01;Parent=Ep.00g000350.m01-v1.0.a2;
JARDAA010000040.1	GenSAS_658556a20f294-publish	CDS	81033	83225	.	+	0	ID=Ep.00g000350.m01.CDS01-v1.0.a2;Name=Ep.00g000350.m01.CDS01;Parent=Ep.00g000350.m01-v1.0.a2;
JARDAA010000040.1	GenSAS_658556a20f294-publish	gene	83263	84408	.	-	.	ID=Ep.00g000360-v1.0.a2;Name=Ep.00g000360;
JARDAA010000040.1	GenSAS_658556a20f294-publish	mRNA	83263	84408	2289	-	.	ID=Ep.00g000360.m01-v1.0.a2;Name=Ep.00g000360.m01;Parent=Ep.00g000360-v1.0.a2;
JARDAA010000040.1	GenSAS_658556a20f294-publish	exon	83263	84408	.	-	.	ID=Ep.00g000360.m01.exon01-v1.0.a2;Name=Ep.00g000360.m01.exon01;Parent=Ep.00g000360.m01-v1.0.a2;
JARDAA010000040.1	GenSAS_658556a20f294-publish	CDS	83263	84408	.	-	0	ID=Ep.00g000360.m01.CDS01-v1.0.a2;Name=Ep.00g000360.m01.CDS01;Parent=Ep.00g000360.m01-v1.0.a2;
JARDAA010000040.1	GenSAS_658556a20f294-publish	gene	84711	85264	.	-	.	ID=Ep.00g000370-v1.0.a2;Name=Ep.00g000370;
JARDAA010000040.1	GenSAS_658556a20f294-publish	mRNA	84711	85264	1105	-	.	ID=Ep.00g000370.m01-v1.0.a2;Name=Ep.00g000370.m01;Parent=Ep.00g000370-v1.0.a2;
JARDAA010000040.1	GenSAS_658556a20f294-publish	exon	84711	84784	.	-	.	ID=Ep.00g000370.m01.exon01-v1.0.a2;Name=Ep.00g000370.m01.exon01;Parent=Ep.00g000370.m01-v1.0.a2;
JARDAA010000040.1	GenSAS_658556a20f294-publish	CDS	84711	84784	.	-	1	ID=Ep.00g000370.m01.CDS01-v1.0.a2;Name=Ep.00g000370.m01.CDS01;Parent=Ep.00g000370.m01-v1.0.a2;
JARDAA010000040.1	GenSAS_658556a20f294-publish	exon	84834	84996	.	-	.	ID=Ep.00g000370.m01.exon02-v1.0.a2;Name=Ep.00g000370.m01.exon02;Parent=Ep.00g000370.m01-v1.0.a2;
JARDAA010000040.1	GenSAS_658556a20f294-publish	CDS	84834	84996	.	-	0	ID=Ep.00g000370.m01.CDS02-v1.0.a2;Name=Ep.00g000370.m01.CDS02;Parent=Ep.00g000370.m01-v1.0.a2;
JARDAA010000040.1	GenSAS_658556a20f294-publish	exon	85043	85264	.	-	.	ID=Ep.00g000370.m01.exon03-v1.0.a2;Name=Ep.00g000370.m01.exon03;Parent=Ep.00g000370.m01-v1.0.a2;
JARDAA010000040.1	GenSAS_658556a20f294-publish	CDS	85043	85264	.	-	0	ID=Ep.00g000370.m01.CDS03-v1.0.a2;Name=Ep.00g000370.m01.CDS03;Parent=Ep.00g000370.m01-v1.0.a2;
JARDAA010000040.1	GenSAS_658556a20f294-publish	gene	86776	87750	.	-	.	ID=Ep.00g000380-v1.0.a2;Name=Ep.00g000380;
JARDAA010000040.1	GenSAS_658556a20f294-publish	mRNA	86776	87750	1947	-	.	ID=Ep.00g000380.m01-v1.0.a2;Name=Ep.00g000380.m01;Parent=Ep.00g000380-v1.0.a2;
JARDAA010000040.1	GenSAS_658556a20f294-publish	exon	86776	87750	.	-	.	ID=Ep.00g000380.m01.exon01-v1.0.a2;Name=Ep.00g000380.m01.exon01;Parent=Ep.00g000380.m01-v1.0.a2;
JARDAA010000040.1	GenSAS_658556a20f294-publish	CDS	86776	87750	.	-	0	ID=Ep.00g000380.m01.CDS01-v1.0.a2;Name=Ep.00g000380.m01.CDS01;Parent=Ep.00g000380.m01-v1.0.a2;
JARDAA010000040.1	GenSAS_658556a20f294-publish	gene	88164	89916	.	+	.	ID=Ep.00g000390-v1.0.a2;Name=Ep.00g000390;
JARDAA010000040.1	GenSAS_658556a20f294-publish	mRNA	88164	89916	3031	+	.	ID=Ep.00g000390.m01-v1.0.a2;Name=Ep.00g000390.m01;Parent=Ep.00g000390-v1.0.a2;
JARDAA010000040.1	GenSAS_658556a20f294-publish	exon	88164	88188	.	+	.	ID=Ep.00g000390.m01.exon01-v1.0.a2;Name=Ep.00g000390.m01.exon01;Parent=Ep.00g000390.m01-v1.0.a2;
JARDAA010000040.1	GenSAS_658556a20f294-publish	CDS	88164	88188	.	+	0	ID=Ep.00g000390.m01.CDS01-v1.0.a2;Name=Ep.00g000390.m01.CDS01;Parent=Ep.00g000390.m01-v1.0.a2;
JARDAA010000040.1	GenSAS_658556a20f294-publish	exon	88235	89916	.	+	.	ID=Ep.00g000390.m01.exon02-v1.0.a2;Name=Ep.00g000390.m01.exon02;Parent=Ep.00g000390.m01-v1.0.a2;
JARDAA010000040.1	GenSAS_658556a20f294-publish	CDS	88235	89916	.	+	1	ID=Ep.00g000390.m01.CDS02-v1.0.a2;Name=Ep.00g000390.m01.CDS02;Parent=Ep.00g000390.m01-v1.0.a2;
JARDAA010000040.1	GenSAS_658556a20f294-publish	gene	90211	91176	.	-	.	ID=Ep.00g000400-v1.0.a2;Name=Ep.00g000400;
JARDAA010000040.1	GenSAS_658556a20f294-publish	mRNA	90211	91176	1929	-	.	ID=Ep.00g000400.m01-v1.0.a2;Name=Ep.00g000400.m01;Parent=Ep.00g000400-v1.0.a2;
JARDAA010000040.1	GenSAS_658556a20f294-publish	exon	90211	91176	.	-	.	ID=Ep.00g000400.m01.exon01-v1.0.a2;Name=Ep.00g000400.m01.exon01;Parent=Ep.00g000400.m01-v1.0.a2;
JARDAA010000040.1	GenSAS_658556a20f294-publish	CDS	90211	91176	.	-	0	ID=Ep.00g000400.m01.CDS01-v1.0.a2;Name=Ep.00g000400.m01.CDS01;Parent=Ep.00g000400.m01-v1.0.a2;
JARDAA010000040.1	GenSAS_658556a20f294-publish	gene	91372	93264	.	-	.	ID=Ep.00g000410-v1.0.a2;Name=Ep.00g000410;
JARDAA010000040.1	GenSAS_658556a20f294-publish	mRNA	91372	93264	3783	-	.	ID=Ep.00g000410.m01-v1.0.a2;Name=Ep.00g000410.m01;Parent=Ep.00g000410-v1.0.a2;
JARDAA010000040.1	GenSAS_658556a20f294-publish	exon	91372	93264	.	-	.	ID=Ep.00g000410.m01.exon01-v1.0.a2;Name=Ep.00g000410.m01.exon01;Parent=Ep.00g000410.m01-v1.0.a2;
JARDAA010000040.1	GenSAS_658556a20f294-publish	CDS	91372	93264	.	-	0	ID=Ep.00g000410.m01.CDS01-v1.0.a2;Name=Ep.00g000410.m01.CDS01;Parent=Ep.00g000410.m01-v1.0.a2;
JARDAA010000040.1	GenSAS_658556a20f294-publish	gene	93838	95517	.	+	.	ID=Ep.00g000420-v1.0.a2;Name=Ep.00g000420;
JARDAA010000040.1	GenSAS_658556a20f294-publish	mRNA	93838	95517	3357	+	.	ID=Ep.00g000420.m01-v1.0.a2;Name=Ep.00g000420.m01;Parent=Ep.00g000420-v1.0.a2;
JARDAA010000040.1	GenSAS_658556a20f294-publish	exon	93838	93841	.	+	.	ID=Ep.00g000420.m01.exon01-v1.0.a2;Name=Ep.00g000420.m01.exon01;Parent=Ep.00g000420.m01-v1.0.a2;
JARDAA010000040.1	GenSAS_658556a20f294-publish	CDS	93838	93841	.	+	0	ID=Ep.00g000420.m01.CDS01-v1.0.a2;Name=Ep.00g000420.m01.CDS01;Parent=Ep.00g000420.m01-v1.0.a2;
JARDAA010000040.1	GenSAS_658556a20f294-publish	exon	93895	93980	.	+	.	ID=Ep.00g000420.m01.exon02-v1.0.a2;Name=Ep.00g000420.m01.exon02;Parent=Ep.00g000420.m01-v1.0.a2;
JARDAA010000040.1	GenSAS_658556a20f294-publish	CDS	93895	93980	.	+	1	ID=Ep.00g000420.m01.CDS02-v1.0.a2;Name=Ep.00g000420.m01.CDS02;Parent=Ep.00g000420.m01-v1.0.a2;
JARDAA010000040.1	GenSAS_658556a20f294-publish	exon	94033	95517	.	+	.	ID=Ep.00g000420.m01.exon03-v1.0.a2;Name=Ep.00g000420.m01.exon03;Parent=Ep.00g000420.m01-v1.0.a2;
JARDAA010000040.1	GenSAS_658556a20f294-publish	CDS	94033	95517	.	+	0	ID=Ep.00g000420.m01.CDS03-v1.0.a2;Name=Ep.00g000420.m01.CDS03;Parent=Ep.00g000420.m01-v1.0.a2;
JARDAA010000040.1	GenSAS_658556a20f294-publish	gene	96079	105087	.	+	.	ID=Ep.00g000430-v1.0.a2;Name=Ep.00g000430;
JARDAA010000040.1	GenSAS_658556a20f294-publish	mRNA	96079	105087	17964	+	.	ID=Ep.00g000430.m01-v1.0.a2;Name=Ep.00g000430.m01;Parent=Ep.00g000430-v1.0.a2;
JARDAA010000040.1	GenSAS_658556a20f294-publish	exon	96079	104817	.	+	.	ID=Ep.00g000430.m01.exon01-v1.0.a2;Name=Ep.00g000430.m01.exon01;Parent=Ep.00g000430.m01-v1.0.a2;
JARDAA010000040.1	GenSAS_658556a20f294-publish	CDS	96079	104817	.	+	0	ID=Ep.00g000430.m01.CDS01-v1.0.a2;Name=Ep.00g000430.m01.CDS01;Parent=Ep.00g000430.m01-v1.0.a2;
JARDAA010000040.1	GenSAS_658556a20f294-publish	exon	104869	105087	.	+	.	ID=Ep.00g000430.m01.exon02-v1.0.a2;Name=Ep.00g000430.m01.exon02;Parent=Ep.00g000430.m01-v1.0.a2;
JARDAA010000040.1	GenSAS_658556a20f294-publish	CDS	104869	105087	.	+	0	ID=Ep.00g000430.m01.CDS02-v1.0.a2;Name=Ep.00g000430.m01.CDS02;Parent=Ep.00g000430.m01-v1.0.a2;
JARDAA010000040.1	GenSAS_658556a20f294-publish	gene	105318	106918	.	-	.	ID=Ep.00g000440-v1.0.a2;Name=Ep.00g000440;
JARDAA010000040.1	GenSAS_658556a20f294-publish	mRNA	105318	106918	3199	-	.	ID=Ep.00g000440.m01-v1.0.a2;Name=Ep.00g000440.m01;Parent=Ep.00g000440-v1.0.a2;
JARDAA010000040.1	GenSAS_658556a20f294-publish	exon	105318	106390	.	-	.	ID=Ep.00g000440.m01.exon01-v1.0.a2;Name=Ep.00g000440.m01.exon01;Parent=Ep.00g000440.m01-v1.0.a2;
JARDAA010000040.1	GenSAS_658556a20f294-publish	CDS	105318	106390	.	-	1	ID=Ep.00g000440.m01.CDS01-v1.0.a2;Name=Ep.00g000440.m01.CDS01;Parent=Ep.00g000440.m01-v1.0.a2;
JARDAA010000040.1	GenSAS_658556a20f294-publish	exon	106438	106791	.	-	.	ID=Ep.00g000440.m01.exon02-v1.0.a2;Name=Ep.00g000440.m01.exon02;Parent=Ep.00g000440.m01-v1.0.a2;
JARDAA010000040.1	GenSAS_658556a20f294-publish	CDS	106438	106791	.	-	1	ID=Ep.00g000440.m01.CDS02-v1.0.a2;Name=Ep.00g000440.m01.CDS02;Parent=Ep.00g000440.m01-v1.0.a2;
JARDAA010000040.1	GenSAS_658556a20f294-publish	exon	106840	106918	.	-	.	ID=Ep.00g000440.m01.exon03-v1.0.a2;Name=Ep.00g000440.m01.exon03;Parent=Ep.00g000440.m01-v1.0.a2;
JARDAA010000040.1	GenSAS_658556a20f294-publish	CDS	106840	106918	.	-	0	ID=Ep.00g000440.m01.CDS03-v1.0.a2;Name=Ep.00g000440.m01.CDS03;Parent=Ep.00g000440.m01-v1.0.a2;
JARDAA010000040.1	GenSAS_658556a20f294-publish	gene	107195	108496	.	-	.	ID=Ep.00g000450-v1.0.a2;Name=Ep.00g000450;
JARDAA010000040.1	GenSAS_658556a20f294-publish	mRNA	107195	108496	2601	-	.	ID=Ep.00g000450.m01-v1.0.a2;Name=Ep.00g000450.m01;Parent=Ep.00g000450-v1.0.a2;
JARDAA010000040.1	GenSAS_658556a20f294-publish	exon	107195	107913	.	-	.	ID=Ep.00g000450.m01.exon01-v1.0.a2;Name=Ep.00g000450.m01.exon01;Parent=Ep.00g000450.m01-v1.0.a2;
JARDAA010000040.1	GenSAS_658556a20f294-publish	CDS	107195	107913	.	-	1	ID=Ep.00g000450.m01.CDS01-v1.0.a2;Name=Ep.00g000450.m01.CDS01;Parent=Ep.00g000450.m01-v1.0.a2;
JARDAA010000040.1	GenSAS_658556a20f294-publish	exon	107962	108496	.	-	.	ID=Ep.00g000450.m01.exon02-v1.0.a2;Name=Ep.00g000450.m01.exon02;Parent=Ep.00g000450.m01-v1.0.a2;
JARDAA010000040.1	GenSAS_658556a20f294-publish	CDS	107962	108496	.	-	0	ID=Ep.00g000450.m01.CDS02-v1.0.a2;Name=Ep.00g000450.m01.CDS02;Parent=Ep.00g000450.m01-v1.0.a2;
JARDAA010000040.1	GenSAS_658556a20f294-publish	gene	108709	109712	.	+	.	ID=Ep.00g000460-v1.0.a2;Name=Ep.00g000460;
JARDAA010000040.1	GenSAS_658556a20f294-publish	mRNA	108709	109712	1940	+	.	ID=Ep.00g000460.m01-v1.0.a2;Name=Ep.00g000460.m01;Parent=Ep.00g000460-v1.0.a2;
JARDAA010000040.1	GenSAS_658556a20f294-publish	exon	108709	108729	.	+	.	ID=Ep.00g000460.m01.exon01-v1.0.a2;Name=Ep.00g000460.m01.exon01;Parent=Ep.00g000460.m01-v1.0.a2;
JARDAA010000040.1	GenSAS_658556a20f294-publish	CDS	108709	108729	.	+	0	ID=Ep.00g000460.m01.CDS01-v1.0.a2;Name=Ep.00g000460.m01.CDS01;Parent=Ep.00g000460.m01-v1.0.a2;
JARDAA010000040.1	GenSAS_658556a20f294-publish	exon	108774	109712	.	+	.	ID=Ep.00g000460.m01.exon02-v1.0.a2;Name=Ep.00g000460.m01.exon02;Parent=Ep.00g000460.m01-v1.0.a2;
JARDAA010000040.1	GenSAS_658556a20f294-publish	CDS	108774	109712	.	+	0	ID=Ep.00g000460.m01.CDS02-v1.0.a2;Name=Ep.00g000460.m01.CDS02;Parent=Ep.00g000460.m01-v1.0.a2;
JARDAA010000040.1	GenSAS_658556a20f294-publish	gene	109750	110745	.	-	.	ID=Ep.00g000470-v1.0.a2;Name=Ep.00g000470;
JARDAA010000040.1	GenSAS_658556a20f294-publish	mRNA	109750	110745	1989	-	.	ID=Ep.00g000470.m01-v1.0.a2;Name=Ep.00g000470.m01;Parent=Ep.00g000470-v1.0.a2;
JARDAA010000040.1	GenSAS_658556a20f294-publish	exon	109750	110745	.	-	.	ID=Ep.00g000470.m01.exon01-v1.0.a2;Name=Ep.00g000470.m01.exon01;Parent=Ep.00g000470.m01-v1.0.a2;
JARDAA010000040.1	GenSAS_658556a20f294-publish	CDS	109750	110745	.	-	0	ID=Ep.00g000470.m01.CDS01-v1.0.a2;Name=Ep.00g000470.m01.CDS01;Parent=Ep.00g000470.m01-v1.0.a2;
JARDAA010000040.1	GenSAS_658556a20f294-publish	gene	111123	112228	.	-	.	ID=Ep.00g000480-v1.0.a2;Name=Ep.00g000480;
JARDAA010000040.1	GenSAS_658556a20f294-publish	mRNA	111123	112228	1976	-	.	ID=Ep.00g000480.m01-v1.0.a2;Name=Ep.00g000480.m01;Parent=Ep.00g000480-v1.0.a2;
JARDAA010000040.1	GenSAS_658556a20f294-publish	exon	111123	111481	.	-	.	ID=Ep.00g000480.m01.exon01-v1.0.a2;Name=Ep.00g000480.m01.exon01;Parent=Ep.00g000480.m01-v1.0.a2;
JARDAA010000040.1	GenSAS_658556a20f294-publish	CDS	111123	111481	.	-	1	ID=Ep.00g000480.m01.CDS01-v1.0.a2;Name=Ep.00g000480.m01.CDS01;Parent=Ep.00g000480.m01-v1.0.a2;
JARDAA010000040.1	GenSAS_658556a20f294-publish	exon	111529	112132	.	-	.	ID=Ep.00g000480.m01.exon02-v1.0.a2;Name=Ep.00g000480.m01.exon02;Parent=Ep.00g000480.m01-v1.0.a2;
JARDAA010000040.1	GenSAS_658556a20f294-publish	CDS	111529	112132	.	-	0	ID=Ep.00g000480.m01.CDS02-v1.0.a2;Name=Ep.00g000480.m01.CDS02;Parent=Ep.00g000480.m01-v1.0.a2;
JARDAA010000040.1	GenSAS_658556a20f294-publish	exon	112181	112228	.	-	.	ID=Ep.00g000480.m01.exon03-v1.0.a2;Name=Ep.00g000480.m01.exon03;Parent=Ep.00g000480.m01-v1.0.a2;
JARDAA010000040.1	GenSAS_658556a20f294-publish	CDS	112181	112228	.	-	0	ID=Ep.00g000480.m01.CDS03-v1.0.a2;Name=Ep.00g000480.m01.CDS03;Parent=Ep.00g000480.m01-v1.0.a2;
JARDAA010000040.1	GenSAS_658556a20f294-publish	gene	112585	112766	.	+	.	ID=Ep.00g000490-v1.0.a2;Name=Ep.00g000490;
JARDAA010000040.1	GenSAS_658556a20f294-publish	mRNA	112585	112766	182	+	.	ID=Ep.00g000490.m01-v1.0.a2;Name=Ep.00g000490.m01;Parent=Ep.00g000490-v1.0.a2;
JARDAA010000040.1	GenSAS_658556a20f294-publish	exon	112585	112766	.	+	.	ID=Ep.00g000490.m01.exon01-v1.0.a2;Name=Ep.00g000490.m01.exon01;Parent=Ep.00g000490.m01-v1.0.a2;
JARDAA010000040.1	GenSAS_658556a20f294-publish	CDS	112585	112766	.	+	0	ID=Ep.00g000490.m01.CDS01-v1.0.a2;Name=Ep.00g000490.m01.CDS01;Parent=Ep.00g000490.m01-v1.0.a2;
JARDAA010000042.1	GenSAS_658556a20f294-publish	gene	496	1018	.	+	.	ID=Ep.00g000500-v1.0.a2;Name=Ep.00g000500;
JARDAA010000042.1	GenSAS_658556a20f294-publish	mRNA	496	1018	925	+	.	ID=Ep.00g000500.m01-v1.0.a2;Name=Ep.00g000500.m01;Parent=Ep.00g000500-v1.0.a2;
JARDAA010000042.1	GenSAS_658556a20f294-publish	exon	496	505	.	+	.	ID=Ep.00g000500.m01.exon01-v1.0.a2;Name=Ep.00g000500.m01.exon01;Parent=Ep.00g000500.m01-v1.0.a2;
JARDAA010000042.1	GenSAS_658556a20f294-publish	CDS	496	505	.	+	0	ID=Ep.00g000500.m01.CDS01-v1.0.a2;Name=Ep.00g000500.m01.CDS01;Parent=Ep.00g000500.m01-v1.0.a2;
JARDAA010000042.1	GenSAS_658556a20f294-publish	exon	552	1018	.	+	.	ID=Ep.00g000500.m01.exon02-v1.0.a2;Name=Ep.00g000500.m01.exon02;Parent=Ep.00g000500.m01-v1.0.a2;
JARDAA010000042.1	GenSAS_658556a20f294-publish	CDS	552	1018	.	+	1	ID=Ep.00g000500.m01.CDS02-v1.0.a2;Name=Ep.00g000500.m01.CDS02;Parent=Ep.00g000500.m01-v1.0.a2;
JARDAA010000042.1	GenSAS_658556a20f294-publish	gene	1237	1602	.	+	.	ID=Ep.00g000510-v1.0.a2;Name=Ep.00g000510;
JARDAA010000042.1	GenSAS_658556a20f294-publish	mRNA	1237	1602	633	+	.	ID=Ep.00g000510.m01-v1.0.a2;Name=Ep.00g000510.m01;Parent=Ep.00g000510-v1.0.a2;
JARDAA010000042.1	GenSAS_658556a20f294-publish	exon	1237	1602	.	+	.	ID=Ep.00g000510.m01.exon01-v1.0.a2;Name=Ep.00g000510.m01.exon01;Parent=Ep.00g000510.m01-v1.0.a2;
JARDAA010000042.1	GenSAS_658556a20f294-publish	CDS	1237	1602	.	+	0	ID=Ep.00g000510.m01.CDS01-v1.0.a2;Name=Ep.00g000510.m01.CDS01;Parent=Ep.00g000510.m01-v1.0.a2;
JARDAA010000043.1	GenSAS_658556a20f294-publish	gene	717	3347	.	+	.	ID=Ep.00g000520-v1.0.a2;Name=Ep.00g000520;
JARDAA010000043.1	GenSAS_658556a20f294-publish	mRNA	717	3347	5259	+	.	ID=Ep.00g000520.m01-v1.0.a2;Name=Ep.00g000520.m01;Parent=Ep.00g000520-v1.0.a2;
JARDAA010000043.1	GenSAS_658556a20f294-publish	exon	717	3347	.	+	.	ID=Ep.00g000520.m01.exon01-v1.0.a2;Name=Ep.00g000520.m01.exon01;Parent=Ep.00g000520.m01-v1.0.a2;
JARDAA010000043.1	GenSAS_658556a20f294-publish	CDS	717	3347	.	+	0	ID=Ep.00g000520.m01.CDS01-v1.0.a2;Name=Ep.00g000520.m01.CDS01;Parent=Ep.00g000520.m01-v1.0.a2;
JARDAA010000043.1	GenSAS_658556a20f294-publish	gene	3382	4517	.	-	.	ID=Ep.00g000530-v1.0.a2;Name=Ep.00g000530;
JARDAA010000043.1	GenSAS_658556a20f294-publish	mRNA	3382	4517	2194	-	.	ID=Ep.00g000530.m01-v1.0.a2;Name=Ep.00g000530.m01;Parent=Ep.00g000530-v1.0.a2;
JARDAA010000043.1	GenSAS_658556a20f294-publish	exon	3382	3548	.	-	.	ID=Ep.00g000530.m01.exon01-v1.0.a2;Name=Ep.00g000530.m01.exon01;Parent=Ep.00g000530.m01-v1.0.a2;
JARDAA010000043.1	GenSAS_658556a20f294-publish	CDS	3382	3548	.	-	1	ID=Ep.00g000530.m01.CDS01-v1.0.a2;Name=Ep.00g000530.m01.CDS01;Parent=Ep.00g000530.m01-v1.0.a2;
JARDAA010000043.1	GenSAS_658556a20f294-publish	exon	3599	4517	.	-	.	ID=Ep.00g000530.m01.exon02-v1.0.a2;Name=Ep.00g000530.m01.exon02;Parent=Ep.00g000530.m01-v1.0.a2;
JARDAA010000043.1	GenSAS_658556a20f294-publish	CDS	3599	4517	.	-	0	ID=Ep.00g000530.m01.CDS02-v1.0.a2;Name=Ep.00g000530.m01.CDS02;Parent=Ep.00g000530.m01-v1.0.a2;
JARDAA010000027.1	GenSAS_658556a20f294-publish	gene	64	1024	.	-	.	ID=Ep.00g000540-v1.0.a2;Name=Ep.00g000540;
JARDAA010000027.1	GenSAS_658556a20f294-publish	mRNA	64	1024	961	-	.	ID=Ep.00g000540.m01-v1.0.a2;Name=Ep.00g000540.m01;Parent=Ep.00g000540-v1.0.a2;
JARDAA010000027.1	GenSAS_658556a20f294-publish	exon	64	1024	.	-	.	ID=Ep.00g000540.m01.exon01-v1.0.a2;Name=Ep.00g000540.m01.exon01;Parent=Ep.00g000540.m01-v1.0.a2;
JARDAA010000027.1	GenSAS_658556a20f294-publish	CDS	64	1024	.	-	0	ID=Ep.00g000540.m01.CDS01-v1.0.a2;Name=Ep.00g000540.m01.CDS01;Parent=Ep.00g000540.m01-v1.0.a2;
JARDAA010000058.1	GenSAS_658556a20f294-publish	gene	548	1734	.	+	.	ID=Ep.00g000550-v1.0.a2;Name=Ep.00g000550;
JARDAA010000058.1	GenSAS_658556a20f294-publish	mRNA	548	1734	2371	+	.	ID=Ep.00g000550.m01-v1.0.a2;Name=Ep.00g000550.m01;Parent=Ep.00g000550-v1.0.a2;
JARDAA010000058.1	GenSAS_658556a20f294-publish	exon	548	578	.	+	.	ID=Ep.00g000550.m01.exon01-v1.0.a2;Name=Ep.00g000550.m01.exon01;Parent=Ep.00g000550.m01-v1.0.a2;
JARDAA010000058.1	GenSAS_658556a20f294-publish	CDS	548	578	.	+	1	ID=Ep.00g000550.m01.CDS01-v1.0.a2;Name=Ep.00g000550.m01.CDS01;Parent=Ep.00g000550.m01-v1.0.a2;
JARDAA010000058.1	GenSAS_658556a20f294-publish	exon	624	1353	.	+	.	ID=Ep.00g000550.m01.exon02-v1.0.a2;Name=Ep.00g000550.m01.exon02;Parent=Ep.00g000550.m01-v1.0.a2;
JARDAA010000058.1	GenSAS_658556a20f294-publish	CDS	624	1353	.	+	2	ID=Ep.00g000550.m01.CDS02-v1.0.a2;Name=Ep.00g000550.m01.CDS02;Parent=Ep.00g000550.m01-v1.0.a2;
JARDAA010000058.1	GenSAS_658556a20f294-publish	exon	1402	1734	.	+	.	ID=Ep.00g000550.m01.exon03-v1.0.a2;Name=Ep.00g000550.m01.exon03;Parent=Ep.00g000550.m01-v1.0.a2;
JARDAA010000058.1	GenSAS_658556a20f294-publish	CDS	1402	1734	.	+	0	ID=Ep.00g000550.m01.CDS03-v1.0.a2;Name=Ep.00g000550.m01.CDS03;Parent=Ep.00g000550.m01-v1.0.a2;
JARDAA010000058.1	GenSAS_658556a20f294-publish	gene	2230	4891	.	-	.	ID=Ep.00g000560-v1.0.a2;Name=Ep.00g000560;
JARDAA010000058.1	GenSAS_658556a20f294-publish	mRNA	2230	4891	4360	-	.	ID=Ep.00g000560.m01-v1.0.a2;Name=Ep.00g000560.m01;Parent=Ep.00g000560-v1.0.a2;
JARDAA010000058.1	GenSAS_658556a20f294-publish	exon	2230	2572	.	-	.	ID=Ep.00g000560.m01.exon01-v1.0.a2;Name=Ep.00g000560.m01.exon01;Parent=Ep.00g000560.m01-v1.0.a2;
JARDAA010000058.1	GenSAS_658556a20f294-publish	CDS	2230	2572	.	-	2	ID=Ep.00g000560.m01.CDS01-v1.0.a2;Name=Ep.00g000560.m01.CDS01;Parent=Ep.00g000560.m01-v1.0.a2;
JARDAA010000058.1	GenSAS_658556a20f294-publish	exon	3534	3825	.	-	.	ID=Ep.00g000560.m01.exon02-v1.0.a2;Name=Ep.00g000560.m01.exon02;Parent=Ep.00g000560.m01-v1.0.a2;
JARDAA010000058.1	GenSAS_658556a20f294-publish	CDS	3534	3825	.	-	1	ID=Ep.00g000560.m01.CDS02-v1.0.a2;Name=Ep.00g000560.m01.CDS02;Parent=Ep.00g000560.m01-v1.0.a2;
JARDAA010000058.1	GenSAS_658556a20f294-publish	exon	3872	4732	.	-	.	ID=Ep.00g000560.m01.exon03-v1.0.a2;Name=Ep.00g000560.m01.exon03;Parent=Ep.00g000560.m01-v1.0.a2;
JARDAA010000058.1	GenSAS_658556a20f294-publish	CDS	3872	4732	.	-	1	ID=Ep.00g000560.m01.CDS03-v1.0.a2;Name=Ep.00g000560.m01.CDS03;Parent=Ep.00g000560.m01-v1.0.a2;
JARDAA010000058.1	GenSAS_658556a20f294-publish	exon	4780	4891	.	-	.	ID=Ep.00g000560.m01.exon04-v1.0.a2;Name=Ep.00g000560.m01.exon04;Parent=Ep.00g000560.m01-v1.0.a2;
JARDAA010000058.1	GenSAS_658556a20f294-publish	CDS	4780	4891	.	-	0	ID=Ep.00g000560.m01.CDS04-v1.0.a2;Name=Ep.00g000560.m01.CDS04;Parent=Ep.00g000560.m01-v1.0.a2;
JARDAA010000058.1	GenSAS_658556a20f294-publish	gene	5850	7162	.	+	.	ID=Ep.00g000570-v1.0.a2;Name=Ep.00g000570;
JARDAA010000058.1	GenSAS_658556a20f294-publish	mRNA	5850	7162	2623	+	.	ID=Ep.00g000570.m01-v1.0.a2;Name=Ep.00g000570.m01;Parent=Ep.00g000570-v1.0.a2;
JARDAA010000058.1	GenSAS_658556a20f294-publish	exon	5850	6105	.	+	.	ID=Ep.00g000570.m01.exon01-v1.0.a2;Name=Ep.00g000570.m01.exon01;Parent=Ep.00g000570.m01-v1.0.a2;
JARDAA010000058.1	GenSAS_658556a20f294-publish	CDS	5850	6105	.	+	0	ID=Ep.00g000570.m01.CDS01-v1.0.a2;Name=Ep.00g000570.m01.CDS01;Parent=Ep.00g000570.m01-v1.0.a2;
JARDAA010000058.1	GenSAS_658556a20f294-publish	exon	6153	7162	.	+	.	ID=Ep.00g000570.m01.exon02-v1.0.a2;Name=Ep.00g000570.m01.exon02;Parent=Ep.00g000570.m01-v1.0.a2;
JARDAA010000058.1	GenSAS_658556a20f294-publish	CDS	6153	7162	.	+	1	ID=Ep.00g000570.m01.CDS02-v1.0.a2;Name=Ep.00g000570.m01.CDS02;Parent=Ep.00g000570.m01-v1.0.a2;
JARDAA010000058.1	GenSAS_658556a20f294-publish	gene	7187	15163	.	-	.	ID=Ep.00g000580-v1.0.a2;Name=Ep.00g000580;
JARDAA010000058.1	GenSAS_658556a20f294-publish	mRNA	7187	15163	14293	-	.	ID=Ep.00g000580.m01-v1.0.a2;Name=Ep.00g000580.m01;Parent=Ep.00g000580-v1.0.a2;
JARDAA010000058.1	GenSAS_658556a20f294-publish	exon	7187	7412	.	-	.	ID=Ep.00g000580.m01.exon01-v1.0.a2;Name=Ep.00g000580.m01.exon01;Parent=Ep.00g000580.m01-v1.0.a2;
JARDAA010000058.1	GenSAS_658556a20f294-publish	CDS	7187	7412	.	-	2	ID=Ep.00g000580.m01.CDS01-v1.0.a2;Name=Ep.00g000580.m01.CDS01;Parent=Ep.00g000580.m01-v1.0.a2;
JARDAA010000058.1	GenSAS_658556a20f294-publish	exon	7464	9216	.	-	.	ID=Ep.00g000580.m01.exon02-v1.0.a2;Name=Ep.00g000580.m01.exon02;Parent=Ep.00g000580.m01-v1.0.a2;
JARDAA010000058.1	GenSAS_658556a20f294-publish	CDS	7464	9216	.	-	1	ID=Ep.00g000580.m01.CDS02-v1.0.a2;Name=Ep.00g000580.m01.CDS02;Parent=Ep.00g000580.m01-v1.0.a2;
JARDAA010000058.1	GenSAS_658556a20f294-publish	exon	9260	9422	.	-	.	ID=Ep.00g000580.m01.exon03-v1.0.a2;Name=Ep.00g000580.m01.exon03;Parent=Ep.00g000580.m01-v1.0.a2;
JARDAA010000058.1	GenSAS_658556a20f294-publish	CDS	9260	9422	.	-	0	ID=Ep.00g000580.m01.CDS03-v1.0.a2;Name=Ep.00g000580.m01.CDS03;Parent=Ep.00g000580.m01-v1.0.a2;
JARDAA010000058.1	GenSAS_658556a20f294-publish	exon	9470	9643	.	-	.	ID=Ep.00g000580.m01.exon04-v1.0.a2;Name=Ep.00g000580.m01.exon04;Parent=Ep.00g000580.m01-v1.0.a2;
JARDAA010000058.1	GenSAS_658556a20f294-publish	CDS	9470	9643	.	-	0	ID=Ep.00g000580.m01.CDS04-v1.0.a2;Name=Ep.00g000580.m01.CDS04;Parent=Ep.00g000580.m01-v1.0.a2;
JARDAA010000058.1	GenSAS_658556a20f294-publish	exon	9692	10260	.	-	.	ID=Ep.00g000580.m01.exon05-v1.0.a2;Name=Ep.00g000580.m01.exon05;Parent=Ep.00g000580.m01-v1.0.a2;
JARDAA010000058.1	GenSAS_658556a20f294-publish	CDS	9692	10260	.	-	1	ID=Ep.00g000580.m01.CDS05-v1.0.a2;Name=Ep.00g000580.m01.CDS05;Parent=Ep.00g000580.m01-v1.0.a2;
JARDAA010000058.1	GenSAS_658556a20f294-publish	exon	10307	10456	.	-	.	ID=Ep.00g000580.m01.exon06-v1.0.a2;Name=Ep.00g000580.m01.exon06;Parent=Ep.00g000580.m01-v1.0.a2;
JARDAA010000058.1	GenSAS_658556a20f294-publish	CDS	10307	10456	.	-	1	ID=Ep.00g000580.m01.CDS06-v1.0.a2;Name=Ep.00g000580.m01.CDS06;Parent=Ep.00g000580.m01-v1.0.a2;
JARDAA010000058.1	GenSAS_658556a20f294-publish	exon	10504	10587	.	-	.	ID=Ep.00g000580.m01.exon07-v1.0.a2;Name=Ep.00g000580.m01.exon07;Parent=Ep.00g000580.m01-v1.0.a2;
JARDAA010000058.1	GenSAS_658556a20f294-publish	CDS	10504	10587	.	-	1	ID=Ep.00g000580.m01.CDS07-v1.0.a2;Name=Ep.00g000580.m01.CDS07;Parent=Ep.00g000580.m01-v1.0.a2;
JARDAA010000058.1	GenSAS_658556a20f294-publish	exon	10639	10918	.	-	.	ID=Ep.00g000580.m01.exon08-v1.0.a2;Name=Ep.00g000580.m01.exon08;Parent=Ep.00g000580.m01-v1.0.a2;
JARDAA010000058.1	GenSAS_658556a20f294-publish	CDS	10639	10918	.	-	0	ID=Ep.00g000580.m01.CDS08-v1.0.a2;Name=Ep.00g000580.m01.CDS08;Parent=Ep.00g000580.m01-v1.0.a2;
JARDAA010000058.1	GenSAS_658556a20f294-publish	exon	10968	11750	.	-	.	ID=Ep.00g000580.m01.exon09-v1.0.a2;Name=Ep.00g000580.m01.exon09;Parent=Ep.00g000580.m01-v1.0.a2;
JARDAA010000058.1	GenSAS_658556a20f294-publish	CDS	10968	11750	.	-	0	ID=Ep.00g000580.m01.CDS09-v1.0.a2;Name=Ep.00g000580.m01.CDS09;Parent=Ep.00g000580.m01-v1.0.a2;
JARDAA010000058.1	GenSAS_658556a20f294-publish	exon	11813	12354	.	-	.	ID=Ep.00g000580.m01.exon10-v1.0.a2;Name=Ep.00g000580.m01.exon10;Parent=Ep.00g000580.m01-v1.0.a2;
JARDAA010000058.1	GenSAS_658556a20f294-publish	CDS	11813	12354	.	-	1	ID=Ep.00g000580.m01.CDS10-v1.0.a2;Name=Ep.00g000580.m01.CDS10;Parent=Ep.00g000580.m01-v1.0.a2;
JARDAA010000058.1	GenSAS_658556a20f294-publish	exon	12909	13916	.	-	.	ID=Ep.00g000580.m01.exon11-v1.0.a2;Name=Ep.00g000580.m01.exon11;Parent=Ep.00g000580.m01-v1.0.a2;
JARDAA010000058.1	GenSAS_658556a20f294-publish	CDS	12909	13916	.	-	1	ID=Ep.00g000580.m01.CDS11-v1.0.a2;Name=Ep.00g000580.m01.CDS11;Parent=Ep.00g000580.m01-v1.0.a2;
JARDAA010000058.1	GenSAS_658556a20f294-publish	exon	13969	15163	.	-	.	ID=Ep.00g000580.m01.exon12-v1.0.a2;Name=Ep.00g000580.m01.exon12;Parent=Ep.00g000580.m01-v1.0.a2;
JARDAA010000058.1	GenSAS_658556a20f294-publish	CDS	13969	15163	.	-	0	ID=Ep.00g000580.m01.CDS12-v1.0.a2;Name=Ep.00g000580.m01.CDS12;Parent=Ep.00g000580.m01-v1.0.a2;
JARDAA010000058.1	GenSAS_658556a20f294-publish	gene	15711	17354	.	-	.	ID=Ep.00g000590-v1.0.a2;Name=Ep.00g000590;
JARDAA010000058.1	GenSAS_658556a20f294-publish	mRNA	15711	17354	3285	-	.	ID=Ep.00g000590.m01-v1.0.a2;Name=Ep.00g000590.m01;Parent=Ep.00g000590-v1.0.a2;
JARDAA010000058.1	GenSAS_658556a20f294-publish	exon	15711	16967	.	-	.	ID=Ep.00g000590.m01.exon01-v1.0.a2;Name=Ep.00g000590.m01.exon01;Parent=Ep.00g000590.m01-v1.0.a2;
JARDAA010000058.1	GenSAS_658556a20f294-publish	CDS	15711	16967	.	-	0	ID=Ep.00g000590.m01.CDS01-v1.0.a2;Name=Ep.00g000590.m01.CDS01;Parent=Ep.00g000590.m01-v1.0.a2;
JARDAA010000058.1	GenSAS_658556a20f294-publish	exon	17016	17354	.	-	.	ID=Ep.00g000590.m01.exon02-v1.0.a2;Name=Ep.00g000590.m01.exon02;Parent=Ep.00g000590.m01-v1.0.a2;
JARDAA010000058.1	GenSAS_658556a20f294-publish	CDS	17016	17354	.	-	0	ID=Ep.00g000590.m01.CDS02-v1.0.a2;Name=Ep.00g000590.m01.CDS02;Parent=Ep.00g000590.m01-v1.0.a2;
JARDAA010000058.1	GenSAS_658556a20f294-publish	gene	19833	23501	.	-	.	ID=Ep.00g000600-v1.0.a2;Name=Ep.00g000600;
JARDAA010000058.1	GenSAS_658556a20f294-publish	mRNA	19833	23501	7335	-	.	ID=Ep.00g000600.m01-v1.0.a2;Name=Ep.00g000600.m01;Parent=Ep.00g000600-v1.0.a2;
JARDAA010000058.1	GenSAS_658556a20f294-publish	exon	19833	23501	.	-	.	ID=Ep.00g000600.m01.exon01-v1.0.a2;Name=Ep.00g000600.m01.exon01;Parent=Ep.00g000600.m01-v1.0.a2;
JARDAA010000058.1	GenSAS_658556a20f294-publish	CDS	19833	23501	.	-	0	ID=Ep.00g000600.m01.CDS01-v1.0.a2;Name=Ep.00g000600.m01.CDS01;Parent=Ep.00g000600.m01-v1.0.a2;
JARDAA010000058.1	GenSAS_658556a20f294-publish	gene	25827	27251	.	-	.	ID=Ep.00g000610-v1.0.a2;Name=Ep.00g000610;
JARDAA010000058.1	GenSAS_658556a20f294-publish	mRNA	25827	27251	2780	-	.	ID=Ep.00g000610.m01-v1.0.a2;Name=Ep.00g000610.m01;Parent=Ep.00g000610-v1.0.a2;
JARDAA010000058.1	GenSAS_658556a20f294-publish	exon	25827	26065	.	-	.	ID=Ep.00g000610.m01.exon01-v1.0.a2;Name=Ep.00g000610.m01.exon01;Parent=Ep.00g000610.m01-v1.0.a2;
JARDAA010000058.1	GenSAS_658556a20f294-publish	CDS	25827	26065	.	-	1	ID=Ep.00g000610.m01.CDS01-v1.0.a2;Name=Ep.00g000610.m01.CDS01;Parent=Ep.00g000610.m01-v1.0.a2;
JARDAA010000058.1	GenSAS_658556a20f294-publish	exon	26112	26734	.	-	.	ID=Ep.00g000610.m01.exon02-v1.0.a2;Name=Ep.00g000610.m01.exon02;Parent=Ep.00g000610.m01-v1.0.a2;
JARDAA010000058.1	GenSAS_658556a20f294-publish	CDS	26112	26734	.	-	2	ID=Ep.00g000610.m01.CDS02-v1.0.a2;Name=Ep.00g000610.m01.CDS02;Parent=Ep.00g000610.m01-v1.0.a2;
JARDAA010000058.1	GenSAS_658556a20f294-publish	exon	26784	27051	.	-	.	ID=Ep.00g000610.m01.exon03-v1.0.a2;Name=Ep.00g000610.m01.exon03;Parent=Ep.00g000610.m01-v1.0.a2;
JARDAA010000058.1	GenSAS_658556a20f294-publish	CDS	26784	27051	.	-	1	ID=Ep.00g000610.m01.CDS03-v1.0.a2;Name=Ep.00g000610.m01.CDS03;Parent=Ep.00g000610.m01-v1.0.a2;
JARDAA010000058.1	GenSAS_658556a20f294-publish	exon	27101	27251	.	-	.	ID=Ep.00g000610.m01.exon04-v1.0.a2;Name=Ep.00g000610.m01.exon04;Parent=Ep.00g000610.m01-v1.0.a2;
JARDAA010000058.1	GenSAS_658556a20f294-publish	CDS	27101	27251	.	-	0	ID=Ep.00g000610.m01.CDS04-v1.0.a2;Name=Ep.00g000610.m01.CDS04;Parent=Ep.00g000610.m01-v1.0.a2;
JARDAA010000058.1	GenSAS_658556a20f294-publish	gene	27448	29601	.	+	.	ID=Ep.00g000620-v1.0.a2;Name=Ep.00g000620;
JARDAA010000058.1	GenSAS_658556a20f294-publish	mRNA	27448	29601	4305	+	.	ID=Ep.00g000620.m01-v1.0.a2;Name=Ep.00g000620.m01;Parent=Ep.00g000620-v1.0.a2;
JARDAA010000058.1	GenSAS_658556a20f294-publish	exon	27448	27469	.	+	.	ID=Ep.00g000620.m01.exon01-v1.0.a2;Name=Ep.00g000620.m01.exon01;Parent=Ep.00g000620.m01-v1.0.a2;
JARDAA010000058.1	GenSAS_658556a20f294-publish	CDS	27448	27469	.	+	0	ID=Ep.00g000620.m01.CDS01-v1.0.a2;Name=Ep.00g000620.m01.CDS01;Parent=Ep.00g000620.m01-v1.0.a2;
JARDAA010000058.1	GenSAS_658556a20f294-publish	exon	27516	27614	.	+	.	ID=Ep.00g000620.m01.exon02-v1.0.a2;Name=Ep.00g000620.m01.exon02;Parent=Ep.00g000620.m01-v1.0.a2;
JARDAA010000058.1	GenSAS_658556a20f294-publish	CDS	27516	27614	.	+	1	ID=Ep.00g000620.m01.CDS02-v1.0.a2;Name=Ep.00g000620.m01.CDS02;Parent=Ep.00g000620.m01-v1.0.a2;
JARDAA010000058.1	GenSAS_658556a20f294-publish	exon	27665	29601	.	+	.	ID=Ep.00g000620.m01.exon03-v1.0.a2;Name=Ep.00g000620.m01.exon03;Parent=Ep.00g000620.m01-v1.0.a2;
JARDAA010000058.1	GenSAS_658556a20f294-publish	CDS	27665	29601	.	+	1	ID=Ep.00g000620.m01.CDS03-v1.0.a2;Name=Ep.00g000620.m01.CDS03;Parent=Ep.00g000620.m01-v1.0.a2;
JARDAA010000058.1	GenSAS_658556a20f294-publish	gene	29724	31783	.	-	.	ID=Ep.00g000630-v1.0.a2;Name=Ep.00g000630;
JARDAA010000058.1	GenSAS_658556a20f294-publish	mRNA	29724	31783	4117	-	.	ID=Ep.00g000630.m01-v1.0.a2;Name=Ep.00g000630.m01;Parent=Ep.00g000630-v1.0.a2;
JARDAA010000058.1	GenSAS_658556a20f294-publish	exon	29724	29768	.	-	.	ID=Ep.00g000630.m01.exon01-v1.0.a2;Name=Ep.00g000630.m01.exon01;Parent=Ep.00g000630.m01-v1.0.a2;
JARDAA010000058.1	GenSAS_658556a20f294-publish	CDS	29724	29768	.	-	0	ID=Ep.00g000630.m01.CDS01-v1.0.a2;Name=Ep.00g000630.m01.CDS01;Parent=Ep.00g000630.m01-v1.0.a2;
JARDAA010000058.1	GenSAS_658556a20f294-publish	exon	29818	31638	.	-	.	ID=Ep.00g000630.m01.exon02-v1.0.a2;Name=Ep.00g000630.m01.exon02;Parent=Ep.00g000630.m01-v1.0.a2;
JARDAA010000058.1	GenSAS_658556a20f294-publish	CDS	29818	31638	.	-	0	ID=Ep.00g000630.m01.CDS02-v1.0.a2;Name=Ep.00g000630.m01.CDS02;Parent=Ep.00g000630.m01-v1.0.a2;
JARDAA010000058.1	GenSAS_658556a20f294-publish	exon	31694	31783	.	-	.	ID=Ep.00g000630.m01.exon03-v1.0.a2;Name=Ep.00g000630.m01.exon03;Parent=Ep.00g000630.m01-v1.0.a2;
JARDAA010000058.1	GenSAS_658556a20f294-publish	CDS	31694	31783	.	-	0	ID=Ep.00g000630.m01.CDS03-v1.0.a2;Name=Ep.00g000630.m01.CDS03;Parent=Ep.00g000630.m01-v1.0.a2;
JARDAA010000058.1	GenSAS_658556a20f294-publish	gene	32687	33733	.	+	.	ID=Ep.00g000640-v1.0.a2;Name=Ep.00g000640;
JARDAA010000058.1	GenSAS_658556a20f294-publish	mRNA	32687	33733	2091	+	.	ID=Ep.00g000640.m01-v1.0.a2;Name=Ep.00g000640.m01;Parent=Ep.00g000640-v1.0.a2;
JARDAA010000058.1	GenSAS_658556a20f294-publish	exon	32687	33733	.	+	.	ID=Ep.00g000640.m01.exon01-v1.0.a2;Name=Ep.00g000640.m01.exon01;Parent=Ep.00g000640.m01-v1.0.a2;
JARDAA010000058.1	GenSAS_658556a20f294-publish	CDS	32687	33733	.	+	0	ID=Ep.00g000640.m01.CDS01-v1.0.a2;Name=Ep.00g000640.m01.CDS01;Parent=Ep.00g000640.m01-v1.0.a2;
JARDAA010000058.1	GenSAS_658556a20f294-publish	gene	35136	36440	.	+	.	ID=Ep.00g000650-v1.0.a2;Name=Ep.00g000650;
JARDAA010000058.1	GenSAS_658556a20f294-publish	mRNA	35136	36440	2607	+	.	ID=Ep.00g000650.m01-v1.0.a2;Name=Ep.00g000650.m01;Parent=Ep.00g000650-v1.0.a2;
JARDAA010000058.1	GenSAS_658556a20f294-publish	exon	35136	36440	.	+	.	ID=Ep.00g000650.m01.exon01-v1.0.a2;Name=Ep.00g000650.m01.exon01;Parent=Ep.00g000650.m01-v1.0.a2;
JARDAA010000058.1	GenSAS_658556a20f294-publish	CDS	35136	36440	.	+	0	ID=Ep.00g000650.m01.CDS01-v1.0.a2;Name=Ep.00g000650.m01.CDS01;Parent=Ep.00g000650.m01-v1.0.a2;
JARDAA010000058.1	GenSAS_658556a20f294-publish	gene	36529	38731	.	-	.	ID=Ep.00g000660-v1.0.a2;Name=Ep.00g000660;
JARDAA010000058.1	GenSAS_658556a20f294-publish	mRNA	36529	38731	4403	-	.	ID=Ep.00g000660.m01-v1.0.a2;Name=Ep.00g000660.m01;Parent=Ep.00g000660-v1.0.a2;
JARDAA010000058.1	GenSAS_658556a20f294-publish	exon	36529	36699	.	-	.	ID=Ep.00g000660.m01.exon01-v1.0.a2;Name=Ep.00g000660.m01.exon01;Parent=Ep.00g000660.m01-v1.0.a2;
JARDAA010000058.1	GenSAS_658556a20f294-publish	CDS	36529	36699	.	-	0	ID=Ep.00g000660.m01.CDS01-v1.0.a2;Name=Ep.00g000660.m01.CDS01;Parent=Ep.00g000660.m01-v1.0.a2;
JARDAA010000058.1	GenSAS_658556a20f294-publish	exon	36748	38477	.	-	.	ID=Ep.00g000660.m01.exon02-v1.0.a2;Name=Ep.00g000660.m01.exon02;Parent=Ep.00g000660.m01-v1.0.a2;
JARDAA010000058.1	GenSAS_658556a20f294-publish	CDS	36748	38477	.	-	1	ID=Ep.00g000660.m01.CDS02-v1.0.a2;Name=Ep.00g000660.m01.CDS02;Parent=Ep.00g000660.m01-v1.0.a2;
JARDAA010000058.1	GenSAS_658556a20f294-publish	exon	38527	38731	.	-	.	ID=Ep.00g000660.m01.exon03-v1.0.a2;Name=Ep.00g000660.m01.exon03;Parent=Ep.00g000660.m01-v1.0.a2;
JARDAA010000058.1	GenSAS_658556a20f294-publish	CDS	38527	38731	.	-	0	ID=Ep.00g000660.m01.CDS03-v1.0.a2;Name=Ep.00g000660.m01.CDS03;Parent=Ep.00g000660.m01-v1.0.a2;
JARDAA010000058.1	GenSAS_658556a20f294-publish	gene	39242	40098	.	+	.	ID=Ep.00g000670-v1.0.a2;Name=Ep.00g000670;
JARDAA010000058.1	GenSAS_658556a20f294-publish	mRNA	39242	40098	1658	+	.	ID=Ep.00g000670.m01-v1.0.a2;Name=Ep.00g000670.m01;Parent=Ep.00g000670-v1.0.a2;
JARDAA010000058.1	GenSAS_658556a20f294-publish	exon	39242	39314	.	+	.	ID=Ep.00g000670.m01.exon01-v1.0.a2;Name=Ep.00g000670.m01.exon01;Parent=Ep.00g000670.m01-v1.0.a2;
JARDAA010000058.1	GenSAS_658556a20f294-publish	CDS	39242	39314	.	+	0	ID=Ep.00g000670.m01.CDS01-v1.0.a2;Name=Ep.00g000670.m01.CDS01;Parent=Ep.00g000670.m01-v1.0.a2;
JARDAA010000058.1	GenSAS_658556a20f294-publish	exon	39364	39383	.	+	.	ID=Ep.00g000670.m01.exon02-v1.0.a2;Name=Ep.00g000670.m01.exon02;Parent=Ep.00g000670.m01-v1.0.a2;
JARDAA010000058.1	GenSAS_658556a20f294-publish	CDS	39364	39383	.	+	1	ID=Ep.00g000670.m01.CDS02-v1.0.a2;Name=Ep.00g000670.m01.CDS02;Parent=Ep.00g000670.m01-v1.0.a2;
JARDAA010000058.1	GenSAS_658556a20f294-publish	exon	39437	39463	.	+	.	ID=Ep.00g000670.m01.exon03-v1.0.a2;Name=Ep.00g000670.m01.exon03;Parent=Ep.00g000670.m01-v1.0.a2;
JARDAA010000058.1	GenSAS_658556a20f294-publish	CDS	39437	39463	.	+	0	ID=Ep.00g000670.m01.CDS03-v1.0.a2;Name=Ep.00g000670.m01.CDS03;Parent=Ep.00g000670.m01-v1.0.a2;
JARDAA010000058.1	GenSAS_658556a20f294-publish	exon	39516	39707	.	+	.	ID=Ep.00g000670.m01.exon04-v1.0.a2;Name=Ep.00g000670.m01.exon04;Parent=Ep.00g000670.m01-v1.0.a2;
JARDAA010000058.1	GenSAS_658556a20f294-publish	CDS	39516	39707	.	+	0	ID=Ep.00g000670.m01.CDS04-v1.0.a2;Name=Ep.00g000670.m01.CDS04;Parent=Ep.00g000670.m01-v1.0.a2;
JARDAA010000058.1	GenSAS_658556a20f294-publish	exon	39754	40098	.	+	.	ID=Ep.00g000670.m01.exon05-v1.0.a2;Name=Ep.00g000670.m01.exon05;Parent=Ep.00g000670.m01-v1.0.a2;
JARDAA010000058.1	GenSAS_658556a20f294-publish	CDS	39754	40098	.	+	0	ID=Ep.00g000670.m01.CDS05-v1.0.a2;Name=Ep.00g000670.m01.CDS05;Parent=Ep.00g000670.m01-v1.0.a2;
JARDAA010000058.1	GenSAS_658556a20f294-publish	gene	40486	42435	.	+	.	ID=Ep.00g000680-v1.0.a2;Name=Ep.00g000680;
JARDAA010000058.1	GenSAS_658556a20f294-publish	mRNA	40486	42435	3897	+	.	ID=Ep.00g000680.m01-v1.0.a2;Name=Ep.00g000680.m01;Parent=Ep.00g000680-v1.0.a2;
JARDAA010000058.1	GenSAS_658556a20f294-publish	exon	40486	42435	.	+	.	ID=Ep.00g000680.m01.exon01-v1.0.a2;Name=Ep.00g000680.m01.exon01;Parent=Ep.00g000680.m01-v1.0.a2;
JARDAA010000058.1	GenSAS_658556a20f294-publish	CDS	40486	42435	.	+	0	ID=Ep.00g000680.m01.CDS01-v1.0.a2;Name=Ep.00g000680.m01.CDS01;Parent=Ep.00g000680.m01-v1.0.a2;
JARDAA010000058.1	GenSAS_658556a20f294-publish	gene	42858	43406	.	+	.	ID=Ep.00g000690-v1.0.a2;Name=Ep.00g000690;
JARDAA010000058.1	GenSAS_658556a20f294-publish	mRNA	42858	43406	1095	+	.	ID=Ep.00g000690.m01-v1.0.a2;Name=Ep.00g000690.m01;Parent=Ep.00g000690-v1.0.a2;
JARDAA010000058.1	GenSAS_658556a20f294-publish	exon	42858	42890	.	+	.	ID=Ep.00g000690.m01.exon01-v1.0.a2;Name=Ep.00g000690.m01.exon01;Parent=Ep.00g000690.m01-v1.0.a2;
JARDAA010000058.1	GenSAS_658556a20f294-publish	CDS	42858	42890	.	+	0	ID=Ep.00g000690.m01.CDS01-v1.0.a2;Name=Ep.00g000690.m01.CDS01;Parent=Ep.00g000690.m01-v1.0.a2;
JARDAA010000058.1	GenSAS_658556a20f294-publish	exon	42943	43020	.	+	.	ID=Ep.00g000690.m01.exon02-v1.0.a2;Name=Ep.00g000690.m01.exon02;Parent=Ep.00g000690.m01-v1.0.a2;
JARDAA010000058.1	GenSAS_658556a20f294-publish	CDS	42943	43020	.	+	0	ID=Ep.00g000690.m01.CDS02-v1.0.a2;Name=Ep.00g000690.m01.CDS02;Parent=Ep.00g000690.m01-v1.0.a2;
JARDAA010000058.1	GenSAS_658556a20f294-publish	exon	43065	43406	.	+	.	ID=Ep.00g000690.m01.exon03-v1.0.a2;Name=Ep.00g000690.m01.exon03;Parent=Ep.00g000690.m01-v1.0.a2;
JARDAA010000058.1	GenSAS_658556a20f294-publish	CDS	43065	43406	.	+	0	ID=Ep.00g000690.m01.CDS03-v1.0.a2;Name=Ep.00g000690.m01.CDS03;Parent=Ep.00g000690.m01-v1.0.a2;
JARDAA010000058.1	GenSAS_658556a20f294-publish	gene	43906	44407	.	+	.	ID=Ep.00g000700-v1.0.a2;Name=Ep.00g000700;
JARDAA010000058.1	GenSAS_658556a20f294-publish	mRNA	43906	44407	1001	+	.	ID=Ep.00g000700.m01-v1.0.a2;Name=Ep.00g000700.m01;Parent=Ep.00g000700-v1.0.a2;
JARDAA010000058.1	GenSAS_658556a20f294-publish	exon	43906	43980	.	+	.	ID=Ep.00g000700.m01.exon01-v1.0.a2;Name=Ep.00g000700.m01.exon01;Parent=Ep.00g000700.m01-v1.0.a2;
JARDAA010000058.1	GenSAS_658556a20f294-publish	CDS	43906	43980	.	+	0	ID=Ep.00g000700.m01.CDS01-v1.0.a2;Name=Ep.00g000700.m01.CDS01;Parent=Ep.00g000700.m01-v1.0.a2;
JARDAA010000058.1	GenSAS_658556a20f294-publish	exon	44032	44131	.	+	.	ID=Ep.00g000700.m01.exon02-v1.0.a2;Name=Ep.00g000700.m01.exon02;Parent=Ep.00g000700.m01-v1.0.a2;
JARDAA010000058.1	GenSAS_658556a20f294-publish	CDS	44032	44131	.	+	0	ID=Ep.00g000700.m01.CDS02-v1.0.a2;Name=Ep.00g000700.m01.CDS02;Parent=Ep.00g000700.m01-v1.0.a2;
JARDAA010000058.1	GenSAS_658556a20f294-publish	exon	44181	44407	.	+	.	ID=Ep.00g000700.m01.exon03-v1.0.a2;Name=Ep.00g000700.m01.exon03;Parent=Ep.00g000700.m01-v1.0.a2;
JARDAA010000058.1	GenSAS_658556a20f294-publish	CDS	44181	44407	.	+	1	ID=Ep.00g000700.m01.CDS03-v1.0.a2;Name=Ep.00g000700.m01.CDS03;Parent=Ep.00g000700.m01-v1.0.a2;
JARDAA010000058.1	GenSAS_658556a20f294-publish	gene	44883	45683	.	+	.	ID=Ep.00g000710-v1.0.a2;Name=Ep.00g000710;
JARDAA010000058.1	GenSAS_658556a20f294-publish	mRNA	44883	45683	1599	+	.	ID=Ep.00g000710.m01-v1.0.a2;Name=Ep.00g000710.m01;Parent=Ep.00g000710-v1.0.a2;
JARDAA010000058.1	GenSAS_658556a20f294-publish	exon	44883	44957	.	+	.	ID=Ep.00g000710.m01.exon01-v1.0.a2;Name=Ep.00g000710.m01.exon01;Parent=Ep.00g000710.m01-v1.0.a2;
JARDAA010000058.1	GenSAS_658556a20f294-publish	CDS	44883	44957	.	+	0	ID=Ep.00g000710.m01.CDS01-v1.0.a2;Name=Ep.00g000710.m01.CDS01;Parent=Ep.00g000710.m01-v1.0.a2;
JARDAA010000058.1	GenSAS_658556a20f294-publish	exon	45009	45111	.	+	.	ID=Ep.00g000710.m01.exon02-v1.0.a2;Name=Ep.00g000710.m01.exon02;Parent=Ep.00g000710.m01-v1.0.a2;
JARDAA010000058.1	GenSAS_658556a20f294-publish	CDS	45009	45111	.	+	0	ID=Ep.00g000710.m01.CDS02-v1.0.a2;Name=Ep.00g000710.m01.CDS02;Parent=Ep.00g000710.m01-v1.0.a2;
JARDAA010000058.1	GenSAS_658556a20f294-publish	exon	45211	45683	.	+	.	ID=Ep.00g000710.m01.exon03-v1.0.a2;Name=Ep.00g000710.m01.exon03;Parent=Ep.00g000710.m01-v1.0.a2;
JARDAA010000058.1	GenSAS_658556a20f294-publish	CDS	45211	45683	.	+	1	ID=Ep.00g000710.m01.CDS03-v1.0.a2;Name=Ep.00g000710.m01.CDS03;Parent=Ep.00g000710.m01-v1.0.a2;
JARDAA010000058.1	GenSAS_658556a20f294-publish	gene	46132	46782	.	+	.	ID=Ep.00g000720-v1.0.a2;Name=Ep.00g000720;
JARDAA010000058.1	GenSAS_658556a20f294-publish	mRNA	46132	46782	1146	+	.	ID=Ep.00g000720.m01-v1.0.a2;Name=Ep.00g000720.m01;Parent=Ep.00g000720-v1.0.a2;
JARDAA010000058.1	GenSAS_658556a20f294-publish	exon	46132	46212	.	+	.	ID=Ep.00g000720.m01.exon01-v1.0.a2;Name=Ep.00g000720.m01.exon01;Parent=Ep.00g000720.m01-v1.0.a2;
JARDAA010000058.1	GenSAS_658556a20f294-publish	CDS	46132	46212	.	+	0	ID=Ep.00g000720.m01.CDS01-v1.0.a2;Name=Ep.00g000720.m01.CDS01;Parent=Ep.00g000720.m01-v1.0.a2;
JARDAA010000058.1	GenSAS_658556a20f294-publish	exon	46268	46388	.	+	.	ID=Ep.00g000720.m01.exon02-v1.0.a2;Name=Ep.00g000720.m01.exon02;Parent=Ep.00g000720.m01-v1.0.a2;
JARDAA010000058.1	GenSAS_658556a20f294-publish	CDS	46268	46388	.	+	0	ID=Ep.00g000720.m01.CDS02-v1.0.a2;Name=Ep.00g000720.m01.CDS02;Parent=Ep.00g000720.m01-v1.0.a2;
JARDAA010000058.1	GenSAS_658556a20f294-publish	exon	46478	46782	.	+	.	ID=Ep.00g000720.m01.exon03-v1.0.a2;Name=Ep.00g000720.m01.exon03;Parent=Ep.00g000720.m01-v1.0.a2;
JARDAA010000058.1	GenSAS_658556a20f294-publish	CDS	46478	46782	.	+	1	ID=Ep.00g000720.m01.CDS03-v1.0.a2;Name=Ep.00g000720.m01.CDS03;Parent=Ep.00g000720.m01-v1.0.a2;
JARDAA010000058.1	GenSAS_658556a20f294-publish	gene	47076	50775	.	-	.	ID=Ep.00g000730-v1.0.a2;Name=Ep.00g000730;
JARDAA010000058.1	GenSAS_658556a20f294-publish	mRNA	47076	50775	7211	-	.	ID=Ep.00g000730.m01-v1.0.a2;Name=Ep.00g000730.m01;Parent=Ep.00g000730-v1.0.a2;
JARDAA010000058.1	GenSAS_658556a20f294-publish	exon	47076	50143	.	-	.	ID=Ep.00g000730.m01.exon01-v1.0.a2;Name=Ep.00g000730.m01.exon01;Parent=Ep.00g000730.m01-v1.0.a2;
JARDAA010000058.1	GenSAS_658556a20f294-publish	CDS	47076	50143	.	-	1	ID=Ep.00g000730.m01.CDS01-v1.0.a2;Name=Ep.00g000730.m01.CDS01;Parent=Ep.00g000730.m01-v1.0.a2;
JARDAA010000058.1	GenSAS_658556a20f294-publish	exon	50192	50375	.	-	.	ID=Ep.00g000730.m01.exon02-v1.0.a2;Name=Ep.00g000730.m01.exon02;Parent=Ep.00g000730.m01-v1.0.a2;
JARDAA010000058.1	GenSAS_658556a20f294-publish	CDS	50192	50375	.	-	0	ID=Ep.00g000730.m01.CDS02-v1.0.a2;Name=Ep.00g000730.m01.CDS02;Parent=Ep.00g000730.m01-v1.0.a2;
JARDAA010000058.1	GenSAS_658556a20f294-publish	exon	50423	50466	.	-	.	ID=Ep.00g000730.m01.exon03-v1.0.a2;Name=Ep.00g000730.m01.exon03;Parent=Ep.00g000730.m01-v1.0.a2;
JARDAA010000058.1	GenSAS_658556a20f294-publish	CDS	50423	50466	.	-	1	ID=Ep.00g000730.m01.CDS03-v1.0.a2;Name=Ep.00g000730.m01.CDS03;Parent=Ep.00g000730.m01-v1.0.a2;
JARDAA010000058.1	GenSAS_658556a20f294-publish	exon	50514	50775	.	-	.	ID=Ep.00g000730.m01.exon04-v1.0.a2;Name=Ep.00g000730.m01.exon04;Parent=Ep.00g000730.m01-v1.0.a2;
JARDAA010000058.1	GenSAS_658556a20f294-publish	CDS	50514	50775	.	-	0	ID=Ep.00g000730.m01.CDS04-v1.0.a2;Name=Ep.00g000730.m01.CDS04;Parent=Ep.00g000730.m01-v1.0.a2;
JARDAA010000058.1	GenSAS_658556a20f294-publish	gene	51112	52741	.	+	.	ID=Ep.00g000740-v1.0.a2;Name=Ep.00g000740;
JARDAA010000058.1	GenSAS_658556a20f294-publish	mRNA	51112	52741	3257	+	.	ID=Ep.00g000740.m01-v1.0.a2;Name=Ep.00g000740.m01;Parent=Ep.00g000740-v1.0.a2;
JARDAA010000058.1	GenSAS_658556a20f294-publish	exon	51112	51129	.	+	.	ID=Ep.00g000740.m01.exon01-v1.0.a2;Name=Ep.00g000740.m01.exon01;Parent=Ep.00g000740.m01-v1.0.a2;
JARDAA010000058.1	GenSAS_658556a20f294-publish	CDS	51112	51129	.	+	0	ID=Ep.00g000740.m01.CDS01-v1.0.a2;Name=Ep.00g000740.m01.CDS01;Parent=Ep.00g000740.m01-v1.0.a2;
JARDAA010000058.1	GenSAS_658556a20f294-publish	exon	51187	51318	.	+	.	ID=Ep.00g000740.m01.exon02-v1.0.a2;Name=Ep.00g000740.m01.exon02;Parent=Ep.00g000740.m01-v1.0.a2;
JARDAA010000058.1	GenSAS_658556a20f294-publish	CDS	51187	51318	.	+	0	ID=Ep.00g000740.m01.CDS02-v1.0.a2;Name=Ep.00g000740.m01.CDS02;Parent=Ep.00g000740.m01-v1.0.a2;
JARDAA010000058.1	GenSAS_658556a20f294-publish	exon	51368	52741	.	+	.	ID=Ep.00g000740.m01.exon03-v1.0.a2;Name=Ep.00g000740.m01.exon03;Parent=Ep.00g000740.m01-v1.0.a2;
JARDAA010000058.1	GenSAS_658556a20f294-publish	CDS	51368	52741	.	+	0	ID=Ep.00g000740.m01.CDS03-v1.0.a2;Name=Ep.00g000740.m01.CDS03;Parent=Ep.00g000740.m01-v1.0.a2;
JARDAA010000058.1	GenSAS_658556a20f294-publish	gene	52888	54569	.	-	.	ID=Ep.00g000750-v1.0.a2;Name=Ep.00g000750;
JARDAA010000058.1	GenSAS_658556a20f294-publish	mRNA	52888	54569	3278	-	.	ID=Ep.00g000750.m01-v1.0.a2;Name=Ep.00g000750.m01;Parent=Ep.00g000750-v1.0.a2;
JARDAA010000058.1	GenSAS_658556a20f294-publish	exon	52888	53078	.	-	.	ID=Ep.00g000750.m01.exon01-v1.0.a2;Name=Ep.00g000750.m01.exon01;Parent=Ep.00g000750.m01-v1.0.a2;
JARDAA010000058.1	GenSAS_658556a20f294-publish	CDS	52888	53078	.	-	1	ID=Ep.00g000750.m01.CDS01-v1.0.a2;Name=Ep.00g000750.m01.CDS01;Parent=Ep.00g000750.m01-v1.0.a2;
JARDAA010000058.1	GenSAS_658556a20f294-publish	exon	53140	53471	.	-	.	ID=Ep.00g000750.m01.exon02-v1.0.a2;Name=Ep.00g000750.m01.exon02;Parent=Ep.00g000750.m01-v1.0.a2;
JARDAA010000058.1	GenSAS_658556a20f294-publish	CDS	53140	53471	.	-	2	ID=Ep.00g000750.m01.CDS02-v1.0.a2;Name=Ep.00g000750.m01.CDS02;Parent=Ep.00g000750.m01-v1.0.a2;
JARDAA010000058.1	GenSAS_658556a20f294-publish	exon	53544	53727	.	-	.	ID=Ep.00g000750.m01.exon03-v1.0.a2;Name=Ep.00g000750.m01.exon03;Parent=Ep.00g000750.m01-v1.0.a2;
JARDAA010000058.1	GenSAS_658556a20f294-publish	CDS	53544	53727	.	-	1	ID=Ep.00g000750.m01.CDS03-v1.0.a2;Name=Ep.00g000750.m01.CDS03;Parent=Ep.00g000750.m01-v1.0.a2;
JARDAA010000058.1	GenSAS_658556a20f294-publish	exon	53777	54569	.	-	.	ID=Ep.00g000750.m01.exon04-v1.0.a2;Name=Ep.00g000750.m01.exon04;Parent=Ep.00g000750.m01-v1.0.a2;
JARDAA010000058.1	GenSAS_658556a20f294-publish	CDS	53777	54569	.	-	0	ID=Ep.00g000750.m01.CDS04-v1.0.a2;Name=Ep.00g000750.m01.CDS04;Parent=Ep.00g000750.m01-v1.0.a2;
JARDAA010000058.1	GenSAS_658556a20f294-publish	gene	55335	56689	.	-	.	ID=Ep.00g000760-v1.0.a2;Name=Ep.00g000760;
JARDAA010000058.1	GenSAS_658556a20f294-publish	mRNA	55335	56689	2707	-	.	ID=Ep.00g000760.m01-v1.0.a2;Name=Ep.00g000760.m01;Parent=Ep.00g000760-v1.0.a2;
JARDAA010000058.1	GenSAS_658556a20f294-publish	exon	55335	56456	.	-	.	ID=Ep.00g000760.m01.exon01-v1.0.a2;Name=Ep.00g000760.m01.exon01;Parent=Ep.00g000760.m01-v1.0.a2;
JARDAA010000058.1	GenSAS_658556a20f294-publish	CDS	55335	56456	.	-	0	ID=Ep.00g000760.m01.CDS01-v1.0.a2;Name=Ep.00g000760.m01.CDS01;Parent=Ep.00g000760.m01-v1.0.a2;
JARDAA010000058.1	GenSAS_658556a20f294-publish	exon	56507	56689	.	-	.	ID=Ep.00g000760.m01.exon02-v1.0.a2;Name=Ep.00g000760.m01.exon02;Parent=Ep.00g000760.m01-v1.0.a2;
JARDAA010000058.1	GenSAS_658556a20f294-publish	CDS	56507	56689	.	-	0	ID=Ep.00g000760.m01.CDS02-v1.0.a2;Name=Ep.00g000760.m01.CDS02;Parent=Ep.00g000760.m01-v1.0.a2;
JARDAA010000058.1	GenSAS_658556a20f294-publish	gene	57813	58334	.	-	.	ID=Ep.00g000770-v1.0.a2;Name=Ep.00g000770;
JARDAA010000058.1	GenSAS_658556a20f294-publish	mRNA	57813	58334	1041	-	.	ID=Ep.00g000770.m01-v1.0.a2;Name=Ep.00g000770.m01;Parent=Ep.00g000770-v1.0.a2;
JARDAA010000058.1	GenSAS_658556a20f294-publish	exon	57813	58334	.	-	.	ID=Ep.00g000770.m01.exon01-v1.0.a2;Name=Ep.00g000770.m01.exon01;Parent=Ep.00g000770.m01-v1.0.a2;
JARDAA010000058.1	GenSAS_658556a20f294-publish	CDS	57813	58334	.	-	0	ID=Ep.00g000770.m01.CDS01-v1.0.a2;Name=Ep.00g000770.m01.CDS01;Parent=Ep.00g000770.m01-v1.0.a2;
JARDAA010000058.1	GenSAS_658556a20f294-publish	gene	59956	60996	.	-	.	ID=Ep.00g000780-v1.0.a2;Name=Ep.00g000780;
JARDAA010000058.1	GenSAS_658556a20f294-publish	mRNA	59956	60996	2079	-	.	ID=Ep.00g000780.m01-v1.0.a2;Name=Ep.00g000780.m01;Parent=Ep.00g000780-v1.0.a2;
JARDAA010000058.1	GenSAS_658556a20f294-publish	exon	59956	60996	.	-	.	ID=Ep.00g000780.m01.exon01-v1.0.a2;Name=Ep.00g000780.m01.exon01;Parent=Ep.00g000780.m01-v1.0.a2;
JARDAA010000058.1	GenSAS_658556a20f294-publish	CDS	59956	60996	.	-	0	ID=Ep.00g000780.m01.CDS01-v1.0.a2;Name=Ep.00g000780.m01.CDS01;Parent=Ep.00g000780.m01-v1.0.a2;
JARDAA010000058.1	GenSAS_658556a20f294-publish	gene	63303	65096	.	-	.	ID=Ep.00g000790-v1.0.a2;Name=Ep.00g000790;
JARDAA010000058.1	GenSAS_658556a20f294-publish	mRNA	63303	65096	3585	-	.	ID=Ep.00g000790.m01-v1.0.a2;Name=Ep.00g000790.m01;Parent=Ep.00g000790-v1.0.a2;
JARDAA010000058.1	GenSAS_658556a20f294-publish	exon	63303	65096	.	-	.	ID=Ep.00g000790.m01.exon01-v1.0.a2;Name=Ep.00g000790.m01.exon01;Parent=Ep.00g000790.m01-v1.0.a2;
JARDAA010000058.1	GenSAS_658556a20f294-publish	CDS	63303	65096	.	-	0	ID=Ep.00g000790.m01.CDS01-v1.0.a2;Name=Ep.00g000790.m01.CDS01;Parent=Ep.00g000790.m01-v1.0.a2;
JARDAA010000058.1	GenSAS_658556a20f294-publish	gene	65538	66876	.	+	.	ID=Ep.00g000800-v1.0.a2;Name=Ep.00g000800;
JARDAA010000058.1	GenSAS_658556a20f294-publish	mRNA	65538	66876	2675	+	.	ID=Ep.00g000800.m01-v1.0.a2;Name=Ep.00g000800.m01;Parent=Ep.00g000800-v1.0.a2;
JARDAA010000058.1	GenSAS_658556a20f294-publish	exon	65538	65622	.	+	.	ID=Ep.00g000800.m01.exon01-v1.0.a2;Name=Ep.00g000800.m01.exon01;Parent=Ep.00g000800.m01-v1.0.a2;
JARDAA010000058.1	GenSAS_658556a20f294-publish	CDS	65538	65622	.	+	0	ID=Ep.00g000800.m01.CDS01-v1.0.a2;Name=Ep.00g000800.m01.CDS01;Parent=Ep.00g000800.m01-v1.0.a2;
JARDAA010000058.1	GenSAS_658556a20f294-publish	exon	65670	65937	.	+	.	ID=Ep.00g000800.m01.exon02-v1.0.a2;Name=Ep.00g000800.m01.exon02;Parent=Ep.00g000800.m01-v1.0.a2;
JARDAA010000058.1	GenSAS_658556a20f294-publish	CDS	65670	65937	.	+	1	ID=Ep.00g000800.m01.CDS02-v1.0.a2;Name=Ep.00g000800.m01.CDS02;Parent=Ep.00g000800.m01-v1.0.a2;
JARDAA010000058.1	GenSAS_658556a20f294-publish	exon	65987	66692	.	+	.	ID=Ep.00g000800.m01.exon03-v1.0.a2;Name=Ep.00g000800.m01.exon03;Parent=Ep.00g000800.m01-v1.0.a2;
JARDAA010000058.1	GenSAS_658556a20f294-publish	CDS	65987	66692	.	+	2	ID=Ep.00g000800.m01.CDS03-v1.0.a2;Name=Ep.00g000800.m01.CDS03;Parent=Ep.00g000800.m01-v1.0.a2;
JARDAA010000058.1	GenSAS_658556a20f294-publish	exon	66748	66876	.	+	.	ID=Ep.00g000800.m01.exon04-v1.0.a2;Name=Ep.00g000800.m01.exon04;Parent=Ep.00g000800.m01-v1.0.a2;
JARDAA010000058.1	GenSAS_658556a20f294-publish	CDS	66748	66876	.	+	0	ID=Ep.00g000800.m01.CDS04-v1.0.a2;Name=Ep.00g000800.m01.CDS04;Parent=Ep.00g000800.m01-v1.0.a2;
JARDAA010000058.1	GenSAS_658556a20f294-publish	gene	67223	69037	.	+	.	ID=Ep.00g000810-v1.0.a2;Name=Ep.00g000810;
JARDAA010000058.1	GenSAS_658556a20f294-publish	mRNA	67223	69037	3627	+	.	ID=Ep.00g000810.m01-v1.0.a2;Name=Ep.00g000810.m01;Parent=Ep.00g000810-v1.0.a2;
JARDAA010000058.1	GenSAS_658556a20f294-publish	exon	67223	69037	.	+	.	ID=Ep.00g000810.m01.exon01-v1.0.a2;Name=Ep.00g000810.m01.exon01;Parent=Ep.00g000810.m01-v1.0.a2;
JARDAA010000058.1	GenSAS_658556a20f294-publish	CDS	67223	69037	.	+	0	ID=Ep.00g000810.m01.CDS01-v1.0.a2;Name=Ep.00g000810.m01.CDS01;Parent=Ep.00g000810.m01-v1.0.a2;
JARDAA010000058.1	GenSAS_658556a20f294-publish	gene	69194	76582	.	-	.	ID=Ep.00g000820-v1.0.a2;Name=Ep.00g000820;
JARDAA010000058.1	GenSAS_658556a20f294-publish	mRNA	69194	76582	14775	-	.	ID=Ep.00g000820.m01-v1.0.a2;Name=Ep.00g000820.m01;Parent=Ep.00g000820-v1.0.a2;
JARDAA010000058.1	GenSAS_658556a20f294-publish	exon	69194	76582	.	-	.	ID=Ep.00g000820.m01.exon01-v1.0.a2;Name=Ep.00g000820.m01.exon01;Parent=Ep.00g000820.m01-v1.0.a2;
JARDAA010000058.1	GenSAS_658556a20f294-publish	CDS	69194	76582	.	-	0	ID=Ep.00g000820.m01.CDS01-v1.0.a2;Name=Ep.00g000820.m01.CDS01;Parent=Ep.00g000820.m01-v1.0.a2;
JARDAA010000058.1	GenSAS_658556a20f294-publish	gene	77142	80702	.	+	.	ID=Ep.00g000830-v1.0.a2;Name=Ep.00g000830;
JARDAA010000058.1	GenSAS_658556a20f294-publish	mRNA	77142	80702	7119	+	.	ID=Ep.00g000830.m01-v1.0.a2;Name=Ep.00g000830.m01;Parent=Ep.00g000830-v1.0.a2;
JARDAA010000058.1	GenSAS_658556a20f294-publish	exon	77142	80120	.	+	.	ID=Ep.00g000830.m01.exon01-v1.0.a2;Name=Ep.00g000830.m01.exon01;Parent=Ep.00g000830.m01-v1.0.a2;
JARDAA010000058.1	GenSAS_658556a20f294-publish	CDS	77142	80120	.	+	0	ID=Ep.00g000830.m01.CDS01-v1.0.a2;Name=Ep.00g000830.m01.CDS01;Parent=Ep.00g000830.m01-v1.0.a2;
JARDAA010000058.1	GenSAS_658556a20f294-publish	exon	80322	80702	.	+	.	ID=Ep.00g000830.m01.exon02-v1.0.a2;Name=Ep.00g000830.m01.exon02;Parent=Ep.00g000830.m01-v1.0.a2;
JARDAA010000058.1	GenSAS_658556a20f294-publish	CDS	80322	80702	.	+	0	ID=Ep.00g000830.m01.CDS02-v1.0.a2;Name=Ep.00g000830.m01.CDS02;Parent=Ep.00g000830.m01-v1.0.a2;
JARDAA010000058.1	GenSAS_658556a20f294-publish	gene	80885	81712	.	-	.	ID=Ep.00g000840-v1.0.a2;Name=Ep.00g000840;
JARDAA010000058.1	GenSAS_658556a20f294-publish	mRNA	80885	81712	1653	-	.	ID=Ep.00g000840.m01-v1.0.a2;Name=Ep.00g000840.m01;Parent=Ep.00g000840-v1.0.a2;
JARDAA010000058.1	GenSAS_658556a20f294-publish	exon	80885	81712	.	-	.	ID=Ep.00g000840.m01.exon01-v1.0.a2;Name=Ep.00g000840.m01.exon01;Parent=Ep.00g000840.m01-v1.0.a2;
JARDAA010000058.1	GenSAS_658556a20f294-publish	CDS	80885	81712	.	-	0	ID=Ep.00g000840.m01.CDS01-v1.0.a2;Name=Ep.00g000840.m01.CDS01;Parent=Ep.00g000840.m01-v1.0.a2;
JARDAA010000058.1	GenSAS_658556a20f294-publish	gene	82036	83312	.	-	.	ID=Ep.00g000850-v1.0.a2;Name=Ep.00g000850;
JARDAA010000058.1	GenSAS_658556a20f294-publish	mRNA	82036	83312	2538	-	.	ID=Ep.00g000850.m01-v1.0.a2;Name=Ep.00g000850.m01;Parent=Ep.00g000850-v1.0.a2;
JARDAA010000058.1	GenSAS_658556a20f294-publish	exon	82036	83209	.	-	.	ID=Ep.00g000850.m01.exon01-v1.0.a2;Name=Ep.00g000850.m01.exon01;Parent=Ep.00g000850.m01-v1.0.a2;
JARDAA010000058.1	GenSAS_658556a20f294-publish	CDS	82036	83209	.	-	2	ID=Ep.00g000850.m01.CDS01-v1.0.a2;Name=Ep.00g000850.m01.CDS01;Parent=Ep.00g000850.m01-v1.0.a2;
JARDAA010000058.1	GenSAS_658556a20f294-publish	exon	83260	83312	.	-	.	ID=Ep.00g000850.m01.exon02-v1.0.a2;Name=Ep.00g000850.m01.exon02;Parent=Ep.00g000850.m01-v1.0.a2;
JARDAA010000058.1	GenSAS_658556a20f294-publish	CDS	83260	83312	.	-	0	ID=Ep.00g000850.m01.CDS02-v1.0.a2;Name=Ep.00g000850.m01.CDS02;Parent=Ep.00g000850.m01-v1.0.a2;
JARDAA010000058.1	GenSAS_658556a20f294-publish	gene	83590	84364	.	-	.	ID=Ep.00g000860-v1.0.a2;Name=Ep.00g000860;
JARDAA010000058.1	GenSAS_658556a20f294-publish	mRNA	83590	84364	1254	-	.	ID=Ep.00g000860.m01-v1.0.a2;Name=Ep.00g000860.m01;Parent=Ep.00g000860-v1.0.a2;
JARDAA010000058.1	GenSAS_658556a20f294-publish	exon	83590	84319	.	-	.	ID=Ep.00g000860.m01.exon01-v1.0.a2;Name=Ep.00g000860.m01.exon01;Parent=Ep.00g000860.m01-v1.0.a2;
JARDAA010000058.1	GenSAS_658556a20f294-publish	CDS	83590	84319	.	-	2	ID=Ep.00g000860.m01.CDS01-v1.0.a2;Name=Ep.00g000860.m01.CDS01;Parent=Ep.00g000860.m01-v1.0.a2;
JARDAA010000058.1	GenSAS_658556a20f294-publish	exon	84348	84364	.	-	.	ID=Ep.00g000860.m01.exon02-v1.0.a2;Name=Ep.00g000860.m01.exon02;Parent=Ep.00g000860.m01-v1.0.a2;
JARDAA010000058.1	GenSAS_658556a20f294-publish	CDS	84348	84364	.	-	0	ID=Ep.00g000860.m01.CDS02-v1.0.a2;Name=Ep.00g000860.m01.CDS02;Parent=Ep.00g000860.m01-v1.0.a2;
JARDAA010000058.1	GenSAS_658556a20f294-publish	gene	84827	85885	.	+	.	ID=Ep.00g000870-v1.0.a2;Name=Ep.00g000870;
JARDAA010000058.1	GenSAS_658556a20f294-publish	mRNA	84827	85885	2115	+	.	ID=Ep.00g000870.m01-v1.0.a2;Name=Ep.00g000870.m01;Parent=Ep.00g000870-v1.0.a2;
JARDAA010000058.1	GenSAS_658556a20f294-publish	exon	84827	85885	.	+	.	ID=Ep.00g000870.m01.exon01-v1.0.a2;Name=Ep.00g000870.m01.exon01;Parent=Ep.00g000870.m01-v1.0.a2;
JARDAA010000058.1	GenSAS_658556a20f294-publish	CDS	84827	85885	.	+	0	ID=Ep.00g000870.m01.CDS01-v1.0.a2;Name=Ep.00g000870.m01.CDS01;Parent=Ep.00g000870.m01-v1.0.a2;
JARDAA010000058.1	GenSAS_658556a20f294-publish	gene	85965	87061	.	-	.	ID=Ep.00g000880-v1.0.a2;Name=Ep.00g000880;
JARDAA010000058.1	GenSAS_658556a20f294-publish	mRNA	85965	87061	2191	-	.	ID=Ep.00g000880.m01-v1.0.a2;Name=Ep.00g000880.m01;Parent=Ep.00g000880-v1.0.a2;
JARDAA010000058.1	GenSAS_658556a20f294-publish	exon	85965	86709	.	-	.	ID=Ep.00g000880.m01.exon01-v1.0.a2;Name=Ep.00g000880.m01.exon01;Parent=Ep.00g000880.m01-v1.0.a2;
JARDAA010000058.1	GenSAS_658556a20f294-publish	CDS	85965	86709	.	-	2	ID=Ep.00g000880.m01.CDS01-v1.0.a2;Name=Ep.00g000880.m01.CDS01;Parent=Ep.00g000880.m01-v1.0.a2;
JARDAA010000058.1	GenSAS_658556a20f294-publish	exon	86758	86826	.	-	.	ID=Ep.00g000880.m01.exon02-v1.0.a2;Name=Ep.00g000880.m01.exon02;Parent=Ep.00g000880.m01-v1.0.a2;
JARDAA010000058.1	GenSAS_658556a20f294-publish	CDS	86758	86826	.	-	2	ID=Ep.00g000880.m01.CDS02-v1.0.a2;Name=Ep.00g000880.m01.CDS02;Parent=Ep.00g000880.m01-v1.0.a2;
JARDAA010000058.1	GenSAS_658556a20f294-publish	exon	86877	87061	.	-	.	ID=Ep.00g000880.m01.exon03-v1.0.a2;Name=Ep.00g000880.m01.exon03;Parent=Ep.00g000880.m01-v1.0.a2;
JARDAA010000058.1	GenSAS_658556a20f294-publish	CDS	86877	87061	.	-	0	ID=Ep.00g000880.m01.CDS03-v1.0.a2;Name=Ep.00g000880.m01.CDS03;Parent=Ep.00g000880.m01-v1.0.a2;
JARDAA010000058.1	GenSAS_658556a20f294-publish	gene	87469	87894	.	+	.	ID=Ep.00g000890-v1.0.a2;Name=Ep.00g000890;
JARDAA010000058.1	GenSAS_658556a20f294-publish	mRNA	87469	87894	849	+	.	ID=Ep.00g000890.m01-v1.0.a2;Name=Ep.00g000890.m01;Parent=Ep.00g000890-v1.0.a2;
JARDAA010000058.1	GenSAS_658556a20f294-publish	exon	87469	87894	.	+	.	ID=Ep.00g000890.m01.exon01-v1.0.a2;Name=Ep.00g000890.m01.exon01;Parent=Ep.00g000890.m01-v1.0.a2;
JARDAA010000058.1	GenSAS_658556a20f294-publish	CDS	87469	87894	.	+	0	ID=Ep.00g000890.m01.CDS01-v1.0.a2;Name=Ep.00g000890.m01.CDS01;Parent=Ep.00g000890.m01-v1.0.a2;
JARDAA010000058.1	GenSAS_658556a20f294-publish	gene	88455	89024	.	+	.	ID=Ep.00g000900-v1.0.a2;Name=Ep.00g000900;
JARDAA010000058.1	GenSAS_658556a20f294-publish	mRNA	88455	89024	880	+	.	ID=Ep.00g000900.m01-v1.0.a2;Name=Ep.00g000900.m01;Parent=Ep.00g000900-v1.0.a2;
JARDAA010000058.1	GenSAS_658556a20f294-publish	exon	88455	88660	.	+	.	ID=Ep.00g000900.m01.exon01-v1.0.a2;Name=Ep.00g000900.m01.exon01;Parent=Ep.00g000900.m01-v1.0.a2;
JARDAA010000058.1	GenSAS_658556a20f294-publish	CDS	88455	88660	.	+	0	ID=Ep.00g000900.m01.CDS01-v1.0.a2;Name=Ep.00g000900.m01.CDS01;Parent=Ep.00g000900.m01-v1.0.a2;
JARDAA010000058.1	GenSAS_658556a20f294-publish	exon	88712	89024	.	+	.	ID=Ep.00g000900.m01.exon02-v1.0.a2;Name=Ep.00g000900.m01.exon02;Parent=Ep.00g000900.m01-v1.0.a2;
JARDAA010000058.1	GenSAS_658556a20f294-publish	CDS	88712	89024	.	+	2	ID=Ep.00g000900.m01.CDS02-v1.0.a2;Name=Ep.00g000900.m01.CDS02;Parent=Ep.00g000900.m01-v1.0.a2;
JARDAA010000058.1	GenSAS_658556a20f294-publish	gene	89267	91819	.	-	.	ID=Ep.00g000910-v1.0.a2;Name=Ep.00g000910;
JARDAA010000058.1	GenSAS_658556a20f294-publish	mRNA	89267	91819	4886	-	.	ID=Ep.00g000910.m01-v1.0.a2;Name=Ep.00g000910.m01;Parent=Ep.00g000910-v1.0.a2;
JARDAA010000058.1	GenSAS_658556a20f294-publish	exon	89267	91373	.	-	.	ID=Ep.00g000910.m01.exon01-v1.0.a2;Name=Ep.00g000910.m01.exon01;Parent=Ep.00g000910.m01-v1.0.a2;
JARDAA010000058.1	GenSAS_658556a20f294-publish	CDS	89267	91373	.	-	2	ID=Ep.00g000910.m01.CDS01-v1.0.a2;Name=Ep.00g000910.m01.CDS01;Parent=Ep.00g000910.m01-v1.0.a2;
JARDAA010000058.1	GenSAS_658556a20f294-publish	exon	91424	91581	.	-	.	ID=Ep.00g000910.m01.exon02-v1.0.a2;Name=Ep.00g000910.m01.exon02;Parent=Ep.00g000910.m01-v1.0.a2;
JARDAA010000058.1	GenSAS_658556a20f294-publish	CDS	91424	91581	.	-	0	ID=Ep.00g000910.m01.CDS02-v1.0.a2;Name=Ep.00g000910.m01.CDS02;Parent=Ep.00g000910.m01-v1.0.a2;
JARDAA010000058.1	GenSAS_658556a20f294-publish	exon	91631	91687	.	-	.	ID=Ep.00g000910.m01.exon03-v1.0.a2;Name=Ep.00g000910.m01.exon03;Parent=Ep.00g000910.m01-v1.0.a2;
JARDAA010000058.1	GenSAS_658556a20f294-publish	CDS	91631	91687	.	-	0	ID=Ep.00g000910.m01.CDS03-v1.0.a2;Name=Ep.00g000910.m01.CDS03;Parent=Ep.00g000910.m01-v1.0.a2;
JARDAA010000058.1	GenSAS_658556a20f294-publish	exon	91754	91819	.	-	.	ID=Ep.00g000910.m01.exon04-v1.0.a2;Name=Ep.00g000910.m01.exon04;Parent=Ep.00g000910.m01-v1.0.a2;
JARDAA010000058.1	GenSAS_658556a20f294-publish	CDS	91754	91819	.	-	0	ID=Ep.00g000910.m01.CDS04-v1.0.a2;Name=Ep.00g000910.m01.CDS04;Parent=Ep.00g000910.m01-v1.0.a2;
JARDAA010000058.1	GenSAS_658556a20f294-publish	gene	92226	93005	.	-	.	ID=Ep.00g000920-v1.0.a2;Name=Ep.00g000920;
JARDAA010000058.1	GenSAS_658556a20f294-publish	mRNA	92226	93005	1557	-	.	ID=Ep.00g000920.m01-v1.0.a2;Name=Ep.00g000920.m01;Parent=Ep.00g000920-v1.0.a2;
JARDAA010000058.1	GenSAS_658556a20f294-publish	exon	92226	93005	.	-	.	ID=Ep.00g000920.m01.exon01-v1.0.a2;Name=Ep.00g000920.m01.exon01;Parent=Ep.00g000920.m01-v1.0.a2;
JARDAA010000058.1	GenSAS_658556a20f294-publish	CDS	92226	93005	.	-	0	ID=Ep.00g000920.m01.CDS01-v1.0.a2;Name=Ep.00g000920.m01.CDS01;Parent=Ep.00g000920.m01-v1.0.a2;
JARDAA010000058.1	GenSAS_658556a20f294-publish	gene	93525	94027	.	+	.	ID=Ep.00g000930-v1.0.a2;Name=Ep.00g000930;
JARDAA010000058.1	GenSAS_658556a20f294-publish	mRNA	93525	94027	1003	+	.	ID=Ep.00g000930.m01-v1.0.a2;Name=Ep.00g000930.m01;Parent=Ep.00g000930-v1.0.a2;
JARDAA010000058.1	GenSAS_658556a20f294-publish	exon	93525	93752	.	+	.	ID=Ep.00g000930.m01.exon01-v1.0.a2;Name=Ep.00g000930.m01.exon01;Parent=Ep.00g000930.m01-v1.0.a2;
JARDAA010000058.1	GenSAS_658556a20f294-publish	CDS	93525	93752	.	+	0	ID=Ep.00g000930.m01.CDS01-v1.0.a2;Name=Ep.00g000930.m01.CDS01;Parent=Ep.00g000930.m01-v1.0.a2;
JARDAA010000058.1	GenSAS_658556a20f294-publish	exon	93803	94027	.	+	.	ID=Ep.00g000930.m01.exon02-v1.0.a2;Name=Ep.00g000930.m01.exon02;Parent=Ep.00g000930.m01-v1.0.a2;
JARDAA010000058.1	GenSAS_658556a20f294-publish	CDS	93803	94027	.	+	0	ID=Ep.00g000930.m01.CDS02-v1.0.a2;Name=Ep.00g000930.m01.CDS02;Parent=Ep.00g000930.m01-v1.0.a2;
JARDAA010000058.1	GenSAS_658556a20f294-publish	gene	94116	94626	.	-	.	ID=Ep.00g000940-v1.0.a2;Name=Ep.00g000940;
JARDAA010000058.1	GenSAS_658556a20f294-publish	mRNA	94116	94626	1019	-	.	ID=Ep.00g000940.m01-v1.0.a2;Name=Ep.00g000940.m01;Parent=Ep.00g000940-v1.0.a2;
JARDAA010000058.1	GenSAS_658556a20f294-publish	exon	94116	94171	.	-	.	ID=Ep.00g000940.m01.exon01-v1.0.a2;Name=Ep.00g000940.m01.exon01;Parent=Ep.00g000940.m01-v1.0.a2;
JARDAA010000058.1	GenSAS_658556a20f294-publish	CDS	94116	94171	.	-	1	ID=Ep.00g000940.m01.CDS01-v1.0.a2;Name=Ep.00g000940.m01.CDS01;Parent=Ep.00g000940.m01-v1.0.a2;
JARDAA010000058.1	GenSAS_658556a20f294-publish	exon	94219	94452	.	-	.	ID=Ep.00g000940.m01.exon02-v1.0.a2;Name=Ep.00g000940.m01.exon02;Parent=Ep.00g000940.m01-v1.0.a2;
JARDAA010000058.1	GenSAS_658556a20f294-publish	CDS	94219	94452	.	-	1	ID=Ep.00g000940.m01.CDS02-v1.0.a2;Name=Ep.00g000940.m01.CDS02;Parent=Ep.00g000940.m01-v1.0.a2;
JARDAA010000058.1	GenSAS_658556a20f294-publish	exon	94500	94626	.	-	.	ID=Ep.00g000940.m01.exon03-v1.0.a2;Name=Ep.00g000940.m01.exon03;Parent=Ep.00g000940.m01-v1.0.a2;
JARDAA010000058.1	GenSAS_658556a20f294-publish	CDS	94500	94626	.	-	0	ID=Ep.00g000940.m01.CDS03-v1.0.a2;Name=Ep.00g000940.m01.CDS03;Parent=Ep.00g000940.m01-v1.0.a2;
JARDAA010000058.1	GenSAS_658556a20f294-publish	gene	95621	96229	.	+	.	ID=Ep.00g000950-v1.0.a2;Name=Ep.00g000950;
JARDAA010000058.1	GenSAS_658556a20f294-publish	mRNA	95621	96229	1215	+	.	ID=Ep.00g000950.m01-v1.0.a2;Name=Ep.00g000950.m01;Parent=Ep.00g000950-v1.0.a2;
JARDAA010000058.1	GenSAS_658556a20f294-publish	exon	95621	96229	.	+	.	ID=Ep.00g000950.m01.exon01-v1.0.a2;Name=Ep.00g000950.m01.exon01;Parent=Ep.00g000950.m01-v1.0.a2;
JARDAA010000058.1	GenSAS_658556a20f294-publish	CDS	95621	96229	.	+	0	ID=Ep.00g000950.m01.CDS01-v1.0.a2;Name=Ep.00g000950.m01.CDS01;Parent=Ep.00g000950.m01-v1.0.a2;
JARDAA010000058.1	GenSAS_658556a20f294-publish	gene	96640	101316	.	-	.	ID=Ep.00g000960-v1.0.a2;Name=Ep.00g000960;
JARDAA010000058.1	GenSAS_658556a20f294-publish	mRNA	96640	101316	9243	-	.	ID=Ep.00g000960.m01-v1.0.a2;Name=Ep.00g000960.m01;Parent=Ep.00g000960-v1.0.a2;
JARDAA010000058.1	GenSAS_658556a20f294-publish	exon	96640	97442	.	-	.	ID=Ep.00g000960.m01.exon01-v1.0.a2;Name=Ep.00g000960.m01.exon01;Parent=Ep.00g000960.m01-v1.0.a2;
JARDAA010000058.1	GenSAS_658556a20f294-publish	CDS	96640	97442	.	-	1	ID=Ep.00g000960.m01.CDS01-v1.0.a2;Name=Ep.00g000960.m01.CDS01;Parent=Ep.00g000960.m01-v1.0.a2;
JARDAA010000058.1	GenSAS_658556a20f294-publish	exon	97491	99132	.	-	.	ID=Ep.00g000960.m01.exon02-v1.0.a2;Name=Ep.00g000960.m01.exon02;Parent=Ep.00g000960.m01-v1.0.a2;
JARDAA010000058.1	GenSAS_658556a20f294-publish	CDS	97491	99132	.	-	0	ID=Ep.00g000960.m01.CDS02-v1.0.a2;Name=Ep.00g000960.m01.CDS02;Parent=Ep.00g000960.m01-v1.0.a2;
JARDAA010000058.1	GenSAS_658556a20f294-publish	exon	99181	101316	.	-	.	ID=Ep.00g000960.m01.exon03-v1.0.a2;Name=Ep.00g000960.m01.exon03;Parent=Ep.00g000960.m01-v1.0.a2;
JARDAA010000058.1	GenSAS_658556a20f294-publish	CDS	99181	101316	.	-	0	ID=Ep.00g000960.m01.CDS03-v1.0.a2;Name=Ep.00g000960.m01.CDS03;Parent=Ep.00g000960.m01-v1.0.a2;
JARDAA010000058.1	GenSAS_658556a20f294-publish	gene	103924	105807	.	+	.	ID=Ep.00g000970-v1.0.a2;Name=Ep.00g000970;
JARDAA010000058.1	GenSAS_658556a20f294-publish	mRNA	103924	105807	3765	+	.	ID=Ep.00g000970.m01-v1.0.a2;Name=Ep.00g000970.m01;Parent=Ep.00g000970-v1.0.a2;
JARDAA010000058.1	GenSAS_658556a20f294-publish	exon	103924	104185	.	+	.	ID=Ep.00g000970.m01.exon01-v1.0.a2;Name=Ep.00g000970.m01.exon01;Parent=Ep.00g000970.m01-v1.0.a2;
JARDAA010000058.1	GenSAS_658556a20f294-publish	CDS	103924	104185	.	+	0	ID=Ep.00g000970.m01.CDS01-v1.0.a2;Name=Ep.00g000970.m01.CDS01;Parent=Ep.00g000970.m01-v1.0.a2;
JARDAA010000058.1	GenSAS_658556a20f294-publish	exon	104233	104844	.	+	.	ID=Ep.00g000970.m01.exon02-v1.0.a2;Name=Ep.00g000970.m01.exon02;Parent=Ep.00g000970.m01-v1.0.a2;
JARDAA010000058.1	GenSAS_658556a20f294-publish	CDS	104233	104844	.	+	1	ID=Ep.00g000970.m01.CDS02-v1.0.a2;Name=Ep.00g000970.m01.CDS02;Parent=Ep.00g000970.m01-v1.0.a2;
JARDAA010000058.1	GenSAS_658556a20f294-publish	exon	104894	105125	.	+	.	ID=Ep.00g000970.m01.exon03-v1.0.a2;Name=Ep.00g000970.m01.exon03;Parent=Ep.00g000970.m01-v1.0.a2;
JARDAA010000058.1	GenSAS_658556a20f294-publish	CDS	104894	105125	.	+	1	ID=Ep.00g000970.m01.CDS03-v1.0.a2;Name=Ep.00g000970.m01.CDS03;Parent=Ep.00g000970.m01-v1.0.a2;
JARDAA010000058.1	GenSAS_658556a20f294-publish	exon	105180	105807	.	+	.	ID=Ep.00g000970.m01.exon04-v1.0.a2;Name=Ep.00g000970.m01.exon04;Parent=Ep.00g000970.m01-v1.0.a2;
JARDAA010000058.1	GenSAS_658556a20f294-publish	CDS	105180	105807	.	+	2	ID=Ep.00g000970.m01.CDS04-v1.0.a2;Name=Ep.00g000970.m01.CDS04;Parent=Ep.00g000970.m01-v1.0.a2;
JARDAA010000058.1	GenSAS_658556a20f294-publish	gene	106003	106975	.	-	.	ID=Ep.00g000980-v1.0.a2;Name=Ep.00g000980;
JARDAA010000058.1	GenSAS_658556a20f294-publish	mRNA	106003	106975	1943	-	.	ID=Ep.00g000980.m01-v1.0.a2;Name=Ep.00g000980.m01;Parent=Ep.00g000980-v1.0.a2;
JARDAA010000058.1	GenSAS_658556a20f294-publish	exon	106003	106260	.	-	.	ID=Ep.00g000980.m01.exon01-v1.0.a2;Name=Ep.00g000980.m01.exon01;Parent=Ep.00g000980.m01-v1.0.a2;
JARDAA010000058.1	GenSAS_658556a20f294-publish	CDS	106003	106260	.	-	0	ID=Ep.00g000980.m01.CDS01-v1.0.a2;Name=Ep.00g000980.m01.CDS01;Parent=Ep.00g000980.m01-v1.0.a2;
JARDAA010000058.1	GenSAS_658556a20f294-publish	exon	106325	106582	.	-	.	ID=Ep.00g000980.m01.exon02-v1.0.a2;Name=Ep.00g000980.m01.exon02;Parent=Ep.00g000980.m01-v1.0.a2;
JARDAA010000058.1	GenSAS_658556a20f294-publish	CDS	106325	106582	.	-	0	ID=Ep.00g000980.m01.CDS02-v1.0.a2;Name=Ep.00g000980.m01.CDS02;Parent=Ep.00g000980.m01-v1.0.a2;
JARDAA010000058.1	GenSAS_658556a20f294-publish	exon	106691	106975	.	-	.	ID=Ep.00g000980.m01.exon03-v1.0.a2;Name=Ep.00g000980.m01.exon03;Parent=Ep.00g000980.m01-v1.0.a2;
JARDAA010000058.1	GenSAS_658556a20f294-publish	CDS	106691	106975	.	-	0	ID=Ep.00g000980.m01.CDS03-v1.0.a2;Name=Ep.00g000980.m01.CDS03;Parent=Ep.00g000980.m01-v1.0.a2;
JARDAA010000058.1	GenSAS_658556a20f294-publish	gene	107632	109336	.	-	.	ID=Ep.00g000990-v1.0.a2;Name=Ep.00g000990;
JARDAA010000058.1	GenSAS_658556a20f294-publish	mRNA	107632	109336	3407	-	.	ID=Ep.00g000990.m01-v1.0.a2;Name=Ep.00g000990.m01;Parent=Ep.00g000990-v1.0.a2;
JARDAA010000058.1	GenSAS_658556a20f294-publish	exon	107632	107661	.	-	.	ID=Ep.00g000990.m01.exon01-v1.0.a2;Name=Ep.00g000990.m01.exon01;Parent=Ep.00g000990.m01-v1.0.a2;
JARDAA010000058.1	GenSAS_658556a20f294-publish	CDS	107632	107661	.	-	0	ID=Ep.00g000990.m01.CDS01-v1.0.a2;Name=Ep.00g000990.m01.CDS01;Parent=Ep.00g000990.m01-v1.0.a2;
JARDAA010000058.1	GenSAS_658556a20f294-publish	exon	107711	107863	.	-	.	ID=Ep.00g000990.m01.exon02-v1.0.a2;Name=Ep.00g000990.m01.exon02;Parent=Ep.00g000990.m01-v1.0.a2;
JARDAA010000058.1	GenSAS_658556a20f294-publish	CDS	107711	107863	.	-	0	ID=Ep.00g000990.m01.CDS02-v1.0.a2;Name=Ep.00g000990.m01.CDS02;Parent=Ep.00g000990.m01-v1.0.a2;
JARDAA010000058.1	GenSAS_658556a20f294-publish	exon	107912	109336	.	-	.	ID=Ep.00g000990.m01.exon03-v1.0.a2;Name=Ep.00g000990.m01.exon03;Parent=Ep.00g000990.m01-v1.0.a2;
JARDAA010000058.1	GenSAS_658556a20f294-publish	CDS	107912	109336	.	-	0	ID=Ep.00g000990.m01.CDS03-v1.0.a2;Name=Ep.00g000990.m01.CDS03;Parent=Ep.00g000990.m01-v1.0.a2;
JARDAA010000058.1	GenSAS_658556a20f294-publish	gene	110182	112028	.	+	.	ID=Ep.00g001000-v1.0.a2;Name=Ep.00g001000;
JARDAA010000058.1	GenSAS_658556a20f294-publish	mRNA	110182	112028	3691	+	.	ID=Ep.00g001000.m01-v1.0.a2;Name=Ep.00g001000.m01;Parent=Ep.00g001000-v1.0.a2;
JARDAA010000058.1	GenSAS_658556a20f294-publish	exon	110182	110433	.	+	.	ID=Ep.00g001000.m01.exon01-v1.0.a2;Name=Ep.00g001000.m01.exon01;Parent=Ep.00g001000.m01-v1.0.a2;
JARDAA010000058.1	GenSAS_658556a20f294-publish	CDS	110182	110433	.	+	0	ID=Ep.00g001000.m01.CDS01-v1.0.a2;Name=Ep.00g001000.m01.CDS01;Parent=Ep.00g001000.m01-v1.0.a2;
JARDAA010000058.1	GenSAS_658556a20f294-publish	exon	110538	111523	.	+	.	ID=Ep.00g001000.m01.exon02-v1.0.a2;Name=Ep.00g001000.m01.exon02;Parent=Ep.00g001000.m01-v1.0.a2;
JARDAA010000058.1	GenSAS_658556a20f294-publish	CDS	110538	111523	.	+	0	ID=Ep.00g001000.m01.CDS02-v1.0.a2;Name=Ep.00g001000.m01.CDS02;Parent=Ep.00g001000.m01-v1.0.a2;
JARDAA010000058.1	GenSAS_658556a20f294-publish	exon	111572	112028	.	+	.	ID=Ep.00g001000.m01.exon03-v1.0.a2;Name=Ep.00g001000.m01.exon03;Parent=Ep.00g001000.m01-v1.0.a2;
JARDAA010000058.1	GenSAS_658556a20f294-publish	CDS	111572	112028	.	+	2	ID=Ep.00g001000.m01.CDS03-v1.0.a2;Name=Ep.00g001000.m01.CDS03;Parent=Ep.00g001000.m01-v1.0.a2;
JARDAA010000058.1	GenSAS_658556a20f294-publish	gene	112418	113926	.	+	.	ID=Ep.00g001010-v1.0.a2;Name=Ep.00g001010;
JARDAA010000058.1	GenSAS_658556a20f294-publish	mRNA	112418	113926	3015	+	.	ID=Ep.00g001010.m01-v1.0.a2;Name=Ep.00g001010.m01;Parent=Ep.00g001010-v1.0.a2;
JARDAA010000058.1	GenSAS_658556a20f294-publish	exon	112418	112567	.	+	.	ID=Ep.00g001010.m01.exon01-v1.0.a2;Name=Ep.00g001010.m01.exon01;Parent=Ep.00g001010.m01-v1.0.a2;
JARDAA010000058.1	GenSAS_658556a20f294-publish	CDS	112418	112567	.	+	0	ID=Ep.00g001010.m01.CDS01-v1.0.a2;Name=Ep.00g001010.m01.CDS01;Parent=Ep.00g001010.m01-v1.0.a2;
JARDAA010000058.1	GenSAS_658556a20f294-publish	exon	112619	113926	.	+	.	ID=Ep.00g001010.m01.exon02-v1.0.a2;Name=Ep.00g001010.m01.exon02;Parent=Ep.00g001010.m01-v1.0.a2;
JARDAA010000058.1	GenSAS_658556a20f294-publish	CDS	112619	113926	.	+	0	ID=Ep.00g001010.m01.CDS02-v1.0.a2;Name=Ep.00g001010.m01.CDS02;Parent=Ep.00g001010.m01-v1.0.a2;
JARDAA010000058.1	GenSAS_658556a20f294-publish	gene	121129	121401	.	+	.	ID=Ep.00g001020-v1.0.a2;Name=Ep.00g001020;
JARDAA010000058.1	GenSAS_658556a20f294-publish	mRNA	121129	121401	543	+	.	ID=Ep.00g001020.m01-v1.0.a2;Name=Ep.00g001020.m01;Parent=Ep.00g001020-v1.0.a2;
JARDAA010000058.1	GenSAS_658556a20f294-publish	exon	121129	121401	.	+	.	ID=Ep.00g001020.m01.exon01-v1.0.a2;Name=Ep.00g001020.m01.exon01;Parent=Ep.00g001020.m01-v1.0.a2;
JARDAA010000058.1	GenSAS_658556a20f294-publish	CDS	121129	121401	.	+	0	ID=Ep.00g001020.m01.CDS01-v1.0.a2;Name=Ep.00g001020.m01.CDS01;Parent=Ep.00g001020.m01-v1.0.a2;
JARDAA010000058.1	GenSAS_658556a20f294-publish	gene	122097	125746	.	-	.	ID=Ep.00g001030-v1.0.a2;Name=Ep.00g001030;
JARDAA010000058.1	GenSAS_658556a20f294-publish	mRNA	122097	125746	7297	-	.	ID=Ep.00g001030.m01-v1.0.a2;Name=Ep.00g001030.m01;Parent=Ep.00g001030-v1.0.a2;
JARDAA010000058.1	GenSAS_658556a20f294-publish	exon	122097	124561	.	-	.	ID=Ep.00g001030.m01.exon01-v1.0.a2;Name=Ep.00g001030.m01.exon01;Parent=Ep.00g001030.m01-v1.0.a2;
JARDAA010000058.1	GenSAS_658556a20f294-publish	CDS	122097	124561	.	-	1	ID=Ep.00g001030.m01.CDS01-v1.0.a2;Name=Ep.00g001030.m01.CDS01;Parent=Ep.00g001030.m01-v1.0.a2;
JARDAA010000058.1	GenSAS_658556a20f294-publish	exon	124609	125746	.	-	.	ID=Ep.00g001030.m01.exon02-v1.0.a2;Name=Ep.00g001030.m01.exon02;Parent=Ep.00g001030.m01-v1.0.a2;
JARDAA010000058.1	GenSAS_658556a20f294-publish	CDS	124609	125746	.	-	0	ID=Ep.00g001030.m01.CDS02-v1.0.a2;Name=Ep.00g001030.m01.CDS02;Parent=Ep.00g001030.m01-v1.0.a2;
JARDAA010000058.1	GenSAS_658556a20f294-publish	gene	126343	127314	.	+	.	ID=Ep.00g001040-v1.0.a2;Name=Ep.00g001040;
JARDAA010000058.1	GenSAS_658556a20f294-publish	mRNA	126343	127314	1941	+	.	ID=Ep.00g001040.m01-v1.0.a2;Name=Ep.00g001040.m01;Parent=Ep.00g001040-v1.0.a2;
JARDAA010000058.1	GenSAS_658556a20f294-publish	exon	126343	126434	.	+	.	ID=Ep.00g001040.m01.exon01-v1.0.a2;Name=Ep.00g001040.m01.exon01;Parent=Ep.00g001040.m01-v1.0.a2;
JARDAA010000058.1	GenSAS_658556a20f294-publish	CDS	126343	126434	.	+	0	ID=Ep.00g001040.m01.CDS01-v1.0.a2;Name=Ep.00g001040.m01.CDS01;Parent=Ep.00g001040.m01-v1.0.a2;
JARDAA010000058.1	GenSAS_658556a20f294-publish	exon	126489	127314	.	+	.	ID=Ep.00g001040.m01.exon02-v1.0.a2;Name=Ep.00g001040.m01.exon02;Parent=Ep.00g001040.m01-v1.0.a2;
JARDAA010000058.1	GenSAS_658556a20f294-publish	CDS	126489	127314	.	+	2	ID=Ep.00g001040.m01.CDS02-v1.0.a2;Name=Ep.00g001040.m01.CDS02;Parent=Ep.00g001040.m01-v1.0.a2;
JARDAA010000058.1	GenSAS_658556a20f294-publish	gene	127530	128716	.	-	.	ID=Ep.00g001050-v1.0.a2;Name=Ep.00g001050;
JARDAA010000058.1	GenSAS_658556a20f294-publish	mRNA	127530	128716	2371	-	.	ID=Ep.00g001050.m01-v1.0.a2;Name=Ep.00g001050.m01;Parent=Ep.00g001050-v1.0.a2;
JARDAA010000058.1	GenSAS_658556a20f294-publish	exon	127530	128351	.	-	.	ID=Ep.00g001050.m01.exon01-v1.0.a2;Name=Ep.00g001050.m01.exon01;Parent=Ep.00g001050.m01-v1.0.a2;
JARDAA010000058.1	GenSAS_658556a20f294-publish	CDS	127530	128351	.	-	0	ID=Ep.00g001050.m01.CDS01-v1.0.a2;Name=Ep.00g001050.m01.CDS01;Parent=Ep.00g001050.m01-v1.0.a2;
JARDAA010000058.1	GenSAS_658556a20f294-publish	exon	128402	128716	.	-	.	ID=Ep.00g001050.m01.exon02-v1.0.a2;Name=Ep.00g001050.m01.exon02;Parent=Ep.00g001050.m01-v1.0.a2;
JARDAA010000058.1	GenSAS_658556a20f294-publish	CDS	128402	128716	.	-	0	ID=Ep.00g001050.m01.CDS02-v1.0.a2;Name=Ep.00g001050.m01.CDS02;Parent=Ep.00g001050.m01-v1.0.a2;
JARDAA010000058.1	GenSAS_658556a20f294-publish	gene	129946	130587	.	-	.	ID=Ep.00g001060-v1.0.a2;Name=Ep.00g001060;
JARDAA010000058.1	GenSAS_658556a20f294-publish	mRNA	129946	130587	1152	-	.	ID=Ep.00g001060.m01-v1.0.a2;Name=Ep.00g001060.m01;Parent=Ep.00g001060-v1.0.a2;
JARDAA010000058.1	GenSAS_658556a20f294-publish	exon	129946	130587	.	-	.	ID=Ep.00g001060.m01.exon01-v1.0.a2;Name=Ep.00g001060.m01.exon01;Parent=Ep.00g001060.m01-v1.0.a2;
JARDAA010000058.1	GenSAS_658556a20f294-publish	CDS	129946	130587	.	-	0	ID=Ep.00g001060.m01.CDS01-v1.0.a2;Name=Ep.00g001060.m01.CDS01;Parent=Ep.00g001060.m01-v1.0.a2;
JARDAA010000058.1	GenSAS_658556a20f294-publish	gene	133744	134634	.	-	.	ID=Ep.00g001070-v1.0.a2;Name=Ep.00g001070;
JARDAA010000058.1	GenSAS_658556a20f294-publish	mRNA	133744	134634	1779	-	.	ID=Ep.00g001070.m01-v1.0.a2;Name=Ep.00g001070.m01;Parent=Ep.00g001070-v1.0.a2;
JARDAA010000058.1	GenSAS_658556a20f294-publish	exon	133744	134634	.	-	.	ID=Ep.00g001070.m01.exon01-v1.0.a2;Name=Ep.00g001070.m01.exon01;Parent=Ep.00g001070.m01-v1.0.a2;
JARDAA010000058.1	GenSAS_658556a20f294-publish	CDS	133744	134634	.	-	0	ID=Ep.00g001070.m01.CDS01-v1.0.a2;Name=Ep.00g001070.m01.CDS01;Parent=Ep.00g001070.m01-v1.0.a2;
JARDAA010000058.1	GenSAS_658556a20f294-publish	gene	134897	138239	.	-	.	ID=Ep.00g001080-v1.0.a2;Name=Ep.00g001080;
JARDAA010000058.1	GenSAS_658556a20f294-publish	mRNA	134897	138239	6683	-	.	ID=Ep.00g001080.m01-v1.0.a2;Name=Ep.00g001080.m01;Parent=Ep.00g001080-v1.0.a2;
JARDAA010000058.1	GenSAS_658556a20f294-publish	exon	134897	137925	.	-	.	ID=Ep.00g001080.m01.exon01-v1.0.a2;Name=Ep.00g001080.m01.exon01;Parent=Ep.00g001080.m01-v1.0.a2;
JARDAA010000058.1	GenSAS_658556a20f294-publish	CDS	134897	137925	.	-	1	ID=Ep.00g001080.m01.CDS01-v1.0.a2;Name=Ep.00g001080.m01.CDS01;Parent=Ep.00g001080.m01-v1.0.a2;
JARDAA010000058.1	GenSAS_658556a20f294-publish	exon	137975	138239	.	-	.	ID=Ep.00g001080.m01.exon02-v1.0.a2;Name=Ep.00g001080.m01.exon02;Parent=Ep.00g001080.m01-v1.0.a2;
JARDAA010000058.1	GenSAS_658556a20f294-publish	CDS	137975	138239	.	-	0	ID=Ep.00g001080.m01.CDS02-v1.0.a2;Name=Ep.00g001080.m01.CDS02;Parent=Ep.00g001080.m01-v1.0.a2;
JARDAA010000058.1	GenSAS_658556a20f294-publish	gene	138679	139317	.	-	.	ID=Ep.00g001090-v1.0.a2;Name=Ep.00g001090;
JARDAA010000058.1	GenSAS_658556a20f294-publish	mRNA	138679	139317	1227	-	.	ID=Ep.00g001090.m01-v1.0.a2;Name=Ep.00g001090.m01;Parent=Ep.00g001090-v1.0.a2;
JARDAA010000058.1	GenSAS_658556a20f294-publish	exon	138679	139060	.	-	.	ID=Ep.00g001090.m01.exon01-v1.0.a2;Name=Ep.00g001090.m01.exon01;Parent=Ep.00g001090.m01-v1.0.a2;
JARDAA010000058.1	GenSAS_658556a20f294-publish	CDS	138679	139060	.	-	2	ID=Ep.00g001090.m01.CDS01-v1.0.a2;Name=Ep.00g001090.m01.CDS01;Parent=Ep.00g001090.m01-v1.0.a2;
JARDAA010000058.1	GenSAS_658556a20f294-publish	exon	139109	139228	.	-	.	ID=Ep.00g001090.m01.exon02-v1.0.a2;Name=Ep.00g001090.m01.exon02;Parent=Ep.00g001090.m01-v1.0.a2;
JARDAA010000058.1	GenSAS_658556a20f294-publish	CDS	139109	139228	.	-	2	ID=Ep.00g001090.m01.CDS02-v1.0.a2;Name=Ep.00g001090.m01.CDS02;Parent=Ep.00g001090.m01-v1.0.a2;
JARDAA010000058.1	GenSAS_658556a20f294-publish	exon	139280	139317	.	-	.	ID=Ep.00g001090.m01.exon03-v1.0.a2;Name=Ep.00g001090.m01.exon03;Parent=Ep.00g001090.m01-v1.0.a2;
JARDAA010000058.1	GenSAS_658556a20f294-publish	CDS	139280	139317	.	-	0	ID=Ep.00g001090.m01.CDS03-v1.0.a2;Name=Ep.00g001090.m01.CDS03;Parent=Ep.00g001090.m01-v1.0.a2;
JARDAA010000058.1	GenSAS_658556a20f294-publish	gene	139717	141502	.	+	.	ID=Ep.00g001100-v1.0.a2;Name=Ep.00g001100;
JARDAA010000058.1	GenSAS_658556a20f294-publish	mRNA	139717	141502	3560	+	.	ID=Ep.00g001100.m01-v1.0.a2;Name=Ep.00g001100.m01;Parent=Ep.00g001100-v1.0.a2;
JARDAA010000058.1	GenSAS_658556a20f294-publish	exon	139717	139890	.	+	.	ID=Ep.00g001100.m01.exon01-v1.0.a2;Name=Ep.00g001100.m01.exon01;Parent=Ep.00g001100.m01-v1.0.a2;
JARDAA010000058.1	GenSAS_658556a20f294-publish	CDS	139717	139890	.	+	0	ID=Ep.00g001100.m01.CDS01-v1.0.a2;Name=Ep.00g001100.m01.CDS01;Parent=Ep.00g001100.m01-v1.0.a2;
JARDAA010000058.1	GenSAS_658556a20f294-publish	exon	139938	140154	.	+	.	ID=Ep.00g001100.m01.exon02-v1.0.a2;Name=Ep.00g001100.m01.exon02;Parent=Ep.00g001100.m01-v1.0.a2;
JARDAA010000058.1	GenSAS_658556a20f294-publish	CDS	139938	140154	.	+	0	ID=Ep.00g001100.m01.CDS02-v1.0.a2;Name=Ep.00g001100.m01.CDS02;Parent=Ep.00g001100.m01-v1.0.a2;
JARDAA010000058.1	GenSAS_658556a20f294-publish	exon	140202	141502	.	+	.	ID=Ep.00g001100.m01.exon03-v1.0.a2;Name=Ep.00g001100.m01.exon03;Parent=Ep.00g001100.m01-v1.0.a2;
JARDAA010000058.1	GenSAS_658556a20f294-publish	CDS	140202	141502	.	+	1	ID=Ep.00g001100.m01.CDS03-v1.0.a2;Name=Ep.00g001100.m01.CDS03;Parent=Ep.00g001100.m01-v1.0.a2;
JARDAA010000058.1	GenSAS_658556a20f294-publish	gene	141647	143386	.	-	.	ID=Ep.00g001110-v1.0.a2;Name=Ep.00g001110;
JARDAA010000058.1	GenSAS_658556a20f294-publish	mRNA	141647	143386	3477	-	.	ID=Ep.00g001110.m01-v1.0.a2;Name=Ep.00g001110.m01;Parent=Ep.00g001110-v1.0.a2;
JARDAA010000058.1	GenSAS_658556a20f294-publish	exon	141647	143386	.	-	.	ID=Ep.00g001110.m01.exon01-v1.0.a2;Name=Ep.00g001110.m01.exon01;Parent=Ep.00g001110.m01-v1.0.a2;
JARDAA010000058.1	GenSAS_658556a20f294-publish	CDS	141647	143386	.	-	0	ID=Ep.00g001110.m01.CDS01-v1.0.a2;Name=Ep.00g001110.m01.CDS01;Parent=Ep.00g001110.m01-v1.0.a2;
JARDAA010000058.1	GenSAS_658556a20f294-publish	gene	143621	144997	.	+	.	ID=Ep.00g001120-v1.0.a2;Name=Ep.00g001120;
JARDAA010000058.1	GenSAS_658556a20f294-publish	mRNA	143621	144997	2751	+	.	ID=Ep.00g001120.m01-v1.0.a2;Name=Ep.00g001120.m01;Parent=Ep.00g001120-v1.0.a2;
JARDAA010000058.1	GenSAS_658556a20f294-publish	exon	143621	143927	.	+	.	ID=Ep.00g001120.m01.exon01-v1.0.a2;Name=Ep.00g001120.m01.exon01;Parent=Ep.00g001120.m01-v1.0.a2;
JARDAA010000058.1	GenSAS_658556a20f294-publish	CDS	143621	143927	.	+	0	ID=Ep.00g001120.m01.CDS01-v1.0.a2;Name=Ep.00g001120.m01.CDS01;Parent=Ep.00g001120.m01-v1.0.a2;
JARDAA010000058.1	GenSAS_658556a20f294-publish	exon	143974	144110	.	+	.	ID=Ep.00g001120.m01.exon02-v1.0.a2;Name=Ep.00g001120.m01.exon02;Parent=Ep.00g001120.m01-v1.0.a2;
JARDAA010000058.1	GenSAS_658556a20f294-publish	CDS	143974	144110	.	+	1	ID=Ep.00g001120.m01.CDS02-v1.0.a2;Name=Ep.00g001120.m01.CDS02;Parent=Ep.00g001120.m01-v1.0.a2;
JARDAA010000058.1	GenSAS_658556a20f294-publish	exon	144185	144997	.	+	.	ID=Ep.00g001120.m01.exon03-v1.0.a2;Name=Ep.00g001120.m01.exon03;Parent=Ep.00g001120.m01-v1.0.a2;
JARDAA010000058.1	GenSAS_658556a20f294-publish	CDS	144185	144997	.	+	0	ID=Ep.00g001120.m01.CDS03-v1.0.a2;Name=Ep.00g001120.m01.CDS03;Parent=Ep.00g001120.m01-v1.0.a2;
JARDAA010000058.1	GenSAS_658556a20f294-publish	gene	147839	148858	.	-	.	ID=Ep.00g001130-v1.0.a2;Name=Ep.00g001130;
JARDAA010000058.1	GenSAS_658556a20f294-publish	mRNA	147839	148858	2037	-	.	ID=Ep.00g001130.m01-v1.0.a2;Name=Ep.00g001130.m01;Parent=Ep.00g001130-v1.0.a2;
JARDAA010000058.1	GenSAS_658556a20f294-publish	exon	147839	148858	.	-	.	ID=Ep.00g001130.m01.exon01-v1.0.a2;Name=Ep.00g001130.m01.exon01;Parent=Ep.00g001130.m01-v1.0.a2;
JARDAA010000058.1	GenSAS_658556a20f294-publish	CDS	147839	148858	.	-	0	ID=Ep.00g001130.m01.CDS01-v1.0.a2;Name=Ep.00g001130.m01.CDS01;Parent=Ep.00g001130.m01-v1.0.a2;
JARDAA010000058.1	GenSAS_658556a20f294-publish	gene	153187	154845	.	-	.	ID=Ep.00g001140-v1.0.a2;Name=Ep.00g001140;
JARDAA010000058.1	GenSAS_658556a20f294-publish	mRNA	153187	154845	3315	-	.	ID=Ep.00g001140.m01-v1.0.a2;Name=Ep.00g001140.m01;Parent=Ep.00g001140-v1.0.a2;
JARDAA010000058.1	GenSAS_658556a20f294-publish	exon	153187	154845	.	-	.	ID=Ep.00g001140.m01.exon01-v1.0.a2;Name=Ep.00g001140.m01.exon01;Parent=Ep.00g001140.m01-v1.0.a2;
JARDAA010000058.1	GenSAS_658556a20f294-publish	CDS	153187	154845	.	-	0	ID=Ep.00g001140.m01.CDS01-v1.0.a2;Name=Ep.00g001140.m01.CDS01;Parent=Ep.00g001140.m01-v1.0.a2;
JARDAA010000058.1	GenSAS_658556a20f294-publish	gene	159807	161342	.	-	.	ID=Ep.00g001150-v1.0.a2;Name=Ep.00g001150;
JARDAA010000058.1	GenSAS_658556a20f294-publish	mRNA	159807	161342	3012	-	.	ID=Ep.00g001150.m01-v1.0.a2;Name=Ep.00g001150.m01;Parent=Ep.00g001150-v1.0.a2;
JARDAA010000058.1	GenSAS_658556a20f294-publish	exon	159807	160318	.	-	.	ID=Ep.00g001150.m01.exon01-v1.0.a2;Name=Ep.00g001150.m01.exon01;Parent=Ep.00g001150.m01-v1.0.a2;
JARDAA010000058.1	GenSAS_658556a20f294-publish	CDS	159807	160318	.	-	1	ID=Ep.00g001150.m01.CDS01-v1.0.a2;Name=Ep.00g001150.m01.CDS01;Parent=Ep.00g001150.m01-v1.0.a2;
JARDAA010000058.1	GenSAS_658556a20f294-publish	exon	160883	161342	.	-	.	ID=Ep.00g001150.m01.exon02-v1.0.a2;Name=Ep.00g001150.m01.exon02;Parent=Ep.00g001150.m01-v1.0.a2;
JARDAA010000058.1	GenSAS_658556a20f294-publish	CDS	160883	161342	.	-	0	ID=Ep.00g001150.m01.CDS02-v1.0.a2;Name=Ep.00g001150.m01.CDS02;Parent=Ep.00g001150.m01-v1.0.a2;
JARDAA010000058.1	GenSAS_658556a20f294-publish	gene	161722	164711	.	-	.	ID=Ep.00g001160-v1.0.a2;Name=Ep.00g001160;
JARDAA010000058.1	GenSAS_658556a20f294-publish	mRNA	161722	164711	5977	-	.	ID=Ep.00g001160.m01-v1.0.a2;Name=Ep.00g001160.m01;Parent=Ep.00g001160-v1.0.a2;
JARDAA010000058.1	GenSAS_658556a20f294-publish	exon	161722	161958	.	-	.	ID=Ep.00g001160.m01.exon01-v1.0.a2;Name=Ep.00g001160.m01.exon01;Parent=Ep.00g001160.m01-v1.0.a2;
JARDAA010000058.1	GenSAS_658556a20f294-publish	CDS	161722	161958	.	-	0	ID=Ep.00g001160.m01.CDS01-v1.0.a2;Name=Ep.00g001160.m01.CDS01;Parent=Ep.00g001160.m01-v1.0.a2;
JARDAA010000058.1	GenSAS_658556a20f294-publish	exon	162011	164499	.	-	.	ID=Ep.00g001160.m01.exon02-v1.0.a2;Name=Ep.00g001160.m01.exon02;Parent=Ep.00g001160.m01-v1.0.a2;
JARDAA010000058.1	GenSAS_658556a20f294-publish	CDS	162011	164499	.	-	1	ID=Ep.00g001160.m01.CDS02-v1.0.a2;Name=Ep.00g001160.m01.CDS02;Parent=Ep.00g001160.m01-v1.0.a2;
JARDAA010000058.1	GenSAS_658556a20f294-publish	exon	164546	164711	.	-	.	ID=Ep.00g001160.m01.exon03-v1.0.a2;Name=Ep.00g001160.m01.exon03;Parent=Ep.00g001160.m01-v1.0.a2;
JARDAA010000058.1	GenSAS_658556a20f294-publish	CDS	164546	164711	.	-	0	ID=Ep.00g001160.m01.CDS03-v1.0.a2;Name=Ep.00g001160.m01.CDS03;Parent=Ep.00g001160.m01-v1.0.a2;
JARDAA010000058.1	GenSAS_658556a20f294-publish	gene	165579	166842	.	-	.	ID=Ep.00g001170-v1.0.a2;Name=Ep.00g001170;
JARDAA010000058.1	GenSAS_658556a20f294-publish	mRNA	165579	166842	2524	-	.	ID=Ep.00g001170.m01-v1.0.a2;Name=Ep.00g001170.m01;Parent=Ep.00g001170-v1.0.a2;
JARDAA010000058.1	GenSAS_658556a20f294-publish	exon	165579	166748	.	-	.	ID=Ep.00g001170.m01.exon01-v1.0.a2;Name=Ep.00g001170.m01.exon01;Parent=Ep.00g001170.m01-v1.0.a2;
JARDAA010000058.1	GenSAS_658556a20f294-publish	CDS	165579	166748	.	-	0	ID=Ep.00g001170.m01.CDS01-v1.0.a2;Name=Ep.00g001170.m01.CDS01;Parent=Ep.00g001170.m01-v1.0.a2;
JARDAA010000058.1	GenSAS_658556a20f294-publish	exon	166810	166842	.	-	.	ID=Ep.00g001170.m01.exon02-v1.0.a2;Name=Ep.00g001170.m01.exon02;Parent=Ep.00g001170.m01-v1.0.a2;
JARDAA010000058.1	GenSAS_658556a20f294-publish	CDS	166810	166842	.	-	0	ID=Ep.00g001170.m01.CDS02-v1.0.a2;Name=Ep.00g001170.m01.CDS02;Parent=Ep.00g001170.m01-v1.0.a2;
JARDAA010000058.1	GenSAS_658556a20f294-publish	gene	167132	169579	.	+	.	ID=Ep.00g001180-v1.0.a2;Name=Ep.00g001180;
JARDAA010000058.1	GenSAS_658556a20f294-publish	mRNA	167132	169579	4893	+	.	ID=Ep.00g001180.m01-v1.0.a2;Name=Ep.00g001180.m01;Parent=Ep.00g001180-v1.0.a2;
JARDAA010000058.1	GenSAS_658556a20f294-publish	exon	167132	167334	.	+	.	ID=Ep.00g001180.m01.exon01-v1.0.a2;Name=Ep.00g001180.m01.exon01;Parent=Ep.00g001180.m01-v1.0.a2;
JARDAA010000058.1	GenSAS_658556a20f294-publish	CDS	167132	167334	.	+	0	ID=Ep.00g001180.m01.CDS01-v1.0.a2;Name=Ep.00g001180.m01.CDS01;Parent=Ep.00g001180.m01-v1.0.a2;
JARDAA010000058.1	GenSAS_658556a20f294-publish	exon	167380	169579	.	+	.	ID=Ep.00g001180.m01.exon02-v1.0.a2;Name=Ep.00g001180.m01.exon02;Parent=Ep.00g001180.m01-v1.0.a2;
JARDAA010000058.1	GenSAS_658556a20f294-publish	CDS	167380	169579	.	+	2	ID=Ep.00g001180.m01.CDS02-v1.0.a2;Name=Ep.00g001180.m01.CDS02;Parent=Ep.00g001180.m01-v1.0.a2;
JARDAA010000058.1	GenSAS_658556a20f294-publish	gene	170343	170788	.	+	.	ID=Ep.00g001190-v1.0.a2;Name=Ep.00g001190;
JARDAA010000058.1	GenSAS_658556a20f294-publish	mRNA	170343	170788	851	+	.	ID=Ep.00g001190.m01-v1.0.a2;Name=Ep.00g001190.m01;Parent=Ep.00g001190-v1.0.a2;
JARDAA010000058.1	GenSAS_658556a20f294-publish	exon	170343	170509	.	+	.	ID=Ep.00g001190.m01.exon01-v1.0.a2;Name=Ep.00g001190.m01.exon01;Parent=Ep.00g001190.m01-v1.0.a2;
JARDAA010000058.1	GenSAS_658556a20f294-publish	CDS	170343	170509	.	+	0	ID=Ep.00g001190.m01.CDS01-v1.0.a2;Name=Ep.00g001190.m01.CDS01;Parent=Ep.00g001190.m01-v1.0.a2;
JARDAA010000058.1	GenSAS_658556a20f294-publish	exon	170580	170646	.	+	.	ID=Ep.00g001190.m01.exon02-v1.0.a2;Name=Ep.00g001190.m01.exon02;Parent=Ep.00g001190.m01-v1.0.a2;
JARDAA010000058.1	GenSAS_658556a20f294-publish	CDS	170580	170646	.	+	2	ID=Ep.00g001190.m01.CDS02-v1.0.a2;Name=Ep.00g001190.m01.CDS02;Parent=Ep.00g001190.m01-v1.0.a2;
JARDAA010000058.1	GenSAS_658556a20f294-publish	exon	170696	170788	.	+	.	ID=Ep.00g001190.m01.exon03-v1.0.a2;Name=Ep.00g001190.m01.exon03;Parent=Ep.00g001190.m01-v1.0.a2;
JARDAA010000058.1	GenSAS_658556a20f294-publish	CDS	170696	170788	.	+	0	ID=Ep.00g001190.m01.CDS03-v1.0.a2;Name=Ep.00g001190.m01.CDS03;Parent=Ep.00g001190.m01-v1.0.a2;
JARDAA010000058.1	GenSAS_658556a20f294-publish	gene	171213	172616	.	+	.	ID=Ep.00g001200-v1.0.a2;Name=Ep.00g001200;
JARDAA010000058.1	GenSAS_658556a20f294-publish	mRNA	171213	172616	2805	+	.	ID=Ep.00g001200.m01-v1.0.a2;Name=Ep.00g001200.m01;Parent=Ep.00g001200-v1.0.a2;
JARDAA010000058.1	GenSAS_658556a20f294-publish	exon	171213	172616	.	+	.	ID=Ep.00g001200.m01.exon01-v1.0.a2;Name=Ep.00g001200.m01.exon01;Parent=Ep.00g001200.m01-v1.0.a2;
JARDAA010000058.1	GenSAS_658556a20f294-publish	CDS	171213	172616	.	+	0	ID=Ep.00g001200.m01.CDS01-v1.0.a2;Name=Ep.00g001200.m01.CDS01;Parent=Ep.00g001200.m01-v1.0.a2;
JARDAA010000058.1	GenSAS_658556a20f294-publish	gene	177490	179252	.	-	.	ID=Ep.00g001210-v1.0.a2;Name=Ep.00g001210;
JARDAA010000058.1	GenSAS_658556a20f294-publish	mRNA	177490	179252	3257	-	.	ID=Ep.00g001210.m01-v1.0.a2;Name=Ep.00g001210.m01;Parent=Ep.00g001210-v1.0.a2;
JARDAA010000058.1	GenSAS_658556a20f294-publish	exon	177490	178148	.	-	.	ID=Ep.00g001210.m01.exon01-v1.0.a2;Name=Ep.00g001210.m01.exon01;Parent=Ep.00g001210.m01-v1.0.a2;
JARDAA010000058.1	GenSAS_658556a20f294-publish	CDS	177490	178148	.	-	1	ID=Ep.00g001210.m01.CDS01-v1.0.a2;Name=Ep.00g001210.m01.CDS01;Parent=Ep.00g001210.m01-v1.0.a2;
JARDAA010000058.1	GenSAS_658556a20f294-publish	exon	178235	178813	.	-	.	ID=Ep.00g001210.m01.exon02-v1.0.a2;Name=Ep.00g001210.m01.exon02;Parent=Ep.00g001210.m01-v1.0.a2;
JARDAA010000058.1	GenSAS_658556a20f294-publish	CDS	178235	178813	.	-	1	ID=Ep.00g001210.m01.CDS02-v1.0.a2;Name=Ep.00g001210.m01.CDS02;Parent=Ep.00g001210.m01-v1.0.a2;
JARDAA010000058.1	GenSAS_658556a20f294-publish	exon	178877	179252	.	-	.	ID=Ep.00g001210.m01.exon03-v1.0.a2;Name=Ep.00g001210.m01.exon03;Parent=Ep.00g001210.m01-v1.0.a2;
JARDAA010000058.1	GenSAS_658556a20f294-publish	CDS	178877	179252	.	-	0	ID=Ep.00g001210.m01.CDS03-v1.0.a2;Name=Ep.00g001210.m01.CDS03;Parent=Ep.00g001210.m01-v1.0.a2;
JARDAA010000058.1	GenSAS_658556a20f294-publish	gene	181067	182745	.	-	.	ID=Ep.00g001220-v1.0.a2;Name=Ep.00g001220;
JARDAA010000058.1	GenSAS_658556a20f294-publish	mRNA	181067	182745	3355	-	.	ID=Ep.00g001220.m01-v1.0.a2;Name=Ep.00g001220.m01;Parent=Ep.00g001220-v1.0.a2;
JARDAA010000058.1	GenSAS_658556a20f294-publish	exon	181067	181400	.	-	.	ID=Ep.00g001220.m01.exon01-v1.0.a2;Name=Ep.00g001220.m01.exon01;Parent=Ep.00g001220.m01-v1.0.a2;
JARDAA010000058.1	GenSAS_658556a20f294-publish	CDS	181067	181400	.	-	2	ID=Ep.00g001220.m01.CDS01-v1.0.a2;Name=Ep.00g001220.m01.CDS01;Parent=Ep.00g001220.m01-v1.0.a2;
JARDAA010000058.1	GenSAS_658556a20f294-publish	exon	181450	182283	.	-	.	ID=Ep.00g001220.m01.exon02-v1.0.a2;Name=Ep.00g001220.m01.exon02;Parent=Ep.00g001220.m01-v1.0.a2;
JARDAA010000058.1	GenSAS_658556a20f294-publish	CDS	181450	182283	.	-	2	ID=Ep.00g001220.m01.CDS02-v1.0.a2;Name=Ep.00g001220.m01.CDS02;Parent=Ep.00g001220.m01-v1.0.a2;
JARDAA010000058.1	GenSAS_658556a20f294-publish	exon	182330	182745	.	-	.	ID=Ep.00g001220.m01.exon03-v1.0.a2;Name=Ep.00g001220.m01.exon03;Parent=Ep.00g001220.m01-v1.0.a2;
JARDAA010000058.1	GenSAS_658556a20f294-publish	CDS	182330	182745	.	-	0	ID=Ep.00g001220.m01.CDS03-v1.0.a2;Name=Ep.00g001220.m01.CDS03;Parent=Ep.00g001220.m01-v1.0.a2;
JARDAA010000058.1	GenSAS_658556a20f294-publish	gene	184810	186415	.	+	.	ID=Ep.00g001230-v1.0.a2;Name=Ep.00g001230;
JARDAA010000058.1	GenSAS_658556a20f294-publish	mRNA	184810	186415	2932	+	.	ID=Ep.00g001230.m01-v1.0.a2;Name=Ep.00g001230.m01;Parent=Ep.00g001230-v1.0.a2;
JARDAA010000058.1	GenSAS_658556a20f294-publish	exon	184810	185460	.	+	.	ID=Ep.00g001230.m01.exon01-v1.0.a2;Name=Ep.00g001230.m01.exon01;Parent=Ep.00g001230.m01-v1.0.a2;
JARDAA010000058.1	GenSAS_658556a20f294-publish	CDS	184810	185460	.	+	0	ID=Ep.00g001230.m01.CDS01-v1.0.a2;Name=Ep.00g001230.m01.CDS01;Parent=Ep.00g001230.m01-v1.0.a2;
JARDAA010000058.1	GenSAS_658556a20f294-publish	exon	185677	186000	.	+	.	ID=Ep.00g001230.m01.exon02-v1.0.a2;Name=Ep.00g001230.m01.exon02;Parent=Ep.00g001230.m01-v1.0.a2;
JARDAA010000058.1	GenSAS_658556a20f294-publish	CDS	185677	186000	.	+	0	ID=Ep.00g001230.m01.CDS02-v1.0.a2;Name=Ep.00g001230.m01.CDS02;Parent=Ep.00g001230.m01-v1.0.a2;
JARDAA010000058.1	GenSAS_658556a20f294-publish	exon	186026	186415	.	+	.	ID=Ep.00g001230.m01.exon03-v1.0.a2;Name=Ep.00g001230.m01.exon03;Parent=Ep.00g001230.m01-v1.0.a2;
JARDAA010000058.1	GenSAS_658556a20f294-publish	CDS	186026	186415	.	+	0	ID=Ep.00g001230.m01.CDS03-v1.0.a2;Name=Ep.00g001230.m01.CDS03;Parent=Ep.00g001230.m01-v1.0.a2;
JARDAA010000058.1	GenSAS_658556a20f294-publish	gene	186495	187799	.	-	.	ID=Ep.00g001240-v1.0.a2;Name=Ep.00g001240;
JARDAA010000058.1	GenSAS_658556a20f294-publish	mRNA	186495	187799	2607	-	.	ID=Ep.00g001240.m01-v1.0.a2;Name=Ep.00g001240.m01;Parent=Ep.00g001240-v1.0.a2;
JARDAA010000058.1	GenSAS_658556a20f294-publish	exon	186495	187799	.	-	.	ID=Ep.00g001240.m01.exon01-v1.0.a2;Name=Ep.00g001240.m01.exon01;Parent=Ep.00g001240.m01-v1.0.a2;
JARDAA010000058.1	GenSAS_658556a20f294-publish	CDS	186495	187799	.	-	0	ID=Ep.00g001240.m01.CDS01-v1.0.a2;Name=Ep.00g001240.m01.CDS01;Parent=Ep.00g001240.m01-v1.0.a2;
JARDAA010000058.1	GenSAS_658556a20f294-publish	gene	188130	190939	.	+	.	ID=Ep.00g001250-v1.0.a2;Name=Ep.00g001250;
JARDAA010000058.1	GenSAS_658556a20f294-publish	mRNA	188130	190939	5617	+	.	ID=Ep.00g001250.m01-v1.0.a2;Name=Ep.00g001250.m01;Parent=Ep.00g001250-v1.0.a2;
JARDAA010000058.1	GenSAS_658556a20f294-publish	exon	188130	188504	.	+	.	ID=Ep.00g001250.m01.exon01-v1.0.a2;Name=Ep.00g001250.m01.exon01;Parent=Ep.00g001250.m01-v1.0.a2;
JARDAA010000058.1	GenSAS_658556a20f294-publish	CDS	188130	188504	.	+	0	ID=Ep.00g001250.m01.CDS01-v1.0.a2;Name=Ep.00g001250.m01.CDS01;Parent=Ep.00g001250.m01-v1.0.a2;
JARDAA010000058.1	GenSAS_658556a20f294-publish	exon	188552	190939	.	+	.	ID=Ep.00g001250.m01.exon02-v1.0.a2;Name=Ep.00g001250.m01.exon02;Parent=Ep.00g001250.m01-v1.0.a2;
JARDAA010000058.1	GenSAS_658556a20f294-publish	CDS	188552	190939	.	+	0	ID=Ep.00g001250.m01.CDS02-v1.0.a2;Name=Ep.00g001250.m01.CDS02;Parent=Ep.00g001250.m01-v1.0.a2;
JARDAA010000058.1	GenSAS_658556a20f294-publish	gene	190969	191598	.	-	.	ID=Ep.00g001260-v1.0.a2;Name=Ep.00g001260;
JARDAA010000058.1	GenSAS_658556a20f294-publish	mRNA	190969	191598	1257	-	.	ID=Ep.00g001260.m01-v1.0.a2;Name=Ep.00g001260.m01;Parent=Ep.00g001260-v1.0.a2;
JARDAA010000058.1	GenSAS_658556a20f294-publish	exon	190969	191598	.	-	.	ID=Ep.00g001260.m01.exon01-v1.0.a2;Name=Ep.00g001260.m01.exon01;Parent=Ep.00g001260.m01-v1.0.a2;
JARDAA010000058.1	GenSAS_658556a20f294-publish	CDS	190969	191598	.	-	0	ID=Ep.00g001260.m01.CDS01-v1.0.a2;Name=Ep.00g001260.m01.CDS01;Parent=Ep.00g001260.m01-v1.0.a2;
JARDAA010000058.1	GenSAS_658556a20f294-publish	gene	192124	193363	.	+	.	ID=Ep.00g001270-v1.0.a2;Name=Ep.00g001270;
JARDAA010000058.1	GenSAS_658556a20f294-publish	mRNA	192124	193363	2415	+	.	ID=Ep.00g001270.m01-v1.0.a2;Name=Ep.00g001270.m01;Parent=Ep.00g001270-v1.0.a2;
JARDAA010000058.1	GenSAS_658556a20f294-publish	exon	192124	193298	.	+	.	ID=Ep.00g001270.m01.exon01-v1.0.a2;Name=Ep.00g001270.m01.exon01;Parent=Ep.00g001270.m01-v1.0.a2;
JARDAA010000058.1	GenSAS_658556a20f294-publish	CDS	192124	193298	.	+	0	ID=Ep.00g001270.m01.CDS01-v1.0.a2;Name=Ep.00g001270.m01.CDS01;Parent=Ep.00g001270.m01-v1.0.a2;
JARDAA010000058.1	GenSAS_658556a20f294-publish	exon	193354	193363	.	+	.	ID=Ep.00g001270.m01.exon02-v1.0.a2;Name=Ep.00g001270.m01.exon02;Parent=Ep.00g001270.m01-v1.0.a2;
JARDAA010000058.1	GenSAS_658556a20f294-publish	CDS	193354	193363	.	+	2	ID=Ep.00g001270.m01.CDS02-v1.0.a2;Name=Ep.00g001270.m01.CDS02;Parent=Ep.00g001270.m01-v1.0.a2;
JARDAA010000058.1	GenSAS_658556a20f294-publish	gene	193790	195856	.	+	.	ID=Ep.00g001280-v1.0.a2;Name=Ep.00g001280;
JARDAA010000058.1	GenSAS_658556a20f294-publish	mRNA	193790	195856	4085	+	.	ID=Ep.00g001280.m01-v1.0.a2;Name=Ep.00g001280.m01;Parent=Ep.00g001280-v1.0.a2;
JARDAA010000058.1	GenSAS_658556a20f294-publish	exon	193790	195856	.	+	.	ID=Ep.00g001280.m01.exon01-v1.0.a2;Name=Ep.00g001280.m01.exon01;Parent=Ep.00g001280.m01-v1.0.a2;
JARDAA010000058.1	GenSAS_658556a20f294-publish	CDS	193790	195856	.	+	0	ID=Ep.00g001280.m01.CDS01-v1.0.a2;Name=Ep.00g001280.m01.CDS01;Parent=Ep.00g001280.m01-v1.0.a2;
JARDAA010000058.1	GenSAS_658556a20f294-publish	gene	196148	197821	.	+	.	ID=Ep.00g001290-v1.0.a2;Name=Ep.00g001290;
JARDAA010000058.1	GenSAS_658556a20f294-publish	mRNA	196148	197821	3345	+	.	ID=Ep.00g001290.m01-v1.0.a2;Name=Ep.00g001290.m01;Parent=Ep.00g001290-v1.0.a2;
JARDAA010000058.1	GenSAS_658556a20f294-publish	exon	196148	197575	.	+	.	ID=Ep.00g001290.m01.exon01-v1.0.a2;Name=Ep.00g001290.m01.exon01;Parent=Ep.00g001290.m01-v1.0.a2;
JARDAA010000058.1	GenSAS_658556a20f294-publish	CDS	196148	197575	.	+	0	ID=Ep.00g001290.m01.CDS01-v1.0.a2;Name=Ep.00g001290.m01.CDS01;Parent=Ep.00g001290.m01-v1.0.a2;
JARDAA010000058.1	GenSAS_658556a20f294-publish	exon	197624	197821	.	+	.	ID=Ep.00g001290.m01.exon02-v1.0.a2;Name=Ep.00g001290.m01.exon02;Parent=Ep.00g001290.m01-v1.0.a2;
JARDAA010000058.1	GenSAS_658556a20f294-publish	CDS	197624	197821	.	+	0	ID=Ep.00g001290.m01.CDS02-v1.0.a2;Name=Ep.00g001290.m01.CDS02;Parent=Ep.00g001290.m01-v1.0.a2;
JARDAA010000058.1	GenSAS_658556a20f294-publish	gene	198074	201659	.	-	.	ID=Ep.00g001300-v1.0.a2;Name=Ep.00g001300;
JARDAA010000058.1	GenSAS_658556a20f294-publish	mRNA	198074	201659	6606	-	.	ID=Ep.00g001300.m01-v1.0.a2;Name=Ep.00g001300.m01;Parent=Ep.00g001300-v1.0.a2;
JARDAA010000058.1	GenSAS_658556a20f294-publish	exon	198074	198246	.	-	.	ID=Ep.00g001300.m01.exon01-v1.0.a2;Name=Ep.00g001300.m01.exon01;Parent=Ep.00g001300.m01-v1.0.a2;
JARDAA010000058.1	GenSAS_658556a20f294-publish	CDS	198074	198246	.	-	1	ID=Ep.00g001300.m01.CDS01-v1.0.a2;Name=Ep.00g001300.m01.CDS01;Parent=Ep.00g001300.m01-v1.0.a2;
JARDAA010000058.1	GenSAS_658556a20f294-publish	exon	198305	199522	.	-	.	ID=Ep.00g001300.m01.exon02-v1.0.a2;Name=Ep.00g001300.m01.exon02;Parent=Ep.00g001300.m01-v1.0.a2;
JARDAA010000058.1	GenSAS_658556a20f294-publish	CDS	198305	199522	.	-	1	ID=Ep.00g001300.m01.CDS02-v1.0.a2;Name=Ep.00g001300.m01.CDS02;Parent=Ep.00g001300.m01-v1.0.a2;
JARDAA010000058.1	GenSAS_658556a20f294-publish	exon	199573	199836	.	-	.	ID=Ep.00g001300.m01.exon03-v1.0.a2;Name=Ep.00g001300.m01.exon03;Parent=Ep.00g001300.m01-v1.0.a2;
JARDAA010000058.1	GenSAS_658556a20f294-publish	CDS	199573	199836	.	-	1	ID=Ep.00g001300.m01.CDS03-v1.0.a2;Name=Ep.00g001300.m01.CDS03;Parent=Ep.00g001300.m01-v1.0.a2;
JARDAA010000058.1	GenSAS_658556a20f294-publish	exon	199890	199925	.	-	.	ID=Ep.00g001300.m01.exon04-v1.0.a2;Name=Ep.00g001300.m01.exon04;Parent=Ep.00g001300.m01-v1.0.a2;
JARDAA010000058.1	GenSAS_658556a20f294-publish	CDS	199890	199925	.	-	1	ID=Ep.00g001300.m01.CDS04-v1.0.a2;Name=Ep.00g001300.m01.CDS04;Parent=Ep.00g001300.m01-v1.0.a2;
JARDAA010000058.1	GenSAS_658556a20f294-publish	exon	200043	200250	.	-	.	ID=Ep.00g001300.m01.exon05-v1.0.a2;Name=Ep.00g001300.m01.exon05;Parent=Ep.00g001300.m01-v1.0.a2;
JARDAA010000058.1	GenSAS_658556a20f294-publish	CDS	200043	200250	.	-	0	ID=Ep.00g001300.m01.CDS05-v1.0.a2;Name=Ep.00g001300.m01.CDS05;Parent=Ep.00g001300.m01-v1.0.a2;
JARDAA010000058.1	GenSAS_658556a20f294-publish	exon	200299	200747	.	-	.	ID=Ep.00g001300.m01.exon06-v1.0.a2;Name=Ep.00g001300.m01.exon06;Parent=Ep.00g001300.m01-v1.0.a2;
JARDAA010000058.1	GenSAS_658556a20f294-publish	CDS	200299	200747	.	-	1	ID=Ep.00g001300.m01.CDS06-v1.0.a2;Name=Ep.00g001300.m01.CDS06;Parent=Ep.00g001300.m01-v1.0.a2;
JARDAA010000058.1	GenSAS_658556a20f294-publish	exon	200856	201659	.	-	.	ID=Ep.00g001300.m01.exon07-v1.0.a2;Name=Ep.00g001300.m01.exon07;Parent=Ep.00g001300.m01-v1.0.a2;
JARDAA010000058.1	GenSAS_658556a20f294-publish	CDS	200856	201659	.	-	1	ID=Ep.00g001300.m01.CDS07-v1.0.a2;Name=Ep.00g001300.m01.CDS07;Parent=Ep.00g001300.m01-v1.0.a2;
JARDAA010000094.1	GenSAS_658556a20f294-publish	gene	594	1097	.	+	.	ID=Ep.00g001310-v1.0.a2;Name=Ep.00g001310;
JARDAA010000094.1	GenSAS_658556a20f294-publish	mRNA	594	1097	1005	+	.	ID=Ep.00g001310.m01-v1.0.a2;Name=Ep.00g001310.m01;Parent=Ep.00g001310-v1.0.a2;
JARDAA010000094.1	GenSAS_658556a20f294-publish	exon	594	1097	.	+	.	ID=Ep.00g001310.m01.exon01-v1.0.a2;Name=Ep.00g001310.m01.exon01;Parent=Ep.00g001310.m01-v1.0.a2;
JARDAA010000094.1	GenSAS_658556a20f294-publish	CDS	594	1097	.	+	0	ID=Ep.00g001310.m01.CDS01-v1.0.a2;Name=Ep.00g001310.m01.CDS01;Parent=Ep.00g001310.m01-v1.0.a2;
JARDAA010000094.1	GenSAS_658556a20f294-publish	gene	1214	2929	.	-	.	ID=Ep.00g001320-v1.0.a2;Name=Ep.00g001320;
JARDAA010000094.1	GenSAS_658556a20f294-publish	mRNA	1214	2929	3429	-	.	ID=Ep.00g001320.m01-v1.0.a2;Name=Ep.00g001320.m01;Parent=Ep.00g001320-v1.0.a2;
JARDAA010000094.1	GenSAS_658556a20f294-publish	exon	1214	2053	.	-	.	ID=Ep.00g001320.m01.exon01-v1.0.a2;Name=Ep.00g001320.m01.exon01;Parent=Ep.00g001320.m01-v1.0.a2;
JARDAA010000094.1	GenSAS_658556a20f294-publish	CDS	1214	2053	.	-	0	ID=Ep.00g001320.m01.CDS01-v1.0.a2;Name=Ep.00g001320.m01.CDS01;Parent=Ep.00g001320.m01-v1.0.a2;
JARDAA010000094.1	GenSAS_658556a20f294-publish	exon	2107	2515	.	-	.	ID=Ep.00g001320.m01.exon02-v1.0.a2;Name=Ep.00g001320.m01.exon02;Parent=Ep.00g001320.m01-v1.0.a2;
JARDAA010000094.1	GenSAS_658556a20f294-publish	CDS	2107	2515	.	-	2	ID=Ep.00g001320.m01.CDS02-v1.0.a2;Name=Ep.00g001320.m01.CDS02;Parent=Ep.00g001320.m01-v1.0.a2;
JARDAA010000094.1	GenSAS_658556a20f294-publish	exon	2565	2929	.	-	.	ID=Ep.00g001320.m01.exon03-v1.0.a2;Name=Ep.00g001320.m01.exon03;Parent=Ep.00g001320.m01-v1.0.a2;
JARDAA010000094.1	GenSAS_658556a20f294-publish	CDS	2565	2929	.	-	0	ID=Ep.00g001320.m01.CDS03-v1.0.a2;Name=Ep.00g001320.m01.CDS03;Parent=Ep.00g001320.m01-v1.0.a2;
JARDAA010000094.1	GenSAS_658556a20f294-publish	gene	4294	5547	.	-	.	ID=Ep.00g001330-v1.0.a2;Name=Ep.00g001330;
JARDAA010000094.1	GenSAS_658556a20f294-publish	mRNA	4294	5547	2505	-	.	ID=Ep.00g001330.m01-v1.0.a2;Name=Ep.00g001330.m01;Parent=Ep.00g001330-v1.0.a2;
JARDAA010000094.1	GenSAS_658556a20f294-publish	exon	4294	5188	.	-	.	ID=Ep.00g001330.m01.exon01-v1.0.a2;Name=Ep.00g001330.m01.exon01;Parent=Ep.00g001330.m01-v1.0.a2;
JARDAA010000094.1	GenSAS_658556a20f294-publish	CDS	4294	5188	.	-	2	ID=Ep.00g001330.m01.CDS01-v1.0.a2;Name=Ep.00g001330.m01.CDS01;Parent=Ep.00g001330.m01-v1.0.a2;
JARDAA010000094.1	GenSAS_658556a20f294-publish	exon	5236	5471	.	-	.	ID=Ep.00g001330.m01.exon02-v1.0.a2;Name=Ep.00g001330.m01.exon02;Parent=Ep.00g001330.m01-v1.0.a2;
JARDAA010000094.1	GenSAS_658556a20f294-publish	CDS	5236	5471	.	-	0	ID=Ep.00g001330.m01.CDS02-v1.0.a2;Name=Ep.00g001330.m01.CDS02;Parent=Ep.00g001330.m01-v1.0.a2;
JARDAA010000094.1	GenSAS_658556a20f294-publish	exon	5524	5547	.	-	.	ID=Ep.00g001330.m01.exon03-v1.0.a2;Name=Ep.00g001330.m01.exon03;Parent=Ep.00g001330.m01-v1.0.a2;
JARDAA010000094.1	GenSAS_658556a20f294-publish	CDS	5524	5547	.	-	0	ID=Ep.00g001330.m01.CDS03-v1.0.a2;Name=Ep.00g001330.m01.CDS03;Parent=Ep.00g001330.m01-v1.0.a2;
JARDAA010000094.1	GenSAS_658556a20f294-publish	gene	5869	10015	.	+	.	ID=Ep.00g001340-v1.0.a2;Name=Ep.00g001340;
JARDAA010000094.1	GenSAS_658556a20f294-publish	mRNA	5869	10015	8291	+	.	ID=Ep.00g001340.m01-v1.0.a2;Name=Ep.00g001340.m01;Parent=Ep.00g001340-v1.0.a2;
JARDAA010000094.1	GenSAS_658556a20f294-publish	exon	5869	5877	.	+	.	ID=Ep.00g001340.m01.exon01-v1.0.a2;Name=Ep.00g001340.m01.exon01;Parent=Ep.00g001340.m01-v1.0.a2;
JARDAA010000094.1	GenSAS_658556a20f294-publish	CDS	5869	5877	.	+	0	ID=Ep.00g001340.m01.CDS01-v1.0.a2;Name=Ep.00g001340.m01.CDS01;Parent=Ep.00g001340.m01-v1.0.a2;
JARDAA010000094.1	GenSAS_658556a20f294-publish	exon	5938	6400	.	+	.	ID=Ep.00g001340.m01.exon02-v1.0.a2;Name=Ep.00g001340.m01.exon02;Parent=Ep.00g001340.m01-v1.0.a2;
JARDAA010000094.1	GenSAS_658556a20f294-publish	CDS	5938	6400	.	+	0	ID=Ep.00g001340.m01.CDS02-v1.0.a2;Name=Ep.00g001340.m01.CDS02;Parent=Ep.00g001340.m01-v1.0.a2;
JARDAA010000094.1	GenSAS_658556a20f294-publish	exon	6453	9918	.	+	.	ID=Ep.00g001340.m01.exon03-v1.0.a2;Name=Ep.00g001340.m01.exon03;Parent=Ep.00g001340.m01-v1.0.a2;
JARDAA010000094.1	GenSAS_658556a20f294-publish	CDS	6453	9918	.	+	1	ID=Ep.00g001340.m01.CDS03-v1.0.a2;Name=Ep.00g001340.m01.CDS03;Parent=Ep.00g001340.m01-v1.0.a2;
JARDAA010000094.1	GenSAS_658556a20f294-publish	exon	9973	10015	.	+	.	ID=Ep.00g001340.m01.exon04-v1.0.a2;Name=Ep.00g001340.m01.exon04;Parent=Ep.00g001340.m01-v1.0.a2;
JARDAA010000094.1	GenSAS_658556a20f294-publish	CDS	9973	10015	.	+	2	ID=Ep.00g001340.m01.CDS04-v1.0.a2;Name=Ep.00g001340.m01.CDS04;Parent=Ep.00g001340.m01-v1.0.a2;
JARDAA010000094.1	GenSAS_658556a20f294-publish	gene	10776	12803	.	+	.	ID=Ep.00g001350-v1.0.a2;Name=Ep.00g001350;
JARDAA010000094.1	GenSAS_658556a20f294-publish	mRNA	10776	12803	4052	+	.	ID=Ep.00g001350.m01-v1.0.a2;Name=Ep.00g001350.m01;Parent=Ep.00g001350-v1.0.a2;
JARDAA010000094.1	GenSAS_658556a20f294-publish	exon	10776	10936	.	+	.	ID=Ep.00g001350.m01.exon01-v1.0.a2;Name=Ep.00g001350.m01.exon01;Parent=Ep.00g001350.m01-v1.0.a2;
JARDAA010000094.1	GenSAS_658556a20f294-publish	CDS	10776	10936	.	+	0	ID=Ep.00g001350.m01.CDS01-v1.0.a2;Name=Ep.00g001350.m01.CDS01;Parent=Ep.00g001350.m01-v1.0.a2;
JARDAA010000094.1	GenSAS_658556a20f294-publish	exon	11047	12015	.	+	.	ID=Ep.00g001350.m01.exon02-v1.0.a2;Name=Ep.00g001350.m01.exon02;Parent=Ep.00g001350.m01-v1.0.a2;
JARDAA010000094.1	GenSAS_658556a20f294-publish	CDS	11047	12015	.	+	2	ID=Ep.00g001350.m01.CDS02-v1.0.a2;Name=Ep.00g001350.m01.CDS02;Parent=Ep.00g001350.m01-v1.0.a2;
JARDAA010000094.1	GenSAS_658556a20f294-publish	exon	12066	12309	.	+	.	ID=Ep.00g001350.m01.exon03-v1.0.a2;Name=Ep.00g001350.m01.exon03;Parent=Ep.00g001350.m01-v1.0.a2;
JARDAA010000094.1	GenSAS_658556a20f294-publish	CDS	12066	12309	.	+	2	ID=Ep.00g001350.m01.CDS03-v1.0.a2;Name=Ep.00g001350.m01.CDS03;Parent=Ep.00g001350.m01-v1.0.a2;
JARDAA010000094.1	GenSAS_658556a20f294-publish	exon	12360	12803	.	+	.	ID=Ep.00g001350.m01.exon04-v1.0.a2;Name=Ep.00g001350.m01.exon04;Parent=Ep.00g001350.m01-v1.0.a2;
JARDAA010000094.1	GenSAS_658556a20f294-publish	CDS	12360	12803	.	+	0	ID=Ep.00g001350.m01.CDS04-v1.0.a2;Name=Ep.00g001350.m01.CDS04;Parent=Ep.00g001350.m01-v1.0.a2;
JARDAA010000094.1	GenSAS_658556a20f294-publish	gene	14961	15987	.	+	.	ID=Ep.00g001360-v1.0.a2;Name=Ep.00g001360;
JARDAA010000094.1	GenSAS_658556a20f294-publish	mRNA	14961	15987	3151	+	.	ID=Ep.00g001360.m01-v1.0.a2;Name=Ep.00g001360.m01;Parent=Ep.00g001360-v1.0.a2;
JARDAA010000094.1	GenSAS_658556a20f294-publish	exon	14961	14971	.	+	.	ID=Ep.00g001360.m01.exon01-v1.0.a2;Name=Ep.00g001360.m01.exon01;Parent=Ep.00g001360.m01-v1.0.a2;
JARDAA010000094.1	GenSAS_658556a20f294-publish	CDS	14961	14971	.	+	0	ID=Ep.00g001360.m01.CDS01-v1.0.a2;Name=Ep.00g001360.m01.CDS01;Parent=Ep.00g001360.m01-v1.0.a2;
JARDAA010000094.1	GenSAS_658556a20f294-publish	exon	15023	15284	.	+	.	ID=Ep.00g001360.m01.exon02-v1.0.a2;Name=Ep.00g001360.m01.exon02;Parent=Ep.00g001360.m01-v1.0.a2;
JARDAA010000094.1	GenSAS_658556a20f294-publish	CDS	15023	15284	.	+	2	ID=Ep.00g001360.m01.CDS02-v1.0.a2;Name=Ep.00g001360.m01.CDS02;Parent=Ep.00g001360.m01-v1.0.a2;
JARDAA010000094.1	GenSAS_658556a20f294-publish	exon	15340	15987	.	+	.	ID=Ep.00g001360.m01.exon03-v1.0.a2;Name=Ep.00g001360.m01.exon03;Parent=Ep.00g001360.m01-v1.0.a2;
JARDAA010000094.1	GenSAS_658556a20f294-publish	CDS	15340	15987	.	+	0	ID=Ep.00g001360.m01.CDS03-v1.0.a2;Name=Ep.00g001360.m01.CDS03;Parent=Ep.00g001360.m01-v1.0.a2;
JARDAA010000094.1	GenSAS_658556a20f294-publish	gene	16587	18581	.	+	.	ID=Ep.00g001370-v1.0.a2;Name=Ep.00g001370;
JARDAA010000094.1	GenSAS_658556a20f294-publish	mRNA	16587	18581	3918	+	.	ID=Ep.00g001370.m01-v1.0.a2;Name=Ep.00g001370.m01;Parent=Ep.00g001370-v1.0.a2;
JARDAA010000094.1	GenSAS_658556a20f294-publish	exon	16587	18581	.	+	.	ID=Ep.00g001370.m01.exon01-v1.0.a2;Name=Ep.00g001370.m01.exon01;Parent=Ep.00g001370.m01-v1.0.a2;
JARDAA010000094.1	GenSAS_658556a20f294-publish	CDS	16587	18581	.	+	0	ID=Ep.00g001370.m01.CDS01-v1.0.a2;Name=Ep.00g001370.m01.CDS01;Parent=Ep.00g001370.m01-v1.0.a2;
JARDAA010000094.1	GenSAS_658556a20f294-publish	gene	18873	19184	.	+	.	ID=Ep.00g001380-v1.0.a2;Name=Ep.00g001380;
JARDAA010000094.1	GenSAS_658556a20f294-publish	mRNA	18873	19184	620	+	.	ID=Ep.00g001380.m01-v1.0.a2;Name=Ep.00g001380.m01;Parent=Ep.00g001380-v1.0.a2;
JARDAA010000094.1	GenSAS_658556a20f294-publish	exon	18873	19184	.	+	.	ID=Ep.00g001380.m01.exon01-v1.0.a2;Name=Ep.00g001380.m01.exon01;Parent=Ep.00g001380.m01-v1.0.a2;
JARDAA010000094.1	GenSAS_658556a20f294-publish	CDS	18873	19184	.	+	0	ID=Ep.00g001380.m01.CDS01-v1.0.a2;Name=Ep.00g001380.m01.CDS01;Parent=Ep.00g001380.m01-v1.0.a2;
JARDAA010000094.1	GenSAS_658556a20f294-publish	gene	19527	20468	.	+	.	ID=Ep.00g001390-v1.0.a2;Name=Ep.00g001390;
JARDAA010000094.1	GenSAS_658556a20f294-publish	mRNA	19527	20468	1881	+	.	ID=Ep.00g001390.m01-v1.0.a2;Name=Ep.00g001390.m01;Parent=Ep.00g001390-v1.0.a2;
JARDAA010000094.1	GenSAS_658556a20f294-publish	exon	19527	20468	.	+	.	ID=Ep.00g001390.m01.exon01-v1.0.a2;Name=Ep.00g001390.m01.exon01;Parent=Ep.00g001390.m01-v1.0.a2;
JARDAA010000094.1	GenSAS_658556a20f294-publish	CDS	19527	20468	.	+	0	ID=Ep.00g001390.m01.CDS01-v1.0.a2;Name=Ep.00g001390.m01.CDS01;Parent=Ep.00g001390.m01-v1.0.a2;
JARDAA010000094.1	GenSAS_658556a20f294-publish	gene	21233	22209	.	+	.	ID=Ep.00g001400-v1.0.a2;Name=Ep.00g001400;
JARDAA010000094.1	GenSAS_658556a20f294-publish	mRNA	21233	22209	2421	+	.	ID=Ep.00g001400.m01-v1.0.a2;Name=Ep.00g001400.m01;Parent=Ep.00g001400-v1.0.a2;
JARDAA010000094.1	GenSAS_658556a20f294-publish	exon	21233	21501	.	+	.	ID=Ep.00g001400.m01.exon01-v1.0.a2;Name=Ep.00g001400.m01.exon01;Parent=Ep.00g001400.m01-v1.0.a2;
JARDAA010000094.1	GenSAS_658556a20f294-publish	CDS	21233	21501	.	+	0	ID=Ep.00g001400.m01.CDS01-v1.0.a2;Name=Ep.00g001400.m01.CDS01;Parent=Ep.00g001400.m01-v1.0.a2;
JARDAA010000094.1	GenSAS_658556a20f294-publish	exon	21549	22209	.	+	.	ID=Ep.00g001400.m01.exon02-v1.0.a2;Name=Ep.00g001400.m01.exon02;Parent=Ep.00g001400.m01-v1.0.a2;
JARDAA010000094.1	GenSAS_658556a20f294-publish	CDS	21549	22209	.	+	2	ID=Ep.00g001400.m01.CDS02-v1.0.a2;Name=Ep.00g001400.m01.CDS02;Parent=Ep.00g001400.m01-v1.0.a2;
JARDAA010000094.1	GenSAS_658556a20f294-publish	gene	22858	23662	.	+	.	ID=Ep.00g001410-v1.0.a2;Name=Ep.00g001410;
JARDAA010000094.1	GenSAS_658556a20f294-publish	mRNA	22858	23662	1607	+	.	ID=Ep.00g001410.m01-v1.0.a2;Name=Ep.00g001410.m01;Parent=Ep.00g001410-v1.0.a2;
JARDAA010000094.1	GenSAS_658556a20f294-publish	exon	22858	22887	.	+	.	ID=Ep.00g001410.m01.exon01-v1.0.a2;Name=Ep.00g001410.m01.exon01;Parent=Ep.00g001410.m01-v1.0.a2;
JARDAA010000094.1	GenSAS_658556a20f294-publish	CDS	22858	22887	.	+	0	ID=Ep.00g001410.m01.CDS01-v1.0.a2;Name=Ep.00g001410.m01.CDS01;Parent=Ep.00g001410.m01-v1.0.a2;
JARDAA010000094.1	GenSAS_658556a20f294-publish	exon	22963	23230	.	+	.	ID=Ep.00g001410.m01.exon02-v1.0.a2;Name=Ep.00g001410.m01.exon02;Parent=Ep.00g001410.m01-v1.0.a2;
JARDAA010000094.1	GenSAS_658556a20f294-publish	CDS	22963	23230	.	+	0	ID=Ep.00g001410.m01.CDS02-v1.0.a2;Name=Ep.00g001410.m01.CDS02;Parent=Ep.00g001410.m01-v1.0.a2;
JARDAA010000094.1	GenSAS_658556a20f294-publish	exon	23334	23662	.	+	.	ID=Ep.00g001410.m01.exon03-v1.0.a2;Name=Ep.00g001410.m01.exon03;Parent=Ep.00g001410.m01-v1.0.a2;
JARDAA010000094.1	GenSAS_658556a20f294-publish	CDS	23334	23662	.	+	1	ID=Ep.00g001410.m01.CDS03-v1.0.a2;Name=Ep.00g001410.m01.CDS03;Parent=Ep.00g001410.m01-v1.0.a2;
JARDAA010000094.1	GenSAS_658556a20f294-publish	gene	24129	28667	.	-	.	ID=Ep.00g001420-v1.0.a2;Name=Ep.00g001420;
JARDAA010000094.1	GenSAS_658556a20f294-publish	mRNA	24129	28667	9075	-	.	ID=Ep.00g001420.m01-v1.0.a2;Name=Ep.00g001420.m01;Parent=Ep.00g001420-v1.0.a2;
JARDAA010000094.1	GenSAS_658556a20f294-publish	exon	24129	25296	.	-	.	ID=Ep.00g001420.m01.exon01-v1.0.a2;Name=Ep.00g001420.m01.exon01;Parent=Ep.00g001420.m01-v1.0.a2;
JARDAA010000094.1	GenSAS_658556a20f294-publish	CDS	24129	25296	.	-	2	ID=Ep.00g001420.m01.CDS01-v1.0.a2;Name=Ep.00g001420.m01.CDS01;Parent=Ep.00g001420.m01-v1.0.a2;
JARDAA010000094.1	GenSAS_658556a20f294-publish	exon	25345	28184	.	-	.	ID=Ep.00g001420.m01.exon02-v1.0.a2;Name=Ep.00g001420.m01.exon02;Parent=Ep.00g001420.m01-v1.0.a2;
JARDAA010000094.1	GenSAS_658556a20f294-publish	CDS	25345	28184	.	-	0	ID=Ep.00g001420.m01.CDS02-v1.0.a2;Name=Ep.00g001420.m01.CDS02;Parent=Ep.00g001420.m01-v1.0.a2;
JARDAA010000094.1	GenSAS_658556a20f294-publish	exon	28235	28338	.	-	.	ID=Ep.00g001420.m01.exon03-v1.0.a2;Name=Ep.00g001420.m01.exon03;Parent=Ep.00g001420.m01-v1.0.a2;
JARDAA010000094.1	GenSAS_658556a20f294-publish	CDS	28235	28338	.	-	1	ID=Ep.00g001420.m01.CDS03-v1.0.a2;Name=Ep.00g001420.m01.CDS03;Parent=Ep.00g001420.m01-v1.0.a2;
JARDAA010000094.1	GenSAS_658556a20f294-publish	exon	28388	28667	.	-	.	ID=Ep.00g001420.m01.exon04-v1.0.a2;Name=Ep.00g001420.m01.exon04;Parent=Ep.00g001420.m01-v1.0.a2;
JARDAA010000094.1	GenSAS_658556a20f294-publish	CDS	28388	28667	.	-	0	ID=Ep.00g001420.m01.CDS04-v1.0.a2;Name=Ep.00g001420.m01.CDS04;Parent=Ep.00g001420.m01-v1.0.a2;
JARDAA010000094.1	GenSAS_658556a20f294-publish	gene	29201	29791	.	+	.	ID=Ep.00g001430-v1.0.a2;Name=Ep.00g001430;
JARDAA010000094.1	GenSAS_658556a20f294-publish	mRNA	29201	29791	1179	+	.	ID=Ep.00g001430.m01-v1.0.a2;Name=Ep.00g001430.m01;Parent=Ep.00g001430-v1.0.a2;
JARDAA010000094.1	GenSAS_658556a20f294-publish	exon	29201	29791	.	+	.	ID=Ep.00g001430.m01.exon01-v1.0.a2;Name=Ep.00g001430.m01.exon01;Parent=Ep.00g001430.m01-v1.0.a2;
JARDAA010000094.1	GenSAS_658556a20f294-publish	CDS	29201	29791	.	+	0	ID=Ep.00g001430.m01.CDS01-v1.0.a2;Name=Ep.00g001430.m01.CDS01;Parent=Ep.00g001430.m01-v1.0.a2;
JARDAA010000094.1	GenSAS_658556a20f294-publish	gene	30230	31975	.	-	.	ID=Ep.00g001440-v1.0.a2;Name=Ep.00g001440;
JARDAA010000094.1	GenSAS_658556a20f294-publish	mRNA	30230	31975	3489	-	.	ID=Ep.00g001440.m01-v1.0.a2;Name=Ep.00g001440.m01;Parent=Ep.00g001440-v1.0.a2;
JARDAA010000094.1	GenSAS_658556a20f294-publish	exon	30230	31841	.	-	.	ID=Ep.00g001440.m01.exon01-v1.0.a2;Name=Ep.00g001440.m01.exon01;Parent=Ep.00g001440.m01-v1.0.a2;
JARDAA010000094.1	GenSAS_658556a20f294-publish	CDS	30230	31841	.	-	2	ID=Ep.00g001440.m01.CDS01-v1.0.a2;Name=Ep.00g001440.m01.CDS01;Parent=Ep.00g001440.m01-v1.0.a2;
JARDAA010000094.1	GenSAS_658556a20f294-publish	exon	31923	31975	.	-	.	ID=Ep.00g001440.m01.exon02-v1.0.a2;Name=Ep.00g001440.m01.exon02;Parent=Ep.00g001440.m01-v1.0.a2;
JARDAA010000094.1	GenSAS_658556a20f294-publish	CDS	31923	31975	.	-	0	ID=Ep.00g001440.m01.CDS02-v1.0.a2;Name=Ep.00g001440.m01.CDS02;Parent=Ep.00g001440.m01-v1.0.a2;
JARDAA010000094.1	GenSAS_658556a20f294-publish	gene	32646	33342	.	-	.	ID=Ep.00g001450-v1.0.a2;Name=Ep.00g001450;
JARDAA010000094.1	GenSAS_658556a20f294-publish	mRNA	32646	33342	1391	-	.	ID=Ep.00g001450.m01-v1.0.a2;Name=Ep.00g001450.m01;Parent=Ep.00g001450-v1.0.a2;
JARDAA010000094.1	GenSAS_658556a20f294-publish	exon	32646	32966	.	-	.	ID=Ep.00g001450.m01.exon01-v1.0.a2;Name=Ep.00g001450.m01.exon01;Parent=Ep.00g001450.m01-v1.0.a2;
JARDAA010000094.1	GenSAS_658556a20f294-publish	CDS	32646	32966	.	-	0	ID=Ep.00g001450.m01.CDS01-v1.0.a2;Name=Ep.00g001450.m01.CDS01;Parent=Ep.00g001450.m01-v1.0.a2;
JARDAA010000094.1	GenSAS_658556a20f294-publish	exon	33019	33342	.	-	.	ID=Ep.00g001450.m01.exon02-v1.0.a2;Name=Ep.00g001450.m01.exon02;Parent=Ep.00g001450.m01-v1.0.a2;
JARDAA010000094.1	GenSAS_658556a20f294-publish	CDS	33019	33342	.	-	0	ID=Ep.00g001450.m01.CDS02-v1.0.a2;Name=Ep.00g001450.m01.CDS02;Parent=Ep.00g001450.m01-v1.0.a2;
JARDAA010000094.1	GenSAS_658556a20f294-publish	gene	33625	35220	.	+	.	ID=Ep.00g001460-v1.0.a2;Name=Ep.00g001460;
JARDAA010000094.1	GenSAS_658556a20f294-publish	mRNA	33625	35220	3189	+	.	ID=Ep.00g001460.m01-v1.0.a2;Name=Ep.00g001460.m01;Parent=Ep.00g001460-v1.0.a2;
JARDAA010000094.1	GenSAS_658556a20f294-publish	exon	33625	35220	.	+	.	ID=Ep.00g001460.m01.exon01-v1.0.a2;Name=Ep.00g001460.m01.exon01;Parent=Ep.00g001460.m01-v1.0.a2;
JARDAA010000094.1	GenSAS_658556a20f294-publish	CDS	33625	35220	.	+	0	ID=Ep.00g001460.m01.CDS01-v1.0.a2;Name=Ep.00g001460.m01.CDS01;Parent=Ep.00g001460.m01-v1.0.a2;
JARDAA010000094.1	GenSAS_658556a20f294-publish	gene	36586	39821	.	+	.	ID=Ep.00g001470-v1.0.a2;Name=Ep.00g001470;
JARDAA010000094.1	GenSAS_658556a20f294-publish	mRNA	36586	39821	6469	+	.	ID=Ep.00g001470.m01-v1.0.a2;Name=Ep.00g001470.m01;Parent=Ep.00g001470-v1.0.a2;
JARDAA010000094.1	GenSAS_658556a20f294-publish	exon	36586	36879	.	+	.	ID=Ep.00g001470.m01.exon01-v1.0.a2;Name=Ep.00g001470.m01.exon01;Parent=Ep.00g001470.m01-v1.0.a2;
JARDAA010000094.1	GenSAS_658556a20f294-publish	CDS	36586	36879	.	+	0	ID=Ep.00g001470.m01.CDS01-v1.0.a2;Name=Ep.00g001470.m01.CDS01;Parent=Ep.00g001470.m01-v1.0.a2;
JARDAA010000094.1	GenSAS_658556a20f294-publish	exon	36924	39821	.	+	.	ID=Ep.00g001470.m01.exon02-v1.0.a2;Name=Ep.00g001470.m01.exon02;Parent=Ep.00g001470.m01-v1.0.a2;
JARDAA010000094.1	GenSAS_658556a20f294-publish	CDS	36924	39821	.	+	0	ID=Ep.00g001470.m01.CDS02-v1.0.a2;Name=Ep.00g001470.m01.CDS02;Parent=Ep.00g001470.m01-v1.0.a2;
JARDAA010000094.1	GenSAS_658556a20f294-publish	gene	40327	41979	.	+	.	ID=Ep.00g001480-v1.0.a2;Name=Ep.00g001480;
JARDAA010000094.1	GenSAS_658556a20f294-publish	mRNA	40327	41979	3303	+	.	ID=Ep.00g001480.m01-v1.0.a2;Name=Ep.00g001480.m01;Parent=Ep.00g001480-v1.0.a2;
JARDAA010000094.1	GenSAS_658556a20f294-publish	exon	40327	41979	.	+	.	ID=Ep.00g001480.m01.exon01-v1.0.a2;Name=Ep.00g001480.m01.exon01;Parent=Ep.00g001480.m01-v1.0.a2;
JARDAA010000094.1	GenSAS_658556a20f294-publish	CDS	40327	41979	.	+	0	ID=Ep.00g001480.m01.CDS01-v1.0.a2;Name=Ep.00g001480.m01.CDS01;Parent=Ep.00g001480.m01-v1.0.a2;
JARDAA010000094.1	GenSAS_658556a20f294-publish	gene	42706	44972	.	-	.	ID=Ep.00g001490-v1.0.a2;Name=Ep.00g001490;
JARDAA010000094.1	GenSAS_658556a20f294-publish	mRNA	42706	44972	4438	-	.	ID=Ep.00g001490.m01-v1.0.a2;Name=Ep.00g001490.m01;Parent=Ep.00g001490-v1.0.a2;
JARDAA010000094.1	GenSAS_658556a20f294-publish	exon	42706	43502	.	-	.	ID=Ep.00g001490.m01.exon01-v1.0.a2;Name=Ep.00g001490.m01.exon01;Parent=Ep.00g001490.m01-v1.0.a2;
JARDAA010000094.1	GenSAS_658556a20f294-publish	CDS	42706	43502	.	-	1	ID=Ep.00g001490.m01.CDS01-v1.0.a2;Name=Ep.00g001490.m01.CDS01;Parent=Ep.00g001490.m01-v1.0.a2;
JARDAA010000094.1	GenSAS_658556a20f294-publish	exon	43552	43596	.	-	.	ID=Ep.00g001490.m01.exon02-v1.0.a2;Name=Ep.00g001490.m01.exon02;Parent=Ep.00g001490.m01-v1.0.a2;
JARDAA010000094.1	GenSAS_658556a20f294-publish	CDS	43552	43596	.	-	1	ID=Ep.00g001490.m01.CDS02-v1.0.a2;Name=Ep.00g001490.m01.CDS02;Parent=Ep.00g001490.m01-v1.0.a2;
JARDAA010000094.1	GenSAS_658556a20f294-publish	exon	43641	44348	.	-	.	ID=Ep.00g001490.m01.exon03-v1.0.a2;Name=Ep.00g001490.m01.exon03;Parent=Ep.00g001490.m01-v1.0.a2;
JARDAA010000094.1	GenSAS_658556a20f294-publish	CDS	43641	44348	.	-	1	ID=Ep.00g001490.m01.CDS03-v1.0.a2;Name=Ep.00g001490.m01.CDS03;Parent=Ep.00g001490.m01-v1.0.a2;
JARDAA010000094.1	GenSAS_658556a20f294-publish	exon	44423	44972	.	-	.	ID=Ep.00g001490.m01.exon04-v1.0.a2;Name=Ep.00g001490.m01.exon04;Parent=Ep.00g001490.m01-v1.0.a2;
JARDAA010000094.1	GenSAS_658556a20f294-publish	CDS	44423	44972	.	-	0	ID=Ep.00g001490.m01.CDS04-v1.0.a2;Name=Ep.00g001490.m01.CDS04;Parent=Ep.00g001490.m01-v1.0.a2;
JARDAA010000094.1	GenSAS_658556a20f294-publish	gene	45964	50724	.	-	.	ID=Ep.00g001500-v1.0.a2;Name=Ep.00g001500;
JARDAA010000094.1	GenSAS_658556a20f294-publish	mRNA	45964	50724	9519	-	.	ID=Ep.00g001500.m01-v1.0.a2;Name=Ep.00g001500.m01;Parent=Ep.00g001500-v1.0.a2;
JARDAA010000094.1	GenSAS_658556a20f294-publish	exon	45964	50724	.	-	.	ID=Ep.00g001500.m01.exon01-v1.0.a2;Name=Ep.00g001500.m01.exon01;Parent=Ep.00g001500.m01-v1.0.a2;
JARDAA010000094.1	GenSAS_658556a20f294-publish	CDS	45964	50724	.	-	0	ID=Ep.00g001500.m01.CDS01-v1.0.a2;Name=Ep.00g001500.m01.CDS01;Parent=Ep.00g001500.m01-v1.0.a2;
JARDAA010000094.1	GenSAS_658556a20f294-publish	gene	51702	52897	.	+	.	ID=Ep.00g001510-v1.0.a2;Name=Ep.00g001510;
JARDAA010000094.1	GenSAS_658556a20f294-publish	mRNA	51702	52897	2320	+	.	ID=Ep.00g001510.m01-v1.0.a2;Name=Ep.00g001510.m01;Parent=Ep.00g001510-v1.0.a2;
JARDAA010000094.1	GenSAS_658556a20f294-publish	exon	51702	51830	.	+	.	ID=Ep.00g001510.m01.exon01-v1.0.a2;Name=Ep.00g001510.m01.exon01;Parent=Ep.00g001510.m01-v1.0.a2;
JARDAA010000094.1	GenSAS_658556a20f294-publish	CDS	51702	51830	.	+	0	ID=Ep.00g001510.m01.CDS01-v1.0.a2;Name=Ep.00g001510.m01.CDS01;Parent=Ep.00g001510.m01-v1.0.a2;
JARDAA010000094.1	GenSAS_658556a20f294-publish	exon	51900	52605	.	+	.	ID=Ep.00g001510.m01.exon02-v1.0.a2;Name=Ep.00g001510.m01.exon02;Parent=Ep.00g001510.m01-v1.0.a2;
JARDAA010000094.1	GenSAS_658556a20f294-publish	CDS	51900	52605	.	+	0	ID=Ep.00g001510.m01.CDS02-v1.0.a2;Name=Ep.00g001510.m01.CDS02;Parent=Ep.00g001510.m01-v1.0.a2;
JARDAA010000094.1	GenSAS_658556a20f294-publish	exon	52659	52897	.	+	.	ID=Ep.00g001510.m01.exon03-v1.0.a2;Name=Ep.00g001510.m01.exon03;Parent=Ep.00g001510.m01-v1.0.a2;
JARDAA010000094.1	GenSAS_658556a20f294-publish	CDS	52659	52897	.	+	1	ID=Ep.00g001510.m01.CDS03-v1.0.a2;Name=Ep.00g001510.m01.CDS03;Parent=Ep.00g001510.m01-v1.0.a2;
JARDAA010000094.1	GenSAS_658556a20f294-publish	gene	52987	58933	.	-	.	ID=Ep.00g001520-v1.0.a2;Name=Ep.00g001520;
JARDAA010000094.1	GenSAS_658556a20f294-publish	mRNA	52987	58933	11891	-	.	ID=Ep.00g001520.m01-v1.0.a2;Name=Ep.00g001520.m01;Parent=Ep.00g001520-v1.0.a2;
JARDAA010000094.1	GenSAS_658556a20f294-publish	exon	52987	53993	.	-	.	ID=Ep.00g001520.m01.exon01-v1.0.a2;Name=Ep.00g001520.m01.exon01;Parent=Ep.00g001520.m01-v1.0.a2;
JARDAA010000094.1	GenSAS_658556a20f294-publish	CDS	52987	53993	.	-	1	ID=Ep.00g001520.m01.CDS01-v1.0.a2;Name=Ep.00g001520.m01.CDS01;Parent=Ep.00g001520.m01-v1.0.a2;
JARDAA010000094.1	GenSAS_658556a20f294-publish	exon	54043	58933	.	-	.	ID=Ep.00g001520.m01.exon02-v1.0.a2;Name=Ep.00g001520.m01.exon02;Parent=Ep.00g001520.m01-v1.0.a2;
JARDAA010000094.1	GenSAS_658556a20f294-publish	CDS	54043	58933	.	-	0	ID=Ep.00g001520.m01.CDS02-v1.0.a2;Name=Ep.00g001520.m01.CDS02;Parent=Ep.00g001520.m01-v1.0.a2;
JARDAA010000094.1	GenSAS_658556a20f294-publish	gene	59807	61530	.	-	.	ID=Ep.00g001530-v1.0.a2;Name=Ep.00g001530;
JARDAA010000094.1	GenSAS_658556a20f294-publish	mRNA	59807	61530	3361	-	.	ID=Ep.00g001530.m01-v1.0.a2;Name=Ep.00g001530.m01;Parent=Ep.00g001530-v1.0.a2;
JARDAA010000094.1	GenSAS_658556a20f294-publish	exon	59807	59846	.	-	.	ID=Ep.00g001530.m01.exon01-v1.0.a2;Name=Ep.00g001530.m01.exon01;Parent=Ep.00g001530.m01-v1.0.a2;
JARDAA010000094.1	GenSAS_658556a20f294-publish	CDS	59807	59846	.	-	2	ID=Ep.00g001530.m01.CDS01-v1.0.a2;Name=Ep.00g001530.m01.CDS01;Parent=Ep.00g001530.m01-v1.0.a2;
JARDAA010000094.1	GenSAS_658556a20f294-publish	exon	59894	61205	.	-	.	ID=Ep.00g001530.m01.exon02-v1.0.a2;Name=Ep.00g001530.m01.exon02;Parent=Ep.00g001530.m01-v1.0.a2;
JARDAA010000094.1	GenSAS_658556a20f294-publish	CDS	59894	61205	.	-	1	ID=Ep.00g001530.m01.CDS02-v1.0.a2;Name=Ep.00g001530.m01.CDS02;Parent=Ep.00g001530.m01-v1.0.a2;
JARDAA010000094.1	GenSAS_658556a20f294-publish	exon	61256	61406	.	-	.	ID=Ep.00g001530.m01.exon03-v1.0.a2;Name=Ep.00g001530.m01.exon03;Parent=Ep.00g001530.m01-v1.0.a2;
JARDAA010000094.1	GenSAS_658556a20f294-publish	CDS	61256	61406	.	-	0	ID=Ep.00g001530.m01.CDS03-v1.0.a2;Name=Ep.00g001530.m01.CDS03;Parent=Ep.00g001530.m01-v1.0.a2;
JARDAA010000094.1	GenSAS_658556a20f294-publish	exon	61456	61530	.	-	.	ID=Ep.00g001530.m01.exon04-v1.0.a2;Name=Ep.00g001530.m01.exon04;Parent=Ep.00g001530.m01-v1.0.a2;
JARDAA010000094.1	GenSAS_658556a20f294-publish	CDS	61456	61530	.	-	0	ID=Ep.00g001530.m01.CDS04-v1.0.a2;Name=Ep.00g001530.m01.CDS04;Parent=Ep.00g001530.m01-v1.0.a2;
JARDAA010000094.1	GenSAS_658556a20f294-publish	gene	64194	66983	.	+	.	ID=Ep.00g001540-v1.0.a2;Name=Ep.00g001540;
JARDAA010000094.1	GenSAS_658556a20f294-publish	mRNA	64194	66983	5577	+	.	ID=Ep.00g001540.m01-v1.0.a2;Name=Ep.00g001540.m01;Parent=Ep.00g001540-v1.0.a2;
JARDAA010000094.1	GenSAS_658556a20f294-publish	exon	64194	66983	.	+	.	ID=Ep.00g001540.m01.exon01-v1.0.a2;Name=Ep.00g001540.m01.exon01;Parent=Ep.00g001540.m01-v1.0.a2;
JARDAA010000094.1	GenSAS_658556a20f294-publish	CDS	64194	66983	.	+	0	ID=Ep.00g001540.m01.CDS01-v1.0.a2;Name=Ep.00g001540.m01.CDS01;Parent=Ep.00g001540.m01-v1.0.a2;
JARDAA010000094.1	GenSAS_658556a20f294-publish	gene	67193	68564	.	-	.	ID=Ep.00g001550-v1.0.a2;Name=Ep.00g001550;
JARDAA010000094.1	GenSAS_658556a20f294-publish	mRNA	67193	68564	2741	-	.	ID=Ep.00g001550.m01-v1.0.a2;Name=Ep.00g001550.m01;Parent=Ep.00g001550-v1.0.a2;
JARDAA010000094.1	GenSAS_658556a20f294-publish	exon	67193	67953	.	-	.	ID=Ep.00g001550.m01.exon01-v1.0.a2;Name=Ep.00g001550.m01.exon01;Parent=Ep.00g001550.m01-v1.0.a2;
JARDAA010000094.1	GenSAS_658556a20f294-publish	CDS	67193	67953	.	-	1	ID=Ep.00g001550.m01.CDS01-v1.0.a2;Name=Ep.00g001550.m01.CDS01;Parent=Ep.00g001550.m01-v1.0.a2;
JARDAA010000094.1	GenSAS_658556a20f294-publish	exon	68009	68564	.	-	.	ID=Ep.00g001550.m01.exon02-v1.0.a2;Name=Ep.00g001550.m01.exon02;Parent=Ep.00g001550.m01-v1.0.a2;
JARDAA010000094.1	GenSAS_658556a20f294-publish	CDS	68009	68564	.	-	0	ID=Ep.00g001550.m01.CDS02-v1.0.a2;Name=Ep.00g001550.m01.CDS02;Parent=Ep.00g001550.m01-v1.0.a2;
JARDAA010000094.1	GenSAS_658556a20f294-publish	gene	69800	89486	.	+	.	ID=Ep.00g001560-v1.0.a2;Name=Ep.00g001560;
JARDAA010000094.1	GenSAS_658556a20f294-publish	mRNA	69800	89486	35404	+	.	ID=Ep.00g001560.m01-v1.0.a2;Name=Ep.00g001560.m01;Parent=Ep.00g001560-v1.0.a2;
JARDAA010000094.1	GenSAS_658556a20f294-publish	exon	69800	83429	.	+	.	ID=Ep.00g001560.m01.exon01-v1.0.a2;Name=Ep.00g001560.m01.exon01;Parent=Ep.00g001560.m01-v1.0.a2;
JARDAA010000094.1	GenSAS_658556a20f294-publish	CDS	69800	83429	.	+	0	ID=Ep.00g001560.m01.CDS01-v1.0.a2;Name=Ep.00g001560.m01.CDS01;Parent=Ep.00g001560.m01-v1.0.a2;
JARDAA010000094.1	GenSAS_658556a20f294-publish	exon	83490	88183	.	+	.	ID=Ep.00g001560.m01.exon02-v1.0.a2;Name=Ep.00g001560.m01.exon02;Parent=Ep.00g001560.m01-v1.0.a2;
JARDAA010000094.1	GenSAS_658556a20f294-publish	CDS	83490	88183	.	+	1	ID=Ep.00g001560.m01.CDS02-v1.0.a2;Name=Ep.00g001560.m01.CDS02;Parent=Ep.00g001560.m01-v1.0.a2;
JARDAA010000094.1	GenSAS_658556a20f294-publish	exon	88483	88608	.	+	.	ID=Ep.00g001560.m01.exon03-v1.0.a2;Name=Ep.00g001560.m01.exon03;Parent=Ep.00g001560.m01-v1.0.a2;
JARDAA010000094.1	GenSAS_658556a20f294-publish	CDS	88483	88608	.	+	0	ID=Ep.00g001560.m01.CDS03-v1.0.a2;Name=Ep.00g001560.m01.CDS03;Parent=Ep.00g001560.m01-v1.0.a2;
JARDAA010000094.1	GenSAS_658556a20f294-publish	exon	88761	89486	.	+	.	ID=Ep.00g001560.m01.exon04-v1.0.a2;Name=Ep.00g001560.m01.exon04;Parent=Ep.00g001560.m01-v1.0.a2;
JARDAA010000094.1	GenSAS_658556a20f294-publish	CDS	88761	89486	.	+	0	ID=Ep.00g001560.m01.CDS04-v1.0.a2;Name=Ep.00g001560.m01.CDS04;Parent=Ep.00g001560.m01-v1.0.a2;
JARDAA010000094.1	GenSAS_658556a20f294-publish	gene	89741	90880	.	-	.	ID=Ep.00g001570-v1.0.a2;Name=Ep.00g001570;
JARDAA010000094.1	GenSAS_658556a20f294-publish	mRNA	89741	90880	2277	-	.	ID=Ep.00g001570.m01-v1.0.a2;Name=Ep.00g001570.m01;Parent=Ep.00g001570-v1.0.a2;
JARDAA010000094.1	GenSAS_658556a20f294-publish	exon	89741	90880	.	-	.	ID=Ep.00g001570.m01.exon01-v1.0.a2;Name=Ep.00g001570.m01.exon01;Parent=Ep.00g001570.m01-v1.0.a2;
JARDAA010000094.1	GenSAS_658556a20f294-publish	CDS	89741	90880	.	-	0	ID=Ep.00g001570.m01.CDS01-v1.0.a2;Name=Ep.00g001570.m01.CDS01;Parent=Ep.00g001570.m01-v1.0.a2;
JARDAA010000094.1	GenSAS_658556a20f294-publish	gene	91437	92246	.	-	.	ID=Ep.00g001580-v1.0.a2;Name=Ep.00g001580;
JARDAA010000094.1	GenSAS_658556a20f294-publish	mRNA	91437	92246	1617	-	.	ID=Ep.00g001580.m01-v1.0.a2;Name=Ep.00g001580.m01;Parent=Ep.00g001580-v1.0.a2;
JARDAA010000094.1	GenSAS_658556a20f294-publish	exon	91437	92246	.	-	.	ID=Ep.00g001580.m01.exon01-v1.0.a2;Name=Ep.00g001580.m01.exon01;Parent=Ep.00g001580.m01-v1.0.a2;
JARDAA010000094.1	GenSAS_658556a20f294-publish	CDS	91437	92246	.	-	0	ID=Ep.00g001580.m01.CDS01-v1.0.a2;Name=Ep.00g001580.m01.CDS01;Parent=Ep.00g001580.m01-v1.0.a2;
JARDAA010000094.1	GenSAS_658556a20f294-publish	gene	95055	95843	.	+	.	ID=Ep.00g001590-v1.0.a2;Name=Ep.00g001590;
JARDAA010000094.1	GenSAS_658556a20f294-publish	mRNA	95055	95843	1575	+	.	ID=Ep.00g001590.m01-v1.0.a2;Name=Ep.00g001590.m01;Parent=Ep.00g001590-v1.0.a2;
JARDAA010000094.1	GenSAS_658556a20f294-publish	exon	95055	95231	.	+	.	ID=Ep.00g001590.m01.exon01-v1.0.a2;Name=Ep.00g001590.m01.exon01;Parent=Ep.00g001590.m01-v1.0.a2;
JARDAA010000094.1	GenSAS_658556a20f294-publish	CDS	95055	95231	.	+	0	ID=Ep.00g001590.m01.CDS01-v1.0.a2;Name=Ep.00g001590.m01.CDS01;Parent=Ep.00g001590.m01-v1.0.a2;
JARDAA010000094.1	GenSAS_658556a20f294-publish	exon	95279	95514	.	+	.	ID=Ep.00g001590.m01.exon02-v1.0.a2;Name=Ep.00g001590.m01.exon02;Parent=Ep.00g001590.m01-v1.0.a2;
JARDAA010000094.1	GenSAS_658556a20f294-publish	CDS	95279	95514	.	+	0	ID=Ep.00g001590.m01.CDS02-v1.0.a2;Name=Ep.00g001590.m01.CDS02;Parent=Ep.00g001590.m01-v1.0.a2;
JARDAA010000094.1	GenSAS_658556a20f294-publish	exon	95567	95843	.	+	.	ID=Ep.00g001590.m01.exon03-v1.0.a2;Name=Ep.00g001590.m01.exon03;Parent=Ep.00g001590.m01-v1.0.a2;
JARDAA010000094.1	GenSAS_658556a20f294-publish	CDS	95567	95843	.	+	2	ID=Ep.00g001590.m01.CDS03-v1.0.a2;Name=Ep.00g001590.m01.CDS03;Parent=Ep.00g001590.m01-v1.0.a2;
JARDAA010000094.1	GenSAS_658556a20f294-publish	gene	96447	96839	.	-	.	ID=Ep.00g001600-v1.0.a2;Name=Ep.00g001600;
JARDAA010000094.1	GenSAS_658556a20f294-publish	mRNA	96447	96839	783	-	.	ID=Ep.00g001600.m01-v1.0.a2;Name=Ep.00g001600.m01;Parent=Ep.00g001600-v1.0.a2;
JARDAA010000094.1	GenSAS_658556a20f294-publish	exon	96447	96839	.	-	.	ID=Ep.00g001600.m01.exon01-v1.0.a2;Name=Ep.00g001600.m01.exon01;Parent=Ep.00g001600.m01-v1.0.a2;
JARDAA010000094.1	GenSAS_658556a20f294-publish	CDS	96447	96839	.	-	0	ID=Ep.00g001600.m01.CDS01-v1.0.a2;Name=Ep.00g001600.m01.CDS01;Parent=Ep.00g001600.m01-v1.0.a2;
JARDAA010000094.1	GenSAS_658556a20f294-publish	gene	97504	98968	.	-	.	ID=Ep.00g001610-v1.0.a2;Name=Ep.00g001610;
JARDAA010000094.1	GenSAS_658556a20f294-publish	mRNA	97504	98968	2927	-	.	ID=Ep.00g001610.m01-v1.0.a2;Name=Ep.00g001610.m01;Parent=Ep.00g001610-v1.0.a2;
JARDAA010000094.1	GenSAS_658556a20f294-publish	exon	97504	98892	.	-	.	ID=Ep.00g001610.m01.exon01-v1.0.a2;Name=Ep.00g001610.m01.exon01;Parent=Ep.00g001610.m01-v1.0.a2;
JARDAA010000094.1	GenSAS_658556a20f294-publish	CDS	97504	98892	.	-	0	ID=Ep.00g001610.m01.CDS01-v1.0.a2;Name=Ep.00g001610.m01.CDS01;Parent=Ep.00g001610.m01-v1.0.a2;
JARDAA010000094.1	GenSAS_658556a20f294-publish	exon	98942	98968	.	-	.	ID=Ep.00g001610.m01.exon02-v1.0.a2;Name=Ep.00g001610.m01.exon02;Parent=Ep.00g001610.m01-v1.0.a2;
JARDAA010000094.1	GenSAS_658556a20f294-publish	CDS	98942	98968	.	-	0	ID=Ep.00g001610.m01.CDS02-v1.0.a2;Name=Ep.00g001610.m01.CDS02;Parent=Ep.00g001610.m01-v1.0.a2;
JARDAA010000094.1	GenSAS_658556a20f294-publish	gene	100701	102443	.	+	.	ID=Ep.00g001620-v1.0.a2;Name=Ep.00g001620;
JARDAA010000094.1	GenSAS_658556a20f294-publish	mRNA	100701	102443	3396	+	.	ID=Ep.00g001620.m01-v1.0.a2;Name=Ep.00g001620.m01;Parent=Ep.00g001620-v1.0.a2;
JARDAA010000094.1	GenSAS_658556a20f294-publish	exon	100701	102443	.	+	.	ID=Ep.00g001620.m01.exon01-v1.0.a2;Name=Ep.00g001620.m01.exon01;Parent=Ep.00g001620.m01-v1.0.a2;
JARDAA010000094.1	GenSAS_658556a20f294-publish	CDS	100701	102443	.	+	0	ID=Ep.00g001620.m01.CDS01-v1.0.a2;Name=Ep.00g001620.m01.CDS01;Parent=Ep.00g001620.m01-v1.0.a2;
JARDAA010000094.1	GenSAS_658556a20f294-publish	gene	104176	105087	.	+	.	ID=Ep.00g001630-v1.0.a2;Name=Ep.00g001630;
JARDAA010000094.1	GenSAS_658556a20f294-publish	mRNA	104176	105087	1821	+	.	ID=Ep.00g001630.m01-v1.0.a2;Name=Ep.00g001630.m01;Parent=Ep.00g001630-v1.0.a2;
JARDAA010000094.1	GenSAS_658556a20f294-publish	exon	104176	105087	.	+	.	ID=Ep.00g001630.m01.exon01-v1.0.a2;Name=Ep.00g001630.m01.exon01;Parent=Ep.00g001630.m01-v1.0.a2;
JARDAA010000094.1	GenSAS_658556a20f294-publish	CDS	104176	105087	.	+	0	ID=Ep.00g001630.m01.CDS01-v1.0.a2;Name=Ep.00g001630.m01.CDS01;Parent=Ep.00g001630.m01-v1.0.a2;
JARDAA010000094.1	GenSAS_658556a20f294-publish	gene	105168	106181	.	-	.	ID=Ep.00g001640-v1.0.a2;Name=Ep.00g001640;
JARDAA010000094.1	GenSAS_658556a20f294-publish	mRNA	105168	106181	2025	-	.	ID=Ep.00g001640.m01-v1.0.a2;Name=Ep.00g001640.m01;Parent=Ep.00g001640-v1.0.a2;
JARDAA010000094.1	GenSAS_658556a20f294-publish	exon	105168	106181	.	-	.	ID=Ep.00g001640.m01.exon01-v1.0.a2;Name=Ep.00g001640.m01.exon01;Parent=Ep.00g001640.m01-v1.0.a2;
JARDAA010000094.1	GenSAS_658556a20f294-publish	CDS	105168	106181	.	-	0	ID=Ep.00g001640.m01.CDS01-v1.0.a2;Name=Ep.00g001640.m01.CDS01;Parent=Ep.00g001640.m01-v1.0.a2;
JARDAA010000094.1	GenSAS_658556a20f294-publish	gene	107666	108333	.	+	.	ID=Ep.00g001650-v1.0.a2;Name=Ep.00g001650;
JARDAA010000094.1	GenSAS_658556a20f294-publish	mRNA	107666	108333	1333	+	.	ID=Ep.00g001650.m01-v1.0.a2;Name=Ep.00g001650.m01;Parent=Ep.00g001650-v1.0.a2;
JARDAA010000094.1	GenSAS_658556a20f294-publish	exon	107666	107698	.	+	.	ID=Ep.00g001650.m01.exon01-v1.0.a2;Name=Ep.00g001650.m01.exon01;Parent=Ep.00g001650.m01-v1.0.a2;
JARDAA010000094.1	GenSAS_658556a20f294-publish	CDS	107666	107698	.	+	0	ID=Ep.00g001650.m01.CDS01-v1.0.a2;Name=Ep.00g001650.m01.CDS01;Parent=Ep.00g001650.m01-v1.0.a2;
JARDAA010000094.1	GenSAS_658556a20f294-publish	exon	107755	108333	.	+	.	ID=Ep.00g001650.m01.exon02-v1.0.a2;Name=Ep.00g001650.m01.exon02;Parent=Ep.00g001650.m01-v1.0.a2;
JARDAA010000094.1	GenSAS_658556a20f294-publish	CDS	107755	108333	.	+	0	ID=Ep.00g001650.m01.CDS02-v1.0.a2;Name=Ep.00g001650.m01.CDS02;Parent=Ep.00g001650.m01-v1.0.a2;
JARDAA010000094.1	GenSAS_658556a20f294-publish	gene	108431	110629	.	-	.	ID=Ep.00g001660-v1.0.a2;Name=Ep.00g001660;
JARDAA010000094.1	GenSAS_658556a20f294-publish	mRNA	108431	110629	4395	-	.	ID=Ep.00g001660.m01-v1.0.a2;Name=Ep.00g001660.m01;Parent=Ep.00g001660-v1.0.a2;
JARDAA010000094.1	GenSAS_658556a20f294-publish	exon	108431	110629	.	-	.	ID=Ep.00g001660.m01.exon01-v1.0.a2;Name=Ep.00g001660.m01.exon01;Parent=Ep.00g001660.m01-v1.0.a2;
JARDAA010000094.1	GenSAS_658556a20f294-publish	CDS	108431	110629	.	-	0	ID=Ep.00g001660.m01.CDS01-v1.0.a2;Name=Ep.00g001660.m01.CDS01;Parent=Ep.00g001660.m01-v1.0.a2;
JARDAA010000094.1	GenSAS_658556a20f294-publish	gene	110902	112587	.	+	.	ID=Ep.00g001670-v1.0.a2;Name=Ep.00g001670;
JARDAA010000094.1	GenSAS_658556a20f294-publish	mRNA	110902	112587	3369	+	.	ID=Ep.00g001670.m01-v1.0.a2;Name=Ep.00g001670.m01;Parent=Ep.00g001670-v1.0.a2;
JARDAA010000094.1	GenSAS_658556a20f294-publish	exon	110902	112587	.	+	.	ID=Ep.00g001670.m01.exon01-v1.0.a2;Name=Ep.00g001670.m01.exon01;Parent=Ep.00g001670.m01-v1.0.a2;
JARDAA010000094.1	GenSAS_658556a20f294-publish	CDS	110902	112587	.	+	0	ID=Ep.00g001670.m01.CDS01-v1.0.a2;Name=Ep.00g001670.m01.CDS01;Parent=Ep.00g001670.m01-v1.0.a2;
JARDAA010000094.1	GenSAS_658556a20f294-publish	gene	112706	113728	.	-	.	ID=Ep.00g001680-v1.0.a2;Name=Ep.00g001680;
JARDAA010000094.1	GenSAS_658556a20f294-publish	mRNA	112706	113728	1863	-	.	ID=Ep.00g001680.m01-v1.0.a2;Name=Ep.00g001680.m01;Parent=Ep.00g001680-v1.0.a2;
JARDAA010000094.1	GenSAS_658556a20f294-publish	exon	112706	113535	.	-	.	ID=Ep.00g001680.m01.exon01-v1.0.a2;Name=Ep.00g001680.m01.exon01;Parent=Ep.00g001680.m01-v1.0.a2;
JARDAA010000094.1	GenSAS_658556a20f294-publish	CDS	112706	113535	.	-	1	ID=Ep.00g001680.m01.CDS01-v1.0.a2;Name=Ep.00g001680.m01.CDS01;Parent=Ep.00g001680.m01-v1.0.a2;
JARDAA010000094.1	GenSAS_658556a20f294-publish	exon	113584	113728	.	-	.	ID=Ep.00g001680.m01.exon02-v1.0.a2;Name=Ep.00g001680.m01.exon02;Parent=Ep.00g001680.m01-v1.0.a2;
JARDAA010000094.1	GenSAS_658556a20f294-publish	CDS	113584	113728	.	-	0	ID=Ep.00g001680.m01.CDS02-v1.0.a2;Name=Ep.00g001680.m01.CDS02;Parent=Ep.00g001680.m01-v1.0.a2;
JARDAA010000094.1	GenSAS_658556a20f294-publish	gene	114103	117597	.	-	.	ID=Ep.00g001690-v1.0.a2;Name=Ep.00g001690;
JARDAA010000094.1	GenSAS_658556a20f294-publish	mRNA	114103	117597	6936	-	.	ID=Ep.00g001690.m01-v1.0.a2;Name=Ep.00g001690.m01;Parent=Ep.00g001690-v1.0.a2;
JARDAA010000094.1	GenSAS_658556a20f294-publish	exon	114103	116247	.	-	.	ID=Ep.00g001690.m01.exon01-v1.0.a2;Name=Ep.00g001690.m01.exon01;Parent=Ep.00g001690.m01-v1.0.a2;
JARDAA010000094.1	GenSAS_658556a20f294-publish	CDS	114103	116247	.	-	0	ID=Ep.00g001690.m01.CDS01-v1.0.a2;Name=Ep.00g001690.m01.CDS01;Parent=Ep.00g001690.m01-v1.0.a2;
JARDAA010000094.1	GenSAS_658556a20f294-publish	exon	116299	117597	.	-	.	ID=Ep.00g001690.m01.exon02-v1.0.a2;Name=Ep.00g001690.m01.exon02;Parent=Ep.00g001690.m01-v1.0.a2;
JARDAA010000094.1	GenSAS_658556a20f294-publish	CDS	116299	117597	.	-	0	ID=Ep.00g001690.m01.CDS02-v1.0.a2;Name=Ep.00g001690.m01.CDS02;Parent=Ep.00g001690.m01-v1.0.a2;
JARDAA010000094.1	GenSAS_658556a20f294-publish	gene	118520	119219	.	+	.	ID=Ep.00g001700-v1.0.a2;Name=Ep.00g001700;
JARDAA010000094.1	GenSAS_658556a20f294-publish	mRNA	118520	119219	1397	+	.	ID=Ep.00g001700.m01-v1.0.a2;Name=Ep.00g001700.m01;Parent=Ep.00g001700-v1.0.a2;
JARDAA010000094.1	GenSAS_658556a20f294-publish	exon	118520	118551	.	+	.	ID=Ep.00g001700.m01.exon01-v1.0.a2;Name=Ep.00g001700.m01.exon01;Parent=Ep.00g001700.m01-v1.0.a2;
JARDAA010000094.1	GenSAS_658556a20f294-publish	CDS	118520	118551	.	+	0	ID=Ep.00g001700.m01.CDS01-v1.0.a2;Name=Ep.00g001700.m01.CDS01;Parent=Ep.00g001700.m01-v1.0.a2;
JARDAA010000094.1	GenSAS_658556a20f294-publish	exon	118605	118683	.	+	.	ID=Ep.00g001700.m01.exon02-v1.0.a2;Name=Ep.00g001700.m01.exon02;Parent=Ep.00g001700.m01-v1.0.a2;
JARDAA010000094.1	GenSAS_658556a20f294-publish	CDS	118605	118683	.	+	2	ID=Ep.00g001700.m01.CDS02-v1.0.a2;Name=Ep.00g001700.m01.CDS02;Parent=Ep.00g001700.m01-v1.0.a2;
JARDAA010000094.1	GenSAS_658556a20f294-publish	exon	118731	119219	.	+	.	ID=Ep.00g001700.m01.exon03-v1.0.a2;Name=Ep.00g001700.m01.exon03;Parent=Ep.00g001700.m01-v1.0.a2;
JARDAA010000094.1	GenSAS_658556a20f294-publish	CDS	118731	119219	.	+	0	ID=Ep.00g001700.m01.CDS03-v1.0.a2;Name=Ep.00g001700.m01.CDS03;Parent=Ep.00g001700.m01-v1.0.a2;
JARDAA010000094.1	GenSAS_658556a20f294-publish	gene	120822	122659	.	+	.	ID=Ep.00g001710-v1.0.a2;Name=Ep.00g001710;
JARDAA010000094.1	GenSAS_658556a20f294-publish	mRNA	120822	122659	3673	+	.	ID=Ep.00g001710.m01-v1.0.a2;Name=Ep.00g001710.m01;Parent=Ep.00g001710-v1.0.a2;
JARDAA010000094.1	GenSAS_658556a20f294-publish	exon	120822	120911	.	+	.	ID=Ep.00g001710.m01.exon01-v1.0.a2;Name=Ep.00g001710.m01.exon01;Parent=Ep.00g001710.m01-v1.0.a2;
JARDAA010000094.1	GenSAS_658556a20f294-publish	CDS	120822	120911	.	+	0	ID=Ep.00g001710.m01.CDS01-v1.0.a2;Name=Ep.00g001710.m01.CDS01;Parent=Ep.00g001710.m01-v1.0.a2;
JARDAA010000094.1	GenSAS_658556a20f294-publish	exon	120964	120977	.	+	.	ID=Ep.00g001710.m01.exon02-v1.0.a2;Name=Ep.00g001710.m01.exon02;Parent=Ep.00g001710.m01-v1.0.a2;
JARDAA010000094.1	GenSAS_658556a20f294-publish	CDS	120964	120977	.	+	0	ID=Ep.00g001710.m01.CDS02-v1.0.a2;Name=Ep.00g001710.m01.CDS02;Parent=Ep.00g001710.m01-v1.0.a2;
JARDAA010000094.1	GenSAS_658556a20f294-publish	exon	121024	121168	.	+	.	ID=Ep.00g001710.m01.exon03-v1.0.a2;Name=Ep.00g001710.m01.exon03;Parent=Ep.00g001710.m01-v1.0.a2;
JARDAA010000094.1	GenSAS_658556a20f294-publish	CDS	121024	121168	.	+	2	ID=Ep.00g001710.m01.CDS03-v1.0.a2;Name=Ep.00g001710.m01.CDS03;Parent=Ep.00g001710.m01-v1.0.a2;
JARDAA010000094.1	GenSAS_658556a20f294-publish	exon	121227	121742	.	+	.	ID=Ep.00g001710.m01.exon04-v1.0.a2;Name=Ep.00g001710.m01.exon04;Parent=Ep.00g001710.m01-v1.0.a2;
JARDAA010000094.1	GenSAS_658556a20f294-publish	CDS	121227	121742	.	+	0	ID=Ep.00g001710.m01.CDS04-v1.0.a2;Name=Ep.00g001710.m01.CDS04;Parent=Ep.00g001710.m01-v1.0.a2;
JARDAA010000094.1	GenSAS_658556a20f294-publish	exon	121787	122659	.	+	.	ID=Ep.00g001710.m01.exon05-v1.0.a2;Name=Ep.00g001710.m01.exon05;Parent=Ep.00g001710.m01-v1.0.a2;
JARDAA010000094.1	GenSAS_658556a20f294-publish	CDS	121787	122659	.	+	0	ID=Ep.00g001710.m01.CDS05-v1.0.a2;Name=Ep.00g001710.m01.CDS05;Parent=Ep.00g001710.m01-v1.0.a2;
JARDAA010000094.1	GenSAS_658556a20f294-publish	gene	123292	124179	.	+	.	ID=Ep.00g001720-v1.0.a2;Name=Ep.00g001720;
JARDAA010000094.1	GenSAS_658556a20f294-publish	mRNA	123292	124179	1773	+	.	ID=Ep.00g001720.m01-v1.0.a2;Name=Ep.00g001720.m01;Parent=Ep.00g001720-v1.0.a2;
JARDAA010000094.1	GenSAS_658556a20f294-publish	exon	123292	124179	.	+	.	ID=Ep.00g001720.m01.exon01-v1.0.a2;Name=Ep.00g001720.m01.exon01;Parent=Ep.00g001720.m01-v1.0.a2;
JARDAA010000094.1	GenSAS_658556a20f294-publish	CDS	123292	124179	.	+	0	ID=Ep.00g001720.m01.CDS01-v1.0.a2;Name=Ep.00g001720.m01.CDS01;Parent=Ep.00g001720.m01-v1.0.a2;
JARDAA010000094.1	GenSAS_658556a20f294-publish	gene	124892	125325	.	+	.	ID=Ep.00g001730-v1.0.a2;Name=Ep.00g001730;
JARDAA010000094.1	GenSAS_658556a20f294-publish	mRNA	124892	125325	865	+	.	ID=Ep.00g001730.m01-v1.0.a2;Name=Ep.00g001730.m01;Parent=Ep.00g001730-v1.0.a2;
JARDAA010000094.1	GenSAS_658556a20f294-publish	exon	124892	125100	.	+	.	ID=Ep.00g001730.m01.exon01-v1.0.a2;Name=Ep.00g001730.m01.exon01;Parent=Ep.00g001730.m01-v1.0.a2;
JARDAA010000094.1	GenSAS_658556a20f294-publish	CDS	124892	125100	.	+	0	ID=Ep.00g001730.m01.CDS01-v1.0.a2;Name=Ep.00g001730.m01.CDS01;Parent=Ep.00g001730.m01-v1.0.a2;
JARDAA010000094.1	GenSAS_658556a20f294-publish	exon	125151	125325	.	+	.	ID=Ep.00g001730.m01.exon02-v1.0.a2;Name=Ep.00g001730.m01.exon02;Parent=Ep.00g001730.m01-v1.0.a2;
JARDAA010000094.1	GenSAS_658556a20f294-publish	CDS	125151	125325	.	+	2	ID=Ep.00g001730.m01.CDS02-v1.0.a2;Name=Ep.00g001730.m01.CDS02;Parent=Ep.00g001730.m01-v1.0.a2;
JARDAA010000094.1	GenSAS_658556a20f294-publish	gene	125697	126260	.	-	.	ID=Ep.00g001740-v1.0.a2;Name=Ep.00g001740;
JARDAA010000094.1	GenSAS_658556a20f294-publish	mRNA	125697	126260	1075	-	.	ID=Ep.00g001740.m01-v1.0.a2;Name=Ep.00g001740.m01;Parent=Ep.00g001740-v1.0.a2;
JARDAA010000094.1	GenSAS_658556a20f294-publish	exon	125697	125703	.	-	.	ID=Ep.00g001740.m01.exon01-v1.0.a2;Name=Ep.00g001740.m01.exon01;Parent=Ep.00g001740.m01-v1.0.a2;
JARDAA010000094.1	GenSAS_658556a20f294-publish	CDS	125697	125703	.	-	2	ID=Ep.00g001740.m01.CDS01-v1.0.a2;Name=Ep.00g001740.m01.CDS01;Parent=Ep.00g001740.m01-v1.0.a2;
JARDAA010000094.1	GenSAS_658556a20f294-publish	exon	125750	125811	.	-	.	ID=Ep.00g001740.m01.exon02-v1.0.a2;Name=Ep.00g001740.m01.exon02;Parent=Ep.00g001740.m01-v1.0.a2;
JARDAA010000094.1	GenSAS_658556a20f294-publish	CDS	125750	125811	.	-	0	ID=Ep.00g001740.m01.CDS02-v1.0.a2;Name=Ep.00g001740.m01.CDS02;Parent=Ep.00g001740.m01-v1.0.a2;
JARDAA010000094.1	GenSAS_658556a20f294-publish	exon	125862	126260	.	-	.	ID=Ep.00g001740.m01.exon03-v1.0.a2;Name=Ep.00g001740.m01.exon03;Parent=Ep.00g001740.m01-v1.0.a2;
JARDAA010000094.1	GenSAS_658556a20f294-publish	CDS	125862	126260	.	-	0	ID=Ep.00g001740.m01.CDS03-v1.0.a2;Name=Ep.00g001740.m01.CDS03;Parent=Ep.00g001740.m01-v1.0.a2;
JARDAA010000094.1	GenSAS_658556a20f294-publish	gene	128481	129590	.	+	.	ID=Ep.00g001750-v1.0.a2;Name=Ep.00g001750;
JARDAA010000094.1	GenSAS_658556a20f294-publish	mRNA	128481	129590	2217	+	.	ID=Ep.00g001750.m01-v1.0.a2;Name=Ep.00g001750.m01;Parent=Ep.00g001750-v1.0.a2;
JARDAA010000094.1	GenSAS_658556a20f294-publish	exon	128481	129590	.	+	.	ID=Ep.00g001750.m01.exon01-v1.0.a2;Name=Ep.00g001750.m01.exon01;Parent=Ep.00g001750.m01-v1.0.a2;
JARDAA010000094.1	GenSAS_658556a20f294-publish	CDS	128481	129590	.	+	0	ID=Ep.00g001750.m01.CDS01-v1.0.a2;Name=Ep.00g001750.m01.CDS01;Parent=Ep.00g001750.m01-v1.0.a2;
JARDAA010000094.1	GenSAS_658556a20f294-publish	gene	129708	144338	.	-	.	ID=Ep.00g001760-v1.0.a2;Name=Ep.00g001760;
JARDAA010000094.1	GenSAS_658556a20f294-publish	mRNA	129708	144338	29160	-	.	ID=Ep.00g001760.m01-v1.0.a2;Name=Ep.00g001760.m01;Parent=Ep.00g001760-v1.0.a2;
JARDAA010000094.1	GenSAS_658556a20f294-publish	exon	129708	129848	.	-	.	ID=Ep.00g001760.m01.exon01-v1.0.a2;Name=Ep.00g001760.m01.exon01;Parent=Ep.00g001760.m01-v1.0.a2;
JARDAA010000094.1	GenSAS_658556a20f294-publish	CDS	129708	129848	.	-	0	ID=Ep.00g001760.m01.CDS01-v1.0.a2;Name=Ep.00g001760.m01.CDS01;Parent=Ep.00g001760.m01-v1.0.a2;
JARDAA010000094.1	GenSAS_658556a20f294-publish	exon	129900	135271	.	-	.	ID=Ep.00g001760.m01.exon02-v1.0.a2;Name=Ep.00g001760.m01.exon02;Parent=Ep.00g001760.m01-v1.0.a2;
JARDAA010000094.1	GenSAS_658556a20f294-publish	CDS	129900	135271	.	-	1	ID=Ep.00g001760.m01.CDS02-v1.0.a2;Name=Ep.00g001760.m01.CDS02;Parent=Ep.00g001760.m01-v1.0.a2;
JARDAA010000094.1	GenSAS_658556a20f294-publish	exon	135320	144338	.	-	.	ID=Ep.00g001760.m01.exon03-v1.0.a2;Name=Ep.00g001760.m01.exon03;Parent=Ep.00g001760.m01-v1.0.a2;
JARDAA010000094.1	GenSAS_658556a20f294-publish	CDS	135320	144338	.	-	0	ID=Ep.00g001760.m01.CDS03-v1.0.a2;Name=Ep.00g001760.m01.CDS03;Parent=Ep.00g001760.m01-v1.0.a2;
JARDAA010000094.1	GenSAS_658556a20f294-publish	gene	145795	149727	.	+	.	ID=Ep.00g001770-v1.0.a2;Name=Ep.00g001770;
JARDAA010000094.1	GenSAS_658556a20f294-publish	mRNA	145795	149727	7863	+	.	ID=Ep.00g001770.m01-v1.0.a2;Name=Ep.00g001770.m01;Parent=Ep.00g001770-v1.0.a2;
JARDAA010000094.1	GenSAS_658556a20f294-publish	exon	145795	149727	.	+	.	ID=Ep.00g001770.m01.exon01-v1.0.a2;Name=Ep.00g001770.m01.exon01;Parent=Ep.00g001770.m01-v1.0.a2;
JARDAA010000094.1	GenSAS_658556a20f294-publish	CDS	145795	149727	.	+	0	ID=Ep.00g001770.m01.CDS01-v1.0.a2;Name=Ep.00g001770.m01.CDS01;Parent=Ep.00g001770.m01-v1.0.a2;
JARDAA010000094.1	GenSAS_658556a20f294-publish	gene	151855	153318	.	+	.	ID=Ep.00g001780-v1.0.a2;Name=Ep.00g001780;
JARDAA010000094.1	GenSAS_658556a20f294-publish	mRNA	151855	153318	2886	+	.	ID=Ep.00g001780.m01-v1.0.a2;Name=Ep.00g001780.m01;Parent=Ep.00g001780-v1.0.a2;
JARDAA010000094.1	GenSAS_658556a20f294-publish	exon	151855	153318	.	+	.	ID=Ep.00g001780.m01.exon01-v1.0.a2;Name=Ep.00g001780.m01.exon01;Parent=Ep.00g001780.m01-v1.0.a2;
JARDAA010000094.1	GenSAS_658556a20f294-publish	CDS	151855	153318	.	+	0	ID=Ep.00g001780.m01.CDS01-v1.0.a2;Name=Ep.00g001780.m01.CDS01;Parent=Ep.00g001780.m01-v1.0.a2;
JARDAA010000094.1	GenSAS_658556a20f294-publish	gene	153697	157971	.	+	.	ID=Ep.00g001790-v1.0.a2;Name=Ep.00g001790;
JARDAA010000094.1	GenSAS_658556a20f294-publish	mRNA	153697	157971	7910	+	.	ID=Ep.00g001790.m01-v1.0.a2;Name=Ep.00g001790.m01;Parent=Ep.00g001790-v1.0.a2;
JARDAA010000094.1	GenSAS_658556a20f294-publish	exon	153697	154024	.	+	.	ID=Ep.00g001790.m01.exon01-v1.0.a2;Name=Ep.00g001790.m01.exon01;Parent=Ep.00g001790.m01-v1.0.a2;
JARDAA010000094.1	GenSAS_658556a20f294-publish	CDS	153697	154024	.	+	0	ID=Ep.00g001790.m01.CDS01-v1.0.a2;Name=Ep.00g001790.m01.CDS01;Parent=Ep.00g001790.m01-v1.0.a2;
JARDAA010000094.1	GenSAS_658556a20f294-publish	exon	154073	157971	.	+	.	ID=Ep.00g001790.m01.exon02-v1.0.a2;Name=Ep.00g001790.m01.exon02;Parent=Ep.00g001790.m01-v1.0.a2;
JARDAA010000094.1	GenSAS_658556a20f294-publish	CDS	154073	157971	.	+	1	ID=Ep.00g001790.m01.CDS02-v1.0.a2;Name=Ep.00g001790.m01.CDS02;Parent=Ep.00g001790.m01-v1.0.a2;
JARDAA010000094.1	GenSAS_658556a20f294-publish	gene	159356	160374	.	+	.	ID=Ep.00g001800-v1.0.a2;Name=Ep.00g001800;
JARDAA010000094.1	GenSAS_658556a20f294-publish	mRNA	159356	160374	2006	+	.	ID=Ep.00g001800.m01-v1.0.a2;Name=Ep.00g001800.m01;Parent=Ep.00g001800-v1.0.a2;
JARDAA010000094.1	GenSAS_658556a20f294-publish	exon	159356	159499	.	+	.	ID=Ep.00g001800.m01.exon01-v1.0.a2;Name=Ep.00g001800.m01.exon01;Parent=Ep.00g001800.m01-v1.0.a2;
JARDAA010000094.1	GenSAS_658556a20f294-publish	CDS	159356	159499	.	+	0	ID=Ep.00g001800.m01.CDS01-v1.0.a2;Name=Ep.00g001800.m01.CDS01;Parent=Ep.00g001800.m01-v1.0.a2;
JARDAA010000094.1	GenSAS_658556a20f294-publish	exon	159544	160374	.	+	.	ID=Ep.00g001800.m01.exon02-v1.0.a2;Name=Ep.00g001800.m01.exon02;Parent=Ep.00g001800.m01-v1.0.a2;
JARDAA010000094.1	GenSAS_658556a20f294-publish	CDS	159544	160374	.	+	0	ID=Ep.00g001800.m01.CDS02-v1.0.a2;Name=Ep.00g001800.m01.CDS02;Parent=Ep.00g001800.m01-v1.0.a2;
JARDAA010000094.1	GenSAS_658556a20f294-publish	gene	160509	161984	.	-	.	ID=Ep.00g001810-v1.0.a2;Name=Ep.00g001810;
JARDAA010000094.1	GenSAS_658556a20f294-publish	mRNA	160509	161984	2949	-	.	ID=Ep.00g001810.m01-v1.0.a2;Name=Ep.00g001810.m01;Parent=Ep.00g001810-v1.0.a2;
JARDAA010000094.1	GenSAS_658556a20f294-publish	exon	160509	161984	.	-	.	ID=Ep.00g001810.m01.exon01-v1.0.a2;Name=Ep.00g001810.m01.exon01;Parent=Ep.00g001810.m01-v1.0.a2;
JARDAA010000094.1	GenSAS_658556a20f294-publish	CDS	160509	161984	.	-	0	ID=Ep.00g001810.m01.CDS01-v1.0.a2;Name=Ep.00g001810.m01.CDS01;Parent=Ep.00g001810.m01-v1.0.a2;
JARDAA010000094.1	GenSAS_658556a20f294-publish	gene	163162	163898	.	+	.	ID=Ep.00g001820-v1.0.a2;Name=Ep.00g001820;
JARDAA010000094.1	GenSAS_658556a20f294-publish	mRNA	163162	163898	1471	+	.	ID=Ep.00g001820.m01-v1.0.a2;Name=Ep.00g001820.m01;Parent=Ep.00g001820-v1.0.a2;
JARDAA010000094.1	GenSAS_658556a20f294-publish	exon	163162	163763	.	+	.	ID=Ep.00g001820.m01.exon01-v1.0.a2;Name=Ep.00g001820.m01.exon01;Parent=Ep.00g001820.m01-v1.0.a2;
JARDAA010000094.1	GenSAS_658556a20f294-publish	CDS	163162	163763	.	+	0	ID=Ep.00g001820.m01.CDS01-v1.0.a2;Name=Ep.00g001820.m01.CDS01;Parent=Ep.00g001820.m01-v1.0.a2;
JARDAA010000094.1	GenSAS_658556a20f294-publish	exon	163814	163898	.	+	.	ID=Ep.00g001820.m01.exon02-v1.0.a2;Name=Ep.00g001820.m01.exon02;Parent=Ep.00g001820.m01-v1.0.a2;
JARDAA010000094.1	GenSAS_658556a20f294-publish	CDS	163814	163898	.	+	2	ID=Ep.00g001820.m01.CDS02-v1.0.a2;Name=Ep.00g001820.m01.CDS02;Parent=Ep.00g001820.m01-v1.0.a2;
JARDAA010000094.1	GenSAS_658556a20f294-publish	gene	165311	167528	.	+	.	ID=Ep.00g001830-v1.0.a2;Name=Ep.00g001830;
JARDAA010000094.1	GenSAS_658556a20f294-publish	mRNA	165311	167528	3374	+	.	ID=Ep.00g001830.m01-v1.0.a2;Name=Ep.00g001830.m01;Parent=Ep.00g001830-v1.0.a2;
JARDAA010000094.1	GenSAS_658556a20f294-publish	exon	165311	165434	.	+	.	ID=Ep.00g001830.m01.exon01-v1.0.a2;Name=Ep.00g001830.m01.exon01;Parent=Ep.00g001830.m01-v1.0.a2;
JARDAA010000094.1	GenSAS_658556a20f294-publish	CDS	165311	165434	.	+	0	ID=Ep.00g001830.m01.CDS01-v1.0.a2;Name=Ep.00g001830.m01.CDS01;Parent=Ep.00g001830.m01-v1.0.a2;
JARDAA010000094.1	GenSAS_658556a20f294-publish	exon	165720	165964	.	+	.	ID=Ep.00g001830.m01.exon02-v1.0.a2;Name=Ep.00g001830.m01.exon02;Parent=Ep.00g001830.m01-v1.0.a2;
JARDAA010000094.1	GenSAS_658556a20f294-publish	CDS	165720	165964	.	+	1	ID=Ep.00g001830.m01.CDS02-v1.0.a2;Name=Ep.00g001830.m01.CDS02;Parent=Ep.00g001830.m01-v1.0.a2;
JARDAA010000094.1	GenSAS_658556a20f294-publish	exon	166015	166149	.	+	.	ID=Ep.00g001830.m01.exon03-v1.0.a2;Name=Ep.00g001830.m01.exon03;Parent=Ep.00g001830.m01-v1.0.a2;
JARDAA010000094.1	GenSAS_658556a20f294-publish	CDS	166015	166149	.	+	0	ID=Ep.00g001830.m01.CDS03-v1.0.a2;Name=Ep.00g001830.m01.CDS03;Parent=Ep.00g001830.m01-v1.0.a2;
JARDAA010000094.1	GenSAS_658556a20f294-publish	exon	167202	167528	.	+	.	ID=Ep.00g001830.m01.exon04-v1.0.a2;Name=Ep.00g001830.m01.exon04;Parent=Ep.00g001830.m01-v1.0.a2;
JARDAA010000094.1	GenSAS_658556a20f294-publish	CDS	167202	167528	.	+	0	ID=Ep.00g001830.m01.CDS04-v1.0.a2;Name=Ep.00g001830.m01.CDS04;Parent=Ep.00g001830.m01-v1.0.a2;
JARDAA010000094.1	GenSAS_658556a20f294-publish	gene	168167	175396	.	+	.	ID=Ep.00g001840-v1.0.a2;Name=Ep.00g001840;
JARDAA010000094.1	GenSAS_658556a20f294-publish	mRNA	168167	175396	14457	+	.	ID=Ep.00g001840.m01-v1.0.a2;Name=Ep.00g001840.m01;Parent=Ep.00g001840-v1.0.a2;
JARDAA010000094.1	GenSAS_658556a20f294-publish	exon	168167	168287	.	+	.	ID=Ep.00g001840.m01.exon01-v1.0.a2;Name=Ep.00g001840.m01.exon01;Parent=Ep.00g001840.m01-v1.0.a2;
JARDAA010000094.1	GenSAS_658556a20f294-publish	CDS	168167	168287	.	+	0	ID=Ep.00g001840.m01.CDS01-v1.0.a2;Name=Ep.00g001840.m01.CDS01;Parent=Ep.00g001840.m01-v1.0.a2;
JARDAA010000094.1	GenSAS_658556a20f294-publish	exon	168336	175396	.	+	.	ID=Ep.00g001840.m01.exon02-v1.0.a2;Name=Ep.00g001840.m01.exon02;Parent=Ep.00g001840.m01-v1.0.a2;
JARDAA010000094.1	GenSAS_658556a20f294-publish	CDS	168336	175396	.	+	1	ID=Ep.00g001840.m01.CDS02-v1.0.a2;Name=Ep.00g001840.m01.CDS02;Parent=Ep.00g001840.m01-v1.0.a2;
JARDAA010000094.1	GenSAS_658556a20f294-publish	gene	175865	178530	.	+	.	ID=Ep.00g001850-v1.0.a2;Name=Ep.00g001850;
JARDAA010000094.1	GenSAS_658556a20f294-publish	mRNA	175865	178530	5331	+	.	ID=Ep.00g001850.m01-v1.0.a2;Name=Ep.00g001850.m01;Parent=Ep.00g001850-v1.0.a2;
JARDAA010000094.1	GenSAS_658556a20f294-publish	exon	175865	178285	.	+	.	ID=Ep.00g001850.m01.exon01-v1.0.a2;Name=Ep.00g001850.m01.exon01;Parent=Ep.00g001850.m01-v1.0.a2;
JARDAA010000094.1	GenSAS_658556a20f294-publish	CDS	175865	178285	.	+	0	ID=Ep.00g001850.m01.CDS01-v1.0.a2;Name=Ep.00g001850.m01.CDS01;Parent=Ep.00g001850.m01-v1.0.a2;
JARDAA010000094.1	GenSAS_658556a20f294-publish	exon	178342	178530	.	+	.	ID=Ep.00g001850.m01.exon02-v1.0.a2;Name=Ep.00g001850.m01.exon02;Parent=Ep.00g001850.m01-v1.0.a2;
JARDAA010000094.1	GenSAS_658556a20f294-publish	CDS	178342	178530	.	+	0	ID=Ep.00g001850.m01.CDS02-v1.0.a2;Name=Ep.00g001850.m01.CDS02;Parent=Ep.00g001850.m01-v1.0.a2;
JARDAA010000094.1	GenSAS_658556a20f294-publish	gene	179098	180706	.	+	.	ID=Ep.00g001860-v1.0.a2;Name=Ep.00g001860;
JARDAA010000094.1	GenSAS_658556a20f294-publish	mRNA	179098	180706	3008	+	.	ID=Ep.00g001860.m01-v1.0.a2;Name=Ep.00g001860.m01;Parent=Ep.00g001860-v1.0.a2;
JARDAA010000094.1	GenSAS_658556a20f294-publish	exon	179098	180336	.	+	.	ID=Ep.00g001860.m01.exon01-v1.0.a2;Name=Ep.00g001860.m01.exon01;Parent=Ep.00g001860.m01-v1.0.a2;
JARDAA010000094.1	GenSAS_658556a20f294-publish	CDS	179098	180336	.	+	0	ID=Ep.00g001860.m01.CDS01-v1.0.a2;Name=Ep.00g001860.m01.CDS01;Parent=Ep.00g001860.m01-v1.0.a2;
JARDAA010000094.1	GenSAS_658556a20f294-publish	exon	180386	180706	.	+	.	ID=Ep.00g001860.m01.exon02-v1.0.a2;Name=Ep.00g001860.m01.exon02;Parent=Ep.00g001860.m01-v1.0.a2;
JARDAA010000094.1	GenSAS_658556a20f294-publish	CDS	180386	180706	.	+	0	ID=Ep.00g001860.m01.CDS02-v1.0.a2;Name=Ep.00g001860.m01.CDS02;Parent=Ep.00g001860.m01-v1.0.a2;
JARDAA010000094.1	GenSAS_658556a20f294-publish	gene	181478	185144	.	+	.	ID=Ep.00g001870-v1.0.a2;Name=Ep.00g001870;
JARDAA010000094.1	GenSAS_658556a20f294-publish	mRNA	181478	185144	7331	+	.	ID=Ep.00g001870.m01-v1.0.a2;Name=Ep.00g001870.m01;Parent=Ep.00g001870-v1.0.a2;
JARDAA010000094.1	GenSAS_658556a20f294-publish	exon	181478	183962	.	+	.	ID=Ep.00g001870.m01.exon01-v1.0.a2;Name=Ep.00g001870.m01.exon01;Parent=Ep.00g001870.m01-v1.0.a2;
JARDAA010000094.1	GenSAS_658556a20f294-publish	CDS	181478	183962	.	+	0	ID=Ep.00g001870.m01.CDS01-v1.0.a2;Name=Ep.00g001870.m01.CDS01;Parent=Ep.00g001870.m01-v1.0.a2;
JARDAA010000094.1	GenSAS_658556a20f294-publish	exon	184015	185144	.	+	.	ID=Ep.00g001870.m01.exon02-v1.0.a2;Name=Ep.00g001870.m01.exon02;Parent=Ep.00g001870.m01-v1.0.a2;
JARDAA010000094.1	GenSAS_658556a20f294-publish	CDS	184015	185144	.	+	1	ID=Ep.00g001870.m01.CDS02-v1.0.a2;Name=Ep.00g001870.m01.CDS02;Parent=Ep.00g001870.m01-v1.0.a2;
JARDAA010000094.1	GenSAS_658556a20f294-publish	gene	185586	187370	.	+	.	ID=Ep.00g001880-v1.0.a2;Name=Ep.00g001880;
JARDAA010000094.1	GenSAS_658556a20f294-publish	mRNA	185586	187370	3567	+	.	ID=Ep.00g001880.m01-v1.0.a2;Name=Ep.00g001880.m01;Parent=Ep.00g001880-v1.0.a2;
JARDAA010000094.1	GenSAS_658556a20f294-publish	exon	185586	187370	.	+	.	ID=Ep.00g001880.m01.exon01-v1.0.a2;Name=Ep.00g001880.m01.exon01;Parent=Ep.00g001880.m01-v1.0.a2;
JARDAA010000094.1	GenSAS_658556a20f294-publish	CDS	185586	187370	.	+	0	ID=Ep.00g001880.m01.CDS01-v1.0.a2;Name=Ep.00g001880.m01.CDS01;Parent=Ep.00g001880.m01-v1.0.a2;
JARDAA010000094.1	GenSAS_658556a20f294-publish	gene	188192	189122	.	-	.	ID=Ep.00g001890-v1.0.a2;Name=Ep.00g001890;
JARDAA010000094.1	GenSAS_658556a20f294-publish	mRNA	188192	189122	1859	-	.	ID=Ep.00g001890.m01-v1.0.a2;Name=Ep.00g001890.m01;Parent=Ep.00g001890-v1.0.a2;
JARDAA010000094.1	GenSAS_658556a20f294-publish	exon	188192	188952	.	-	.	ID=Ep.00g001890.m01.exon01-v1.0.a2;Name=Ep.00g001890.m01.exon01;Parent=Ep.00g001890.m01-v1.0.a2;
JARDAA010000094.1	GenSAS_658556a20f294-publish	CDS	188192	188952	.	-	1	ID=Ep.00g001890.m01.CDS01-v1.0.a2;Name=Ep.00g001890.m01.CDS01;Parent=Ep.00g001890.m01-v1.0.a2;
JARDAA010000094.1	GenSAS_658556a20f294-publish	exon	189002	189122	.	-	.	ID=Ep.00g001890.m01.exon02-v1.0.a2;Name=Ep.00g001890.m01.exon02;Parent=Ep.00g001890.m01-v1.0.a2;
JARDAA010000094.1	GenSAS_658556a20f294-publish	CDS	189002	189122	.	-	0	ID=Ep.00g001890.m01.CDS02-v1.0.a2;Name=Ep.00g001890.m01.CDS02;Parent=Ep.00g001890.m01-v1.0.a2;
JARDAA010000094.1	GenSAS_658556a20f294-publish	gene	189859	193611	.	-	.	ID=Ep.00g001900-v1.0.a2;Name=Ep.00g001900;
JARDAA010000094.1	GenSAS_658556a20f294-publish	mRNA	189859	193611	7503	-	.	ID=Ep.00g001900.m01-v1.0.a2;Name=Ep.00g001900.m01;Parent=Ep.00g001900-v1.0.a2;
JARDAA010000094.1	GenSAS_658556a20f294-publish	exon	189859	193611	.	-	.	ID=Ep.00g001900.m01.exon01-v1.0.a2;Name=Ep.00g001900.m01.exon01;Parent=Ep.00g001900.m01-v1.0.a2;
JARDAA010000094.1	GenSAS_658556a20f294-publish	CDS	189859	193611	.	-	0	ID=Ep.00g001900.m01.CDS01-v1.0.a2;Name=Ep.00g001900.m01.CDS01;Parent=Ep.00g001900.m01-v1.0.a2;
JARDAA010000094.1	GenSAS_658556a20f294-publish	gene	194516	196724	.	+	.	ID=Ep.00g001910-v1.0.a2;Name=Ep.00g001910;
JARDAA010000094.1	GenSAS_658556a20f294-publish	mRNA	194516	196724	4305	+	.	ID=Ep.00g001910.m01-v1.0.a2;Name=Ep.00g001910.m01;Parent=Ep.00g001910-v1.0.a2;
JARDAA010000094.1	GenSAS_658556a20f294-publish	exon	194516	195419	.	+	.	ID=Ep.00g001910.m01.exon01-v1.0.a2;Name=Ep.00g001910.m01.exon01;Parent=Ep.00g001910.m01-v1.0.a2;
JARDAA010000094.1	GenSAS_658556a20f294-publish	CDS	194516	195419	.	+	0	ID=Ep.00g001910.m01.CDS01-v1.0.a2;Name=Ep.00g001910.m01.CDS01;Parent=Ep.00g001910.m01-v1.0.a2;
JARDAA010000094.1	GenSAS_658556a20f294-publish	exon	195466	196724	.	+	.	ID=Ep.00g001910.m01.exon02-v1.0.a2;Name=Ep.00g001910.m01.exon02;Parent=Ep.00g001910.m01-v1.0.a2;
JARDAA010000094.1	GenSAS_658556a20f294-publish	CDS	195466	196724	.	+	1	ID=Ep.00g001910.m01.CDS02-v1.0.a2;Name=Ep.00g001910.m01.CDS02;Parent=Ep.00g001910.m01-v1.0.a2;
JARDAA010000094.1	GenSAS_658556a20f294-publish	gene	197694	198619	.	-	.	ID=Ep.00g001920-v1.0.a2;Name=Ep.00g001920;
JARDAA010000094.1	GenSAS_658556a20f294-publish	mRNA	197694	198619	1790	-	.	ID=Ep.00g001920.m01-v1.0.a2;Name=Ep.00g001920.m01;Parent=Ep.00g001920-v1.0.a2;
JARDAA010000094.1	GenSAS_658556a20f294-publish	exon	197694	198400	.	-	.	ID=Ep.00g001920.m01.exon01-v1.0.a2;Name=Ep.00g001920.m01.exon01;Parent=Ep.00g001920.m01-v1.0.a2;
JARDAA010000094.1	GenSAS_658556a20f294-publish	CDS	197694	198400	.	-	1	ID=Ep.00g001920.m01.CDS01-v1.0.a2;Name=Ep.00g001920.m01.CDS01;Parent=Ep.00g001920.m01-v1.0.a2;
JARDAA010000094.1	GenSAS_658556a20f294-publish	exon	198448	198619	.	-	.	ID=Ep.00g001920.m01.exon02-v1.0.a2;Name=Ep.00g001920.m01.exon02;Parent=Ep.00g001920.m01-v1.0.a2;
JARDAA010000094.1	GenSAS_658556a20f294-publish	CDS	198448	198619	.	-	0	ID=Ep.00g001920.m01.CDS02-v1.0.a2;Name=Ep.00g001920.m01.CDS02;Parent=Ep.00g001920.m01-v1.0.a2;
JARDAA010000094.1	GenSAS_658556a20f294-publish	gene	199048	203760	.	-	.	ID=Ep.00g001930-v1.0.a2;Name=Ep.00g001930;
JARDAA010000094.1	GenSAS_658556a20f294-publish	mRNA	199048	203760	9357	-	.	ID=Ep.00g001930.m01-v1.0.a2;Name=Ep.00g001930.m01;Parent=Ep.00g001930-v1.0.a2;
JARDAA010000094.1	GenSAS_658556a20f294-publish	exon	199048	203054	.	-	.	ID=Ep.00g001930.m01.exon01-v1.0.a2;Name=Ep.00g001930.m01.exon01;Parent=Ep.00g001930.m01-v1.0.a2;
JARDAA010000094.1	GenSAS_658556a20f294-publish	CDS	199048	203054	.	-	1	ID=Ep.00g001930.m01.CDS01-v1.0.a2;Name=Ep.00g001930.m01.CDS01;Parent=Ep.00g001930.m01-v1.0.a2;
JARDAA010000094.1	GenSAS_658556a20f294-publish	exon	203178	203373	.	-	.	ID=Ep.00g001930.m01.exon02-v1.0.a2;Name=Ep.00g001930.m01.exon02;Parent=Ep.00g001930.m01-v1.0.a2;
JARDAA010000094.1	GenSAS_658556a20f294-publish	CDS	203178	203373	.	-	0	ID=Ep.00g001930.m01.CDS02-v1.0.a2;Name=Ep.00g001930.m01.CDS02;Parent=Ep.00g001930.m01-v1.0.a2;
JARDAA010000094.1	GenSAS_658556a20f294-publish	exon	203473	203760	.	-	.	ID=Ep.00g001930.m01.exon03-v1.0.a2;Name=Ep.00g001930.m01.exon03;Parent=Ep.00g001930.m01-v1.0.a2;
JARDAA010000094.1	GenSAS_658556a20f294-publish	CDS	203473	203760	.	-	0	ID=Ep.00g001930.m01.CDS03-v1.0.a2;Name=Ep.00g001930.m01.CDS03;Parent=Ep.00g001930.m01-v1.0.a2;
JARDAA010000094.1	GenSAS_658556a20f294-publish	gene	204342	207536	.	+	.	ID=Ep.00g001940-v1.0.a2;Name=Ep.00g001940;
JARDAA010000094.1	GenSAS_658556a20f294-publish	mRNA	204342	207536	6387	+	.	ID=Ep.00g001940.m01-v1.0.a2;Name=Ep.00g001940.m01;Parent=Ep.00g001940-v1.0.a2;
JARDAA010000094.1	GenSAS_658556a20f294-publish	exon	204342	207536	.	+	.	ID=Ep.00g001940.m01.exon01-v1.0.a2;Name=Ep.00g001940.m01.exon01;Parent=Ep.00g001940.m01-v1.0.a2;
JARDAA010000094.1	GenSAS_658556a20f294-publish	CDS	204342	207536	.	+	0	ID=Ep.00g001940.m01.CDS01-v1.0.a2;Name=Ep.00g001940.m01.CDS01;Parent=Ep.00g001940.m01-v1.0.a2;
JARDAA010000094.1	GenSAS_658556a20f294-publish	gene	207647	208749	.	-	.	ID=Ep.00g001950-v1.0.a2;Name=Ep.00g001950;
JARDAA010000094.1	GenSAS_658556a20f294-publish	mRNA	207647	208749	2203	-	.	ID=Ep.00g001950.m01-v1.0.a2;Name=Ep.00g001950.m01;Parent=Ep.00g001950-v1.0.a2;
JARDAA010000094.1	GenSAS_658556a20f294-publish	exon	207647	208662	.	-	.	ID=Ep.00g001950.m01.exon01-v1.0.a2;Name=Ep.00g001950.m01.exon01;Parent=Ep.00g001950.m01-v1.0.a2;
JARDAA010000094.1	GenSAS_658556a20f294-publish	CDS	207647	208662	.	-	1	ID=Ep.00g001950.m01.CDS01-v1.0.a2;Name=Ep.00g001950.m01.CDS01;Parent=Ep.00g001950.m01-v1.0.a2;
JARDAA010000094.1	GenSAS_658556a20f294-publish	exon	208713	208749	.	-	.	ID=Ep.00g001950.m01.exon02-v1.0.a2;Name=Ep.00g001950.m01.exon02;Parent=Ep.00g001950.m01-v1.0.a2;
JARDAA010000094.1	GenSAS_658556a20f294-publish	CDS	208713	208749	.	-	0	ID=Ep.00g001950.m01.CDS02-v1.0.a2;Name=Ep.00g001950.m01.CDS02;Parent=Ep.00g001950.m01-v1.0.a2;
JARDAA010000094.1	GenSAS_658556a20f294-publish	gene	209181	210170	.	+	.	ID=Ep.00g001960-v1.0.a2;Name=Ep.00g001960;
JARDAA010000094.1	GenSAS_658556a20f294-publish	mRNA	209181	210170	1977	+	.	ID=Ep.00g001960.m01-v1.0.a2;Name=Ep.00g001960.m01;Parent=Ep.00g001960-v1.0.a2;
JARDAA010000094.1	GenSAS_658556a20f294-publish	exon	209181	210170	.	+	.	ID=Ep.00g001960.m01.exon01-v1.0.a2;Name=Ep.00g001960.m01.exon01;Parent=Ep.00g001960.m01-v1.0.a2;
JARDAA010000094.1	GenSAS_658556a20f294-publish	CDS	209181	210170	.	+	0	ID=Ep.00g001960.m01.CDS01-v1.0.a2;Name=Ep.00g001960.m01.CDS01;Parent=Ep.00g001960.m01-v1.0.a2;
JARDAA010000094.1	GenSAS_658556a20f294-publish	gene	211061	213154	.	+	.	ID=Ep.00g001970-v1.0.a2;Name=Ep.00g001970;
JARDAA010000094.1	GenSAS_658556a20f294-publish	mRNA	211061	213154	4185	+	.	ID=Ep.00g001970.m01-v1.0.a2;Name=Ep.00g001970.m01;Parent=Ep.00g001970-v1.0.a2;
JARDAA010000094.1	GenSAS_658556a20f294-publish	exon	211061	213154	.	+	.	ID=Ep.00g001970.m01.exon01-v1.0.a2;Name=Ep.00g001970.m01.exon01;Parent=Ep.00g001970.m01-v1.0.a2;
JARDAA010000094.1	GenSAS_658556a20f294-publish	CDS	211061	213154	.	+	0	ID=Ep.00g001970.m01.CDS01-v1.0.a2;Name=Ep.00g001970.m01.CDS01;Parent=Ep.00g001970.m01-v1.0.a2;
JARDAA010000094.1	GenSAS_658556a20f294-publish	gene	213395	214612	.	-	.	ID=Ep.00g001980-v1.0.a2;Name=Ep.00g001980;
JARDAA010000094.1	GenSAS_658556a20f294-publish	mRNA	213395	214612	2433	-	.	ID=Ep.00g001980.m01-v1.0.a2;Name=Ep.00g001980.m01;Parent=Ep.00g001980-v1.0.a2;
JARDAA010000094.1	GenSAS_658556a20f294-publish	exon	213395	213585	.	-	.	ID=Ep.00g001980.m01.exon01-v1.0.a2;Name=Ep.00g001980.m01.exon01;Parent=Ep.00g001980.m01-v1.0.a2;
JARDAA010000094.1	GenSAS_658556a20f294-publish	CDS	213395	213585	.	-	1	ID=Ep.00g001980.m01.CDS01-v1.0.a2;Name=Ep.00g001980.m01.CDS01;Parent=Ep.00g001980.m01-v1.0.a2;
JARDAA010000094.1	GenSAS_658556a20f294-publish	exon	213631	214612	.	-	.	ID=Ep.00g001980.m01.exon02-v1.0.a2;Name=Ep.00g001980.m01.exon02;Parent=Ep.00g001980.m01-v1.0.a2;
JARDAA010000094.1	GenSAS_658556a20f294-publish	CDS	213631	214612	.	-	0	ID=Ep.00g001980.m01.CDS02-v1.0.a2;Name=Ep.00g001980.m01.CDS02;Parent=Ep.00g001980.m01-v1.0.a2;
JARDAA010000094.1	GenSAS_658556a20f294-publish	gene	217790	219279	.	-	.	ID=Ep.00g001990-v1.0.a2;Name=Ep.00g001990;
JARDAA010000094.1	GenSAS_658556a20f294-publish	mRNA	217790	219279	2819	-	.	ID=Ep.00g001990.m01-v1.0.a2;Name=Ep.00g001990.m01;Parent=Ep.00g001990-v1.0.a2;
JARDAA010000094.1	GenSAS_658556a20f294-publish	exon	217790	219151	.	-	.	ID=Ep.00g001990.m01.exon01-v1.0.a2;Name=Ep.00g001990.m01.exon01;Parent=Ep.00g001990.m01-v1.0.a2;
JARDAA010000094.1	GenSAS_658556a20f294-publish	CDS	217790	219151	.	-	0	ID=Ep.00g001990.m01.CDS01-v1.0.a2;Name=Ep.00g001990.m01.CDS01;Parent=Ep.00g001990.m01-v1.0.a2;
JARDAA010000094.1	GenSAS_658556a20f294-publish	exon	219205	219279	.	-	.	ID=Ep.00g001990.m01.exon02-v1.0.a2;Name=Ep.00g001990.m01.exon02;Parent=Ep.00g001990.m01-v1.0.a2;
JARDAA010000094.1	GenSAS_658556a20f294-publish	CDS	219205	219279	.	-	0	ID=Ep.00g001990.m01.CDS02-v1.0.a2;Name=Ep.00g001990.m01.CDS02;Parent=Ep.00g001990.m01-v1.0.a2;
JARDAA010000094.1	GenSAS_658556a20f294-publish	gene	219635	221948	.	-	.	ID=Ep.00g002000-v1.0.a2;Name=Ep.00g002000;
JARDAA010000094.1	GenSAS_658556a20f294-publish	mRNA	219635	221948	4625	-	.	ID=Ep.00g002000.m01-v1.0.a2;Name=Ep.00g002000.m01;Parent=Ep.00g002000-v1.0.a2;
JARDAA010000094.1	GenSAS_658556a20f294-publish	exon	219635	219857	.	-	.	ID=Ep.00g002000.m01.exon01-v1.0.a2;Name=Ep.00g002000.m01.exon01;Parent=Ep.00g002000.m01-v1.0.a2;
JARDAA010000094.1	GenSAS_658556a20f294-publish	CDS	219635	219857	.	-	2	ID=Ep.00g002000.m01.CDS01-v1.0.a2;Name=Ep.00g002000.m01.CDS01;Parent=Ep.00g002000.m01-v1.0.a2;
JARDAA010000094.1	GenSAS_658556a20f294-publish	exon	219907	221948	.	-	.	ID=Ep.00g002000.m01.exon02-v1.0.a2;Name=Ep.00g002000.m01.exon02;Parent=Ep.00g002000.m01-v1.0.a2;
JARDAA010000094.1	GenSAS_658556a20f294-publish	CDS	219907	221948	.	-	0	ID=Ep.00g002000.m01.CDS02-v1.0.a2;Name=Ep.00g002000.m01.CDS02;Parent=Ep.00g002000.m01-v1.0.a2;
JARDAA010000094.1	GenSAS_658556a20f294-publish	gene	222356	223537	.	+	.	ID=Ep.00g002010-v1.0.a2;Name=Ep.00g002010;
JARDAA010000094.1	GenSAS_658556a20f294-publish	mRNA	222356	223537	2229	+	.	ID=Ep.00g002010.m01-v1.0.a2;Name=Ep.00g002010.m01;Parent=Ep.00g002010-v1.0.a2;
JARDAA010000094.1	GenSAS_658556a20f294-publish	exon	222356	222385	.	+	.	ID=Ep.00g002010.m01.exon01-v1.0.a2;Name=Ep.00g002010.m01.exon01;Parent=Ep.00g002010.m01-v1.0.a2;
JARDAA010000094.1	GenSAS_658556a20f294-publish	CDS	222356	222385	.	+	0	ID=Ep.00g002010.m01.CDS01-v1.0.a2;Name=Ep.00g002010.m01.CDS01;Parent=Ep.00g002010.m01-v1.0.a2;
JARDAA010000094.1	GenSAS_658556a20f294-publish	exon	222438	222444	.	+	.	ID=Ep.00g002010.m01.exon02-v1.0.a2;Name=Ep.00g002010.m01.exon02;Parent=Ep.00g002010.m01-v1.0.a2;
JARDAA010000094.1	GenSAS_658556a20f294-publish	CDS	222438	222444	.	+	0	ID=Ep.00g002010.m01.CDS02-v1.0.a2;Name=Ep.00g002010.m01.CDS02;Parent=Ep.00g002010.m01-v1.0.a2;
JARDAA010000094.1	GenSAS_658556a20f294-publish	exon	222504	223537	.	+	.	ID=Ep.00g002010.m01.exon03-v1.0.a2;Name=Ep.00g002010.m01.exon03;Parent=Ep.00g002010.m01-v1.0.a2;
JARDAA010000094.1	GenSAS_658556a20f294-publish	CDS	222504	223537	.	+	1	ID=Ep.00g002010.m01.CDS03-v1.0.a2;Name=Ep.00g002010.m01.CDS03;Parent=Ep.00g002010.m01-v1.0.a2;
JARDAA010000094.1	GenSAS_658556a20f294-publish	gene	223906	225444	.	+	.	ID=Ep.00g002020-v1.0.a2;Name=Ep.00g002020;
JARDAA010000094.1	GenSAS_658556a20f294-publish	mRNA	223906	225444	3060	+	.	ID=Ep.00g002020.m01-v1.0.a2;Name=Ep.00g002020.m01;Parent=Ep.00g002020-v1.0.a2;
JARDAA010000094.1	GenSAS_658556a20f294-publish	exon	223906	224002	.	+	.	ID=Ep.00g002020.m01.exon01-v1.0.a2;Name=Ep.00g002020.m01.exon01;Parent=Ep.00g002020.m01-v1.0.a2;
JARDAA010000094.1	GenSAS_658556a20f294-publish	CDS	223906	224002	.	+	0	ID=Ep.00g002020.m01.CDS01-v1.0.a2;Name=Ep.00g002020.m01.CDS01;Parent=Ep.00g002020.m01-v1.0.a2;
JARDAA010000094.1	GenSAS_658556a20f294-publish	exon	224051	225444	.	+	.	ID=Ep.00g002020.m01.exon02-v1.0.a2;Name=Ep.00g002020.m01.exon02;Parent=Ep.00g002020.m01-v1.0.a2;
JARDAA010000094.1	GenSAS_658556a20f294-publish	CDS	224051	225444	.	+	1	ID=Ep.00g002020.m01.CDS02-v1.0.a2;Name=Ep.00g002020.m01.CDS02;Parent=Ep.00g002020.m01-v1.0.a2;
JARDAA010000094.1	GenSAS_658556a20f294-publish	gene	225807	227075	.	-	.	ID=Ep.00g002030-v1.0.a2;Name=Ep.00g002030;
JARDAA010000094.1	GenSAS_658556a20f294-publish	mRNA	225807	227075	2465	-	.	ID=Ep.00g002030.m01-v1.0.a2;Name=Ep.00g002030.m01;Parent=Ep.00g002030-v1.0.a2;
JARDAA010000094.1	GenSAS_658556a20f294-publish	exon	225807	225826	.	-	.	ID=Ep.00g002030.m01.exon01-v1.0.a2;Name=Ep.00g002030.m01.exon01;Parent=Ep.00g002030.m01-v1.0.a2;
JARDAA010000094.1	GenSAS_658556a20f294-publish	CDS	225807	225826	.	-	1	ID=Ep.00g002030.m01.CDS01-v1.0.a2;Name=Ep.00g002030.m01.CDS01;Parent=Ep.00g002030.m01-v1.0.a2;
JARDAA010000094.1	GenSAS_658556a20f294-publish	exon	225880	226957	.	-	.	ID=Ep.00g002030.m01.exon02-v1.0.a2;Name=Ep.00g002030.m01.exon02;Parent=Ep.00g002030.m01-v1.0.a2;
JARDAA010000094.1	GenSAS_658556a20f294-publish	CDS	225880	226957	.	-	0	ID=Ep.00g002030.m01.CDS02-v1.0.a2;Name=Ep.00g002030.m01.CDS02;Parent=Ep.00g002030.m01-v1.0.a2;
JARDAA010000094.1	GenSAS_658556a20f294-publish	exon	227007	227075	.	-	.	ID=Ep.00g002030.m01.exon03-v1.0.a2;Name=Ep.00g002030.m01.exon03;Parent=Ep.00g002030.m01-v1.0.a2;
JARDAA010000094.1	GenSAS_658556a20f294-publish	CDS	227007	227075	.	-	0	ID=Ep.00g002030.m01.CDS03-v1.0.a2;Name=Ep.00g002030.m01.CDS03;Parent=Ep.00g002030.m01-v1.0.a2;
JARDAA010000094.1	GenSAS_658556a20f294-publish	gene	229016	229950	.	+	.	ID=Ep.00g002040-v1.0.a2;Name=Ep.00g002040;
JARDAA010000094.1	GenSAS_658556a20f294-publish	mRNA	229016	229950	1867	+	.	ID=Ep.00g002040.m01-v1.0.a2;Name=Ep.00g002040.m01;Parent=Ep.00g002040-v1.0.a2;
JARDAA010000094.1	GenSAS_658556a20f294-publish	exon	229016	229275	.	+	.	ID=Ep.00g002040.m01.exon01-v1.0.a2;Name=Ep.00g002040.m01.exon01;Parent=Ep.00g002040.m01-v1.0.a2;
JARDAA010000094.1	GenSAS_658556a20f294-publish	CDS	229016	229275	.	+	0	ID=Ep.00g002040.m01.CDS01-v1.0.a2;Name=Ep.00g002040.m01.CDS01;Parent=Ep.00g002040.m01-v1.0.a2;
JARDAA010000094.1	GenSAS_658556a20f294-publish	exon	229328	229415	.	+	.	ID=Ep.00g002040.m01.exon02-v1.0.a2;Name=Ep.00g002040.m01.exon02;Parent=Ep.00g002040.m01-v1.0.a2;
JARDAA010000094.1	GenSAS_658556a20f294-publish	CDS	229328	229415	.	+	2	ID=Ep.00g002040.m01.CDS02-v1.0.a2;Name=Ep.00g002040.m01.CDS02;Parent=Ep.00g002040.m01-v1.0.a2;
JARDAA010000094.1	GenSAS_658556a20f294-publish	exon	229470	229784	.	+	.	ID=Ep.00g002040.m01.exon03-v1.0.a2;Name=Ep.00g002040.m01.exon03;Parent=Ep.00g002040.m01-v1.0.a2;
JARDAA010000094.1	GenSAS_658556a20f294-publish	CDS	229470	229784	.	+	0	ID=Ep.00g002040.m01.CDS03-v1.0.a2;Name=Ep.00g002040.m01.CDS03;Parent=Ep.00g002040.m01-v1.0.a2;
JARDAA010000094.1	GenSAS_658556a20f294-publish	exon	229834	229950	.	+	.	ID=Ep.00g002040.m01.exon04-v1.0.a2;Name=Ep.00g002040.m01.exon04;Parent=Ep.00g002040.m01-v1.0.a2;
JARDAA010000094.1	GenSAS_658556a20f294-publish	CDS	229834	229950	.	+	0	ID=Ep.00g002040.m01.CDS04-v1.0.a2;Name=Ep.00g002040.m01.CDS04;Parent=Ep.00g002040.m01-v1.0.a2;
JARDAA010000094.1	GenSAS_658556a20f294-publish	gene	230957	232447	.	-	.	ID=Ep.00g002050-v1.0.a2;Name=Ep.00g002050;
JARDAA010000094.1	GenSAS_658556a20f294-publish	mRNA	230957	232447	2979	-	.	ID=Ep.00g002050.m01-v1.0.a2;Name=Ep.00g002050.m01;Parent=Ep.00g002050-v1.0.a2;
JARDAA010000094.1	GenSAS_658556a20f294-publish	exon	230957	232447	.	-	.	ID=Ep.00g002050.m01.exon01-v1.0.a2;Name=Ep.00g002050.m01.exon01;Parent=Ep.00g002050.m01-v1.0.a2;
JARDAA010000094.1	GenSAS_658556a20f294-publish	CDS	230957	232447	.	-	0	ID=Ep.00g002050.m01.CDS01-v1.0.a2;Name=Ep.00g002050.m01.CDS01;Parent=Ep.00g002050.m01-v1.0.a2;
JARDAA010000094.1	GenSAS_658556a20f294-publish	gene	232697	233788	.	+	.	ID=Ep.00g002060-v1.0.a2;Name=Ep.00g002060;
JARDAA010000094.1	GenSAS_658556a20f294-publish	mRNA	232697	233788	2181	+	.	ID=Ep.00g002060.m01-v1.0.a2;Name=Ep.00g002060.m01;Parent=Ep.00g002060-v1.0.a2;
JARDAA010000094.1	GenSAS_658556a20f294-publish	exon	232697	233788	.	+	.	ID=Ep.00g002060.m01.exon01-v1.0.a2;Name=Ep.00g002060.m01.exon01;Parent=Ep.00g002060.m01-v1.0.a2;
JARDAA010000094.1	GenSAS_658556a20f294-publish	CDS	232697	233788	.	+	0	ID=Ep.00g002060.m01.CDS01-v1.0.a2;Name=Ep.00g002060.m01.CDS01;Parent=Ep.00g002060.m01-v1.0.a2;
JARDAA010000094.1	GenSAS_658556a20f294-publish	gene	235772	237112	.	+	.	ID=Ep.00g002070-v1.0.a2;Name=Ep.00g002070;
JARDAA010000094.1	GenSAS_658556a20f294-publish	mRNA	235772	237112	2679	+	.	ID=Ep.00g002070.m01-v1.0.a2;Name=Ep.00g002070.m01;Parent=Ep.00g002070-v1.0.a2;
JARDAA010000094.1	GenSAS_658556a20f294-publish	exon	235772	236190	.	+	.	ID=Ep.00g002070.m01.exon01-v1.0.a2;Name=Ep.00g002070.m01.exon01;Parent=Ep.00g002070.m01-v1.0.a2;
JARDAA010000094.1	GenSAS_658556a20f294-publish	CDS	235772	236190	.	+	0	ID=Ep.00g002070.m01.CDS01-v1.0.a2;Name=Ep.00g002070.m01.CDS01;Parent=Ep.00g002070.m01-v1.0.a2;
JARDAA010000094.1	GenSAS_658556a20f294-publish	exon	236245	237112	.	+	.	ID=Ep.00g002070.m01.exon02-v1.0.a2;Name=Ep.00g002070.m01.exon02;Parent=Ep.00g002070.m01-v1.0.a2;
JARDAA010000094.1	GenSAS_658556a20f294-publish	CDS	236245	237112	.	+	2	ID=Ep.00g002070.m01.CDS02-v1.0.a2;Name=Ep.00g002070.m01.CDS02;Parent=Ep.00g002070.m01-v1.0.a2;
JARDAA010000094.1	GenSAS_658556a20f294-publish	gene	238544	239669	.	+	.	ID=Ep.00g002080-v1.0.a2;Name=Ep.00g002080;
JARDAA010000094.1	GenSAS_658556a20f294-publish	mRNA	238544	239669	1991	+	.	ID=Ep.00g002080.m01-v1.0.a2;Name=Ep.00g002080.m01;Parent=Ep.00g002080-v1.0.a2;
JARDAA010000094.1	GenSAS_658556a20f294-publish	exon	238544	238663	.	+	.	ID=Ep.00g002080.m01.exon01-v1.0.a2;Name=Ep.00g002080.m01.exon01;Parent=Ep.00g002080.m01-v1.0.a2;
JARDAA010000094.1	GenSAS_658556a20f294-publish	CDS	238544	238663	.	+	0	ID=Ep.00g002080.m01.CDS01-v1.0.a2;Name=Ep.00g002080.m01.CDS01;Parent=Ep.00g002080.m01-v1.0.a2;
JARDAA010000094.1	GenSAS_658556a20f294-publish	exon	238708	239090	.	+	.	ID=Ep.00g002080.m01.exon02-v1.0.a2;Name=Ep.00g002080.m01.exon02;Parent=Ep.00g002080.m01-v1.0.a2;
JARDAA010000094.1	GenSAS_658556a20f294-publish	CDS	238708	239090	.	+	0	ID=Ep.00g002080.m01.CDS02-v1.0.a2;Name=Ep.00g002080.m01.CDS02;Parent=Ep.00g002080.m01-v1.0.a2;
JARDAA010000094.1	GenSAS_658556a20f294-publish	exon	239143	239216	.	+	.	ID=Ep.00g002080.m01.exon03-v1.0.a2;Name=Ep.00g002080.m01.exon03;Parent=Ep.00g002080.m01-v1.0.a2;
JARDAA010000094.1	GenSAS_658556a20f294-publish	CDS	239143	239216	.	+	2	ID=Ep.00g002080.m01.CDS03-v1.0.a2;Name=Ep.00g002080.m01.CDS03;Parent=Ep.00g002080.m01-v1.0.a2;
JARDAA010000094.1	GenSAS_658556a20f294-publish	exon	239263	239669	.	+	.	ID=Ep.00g002080.m01.exon04-v1.0.a2;Name=Ep.00g002080.m01.exon04;Parent=Ep.00g002080.m01-v1.0.a2;
JARDAA010000094.1	GenSAS_658556a20f294-publish	CDS	239263	239669	.	+	1	ID=Ep.00g002080.m01.CDS04-v1.0.a2;Name=Ep.00g002080.m01.CDS04;Parent=Ep.00g002080.m01-v1.0.a2;
JARDAA010000094.1	GenSAS_658556a20f294-publish	gene	241393	243321	.	+	.	ID=Ep.00g002090-v1.0.a2;Name=Ep.00g002090;
JARDAA010000094.1	GenSAS_658556a20f294-publish	mRNA	241393	243321	3855	+	.	ID=Ep.00g002090.m01-v1.0.a2;Name=Ep.00g002090.m01;Parent=Ep.00g002090-v1.0.a2;
JARDAA010000094.1	GenSAS_658556a20f294-publish	exon	241393	243321	.	+	.	ID=Ep.00g002090.m01.exon01-v1.0.a2;Name=Ep.00g002090.m01.exon01;Parent=Ep.00g002090.m01-v1.0.a2;
JARDAA010000094.1	GenSAS_658556a20f294-publish	CDS	241393	243321	.	+	0	ID=Ep.00g002090.m01.CDS01-v1.0.a2;Name=Ep.00g002090.m01.CDS01;Parent=Ep.00g002090.m01-v1.0.a2;
JARDAA010000094.1	GenSAS_658556a20f294-publish	gene	243974	247435	.	+	.	ID=Ep.00g002100-v1.0.a2;Name=Ep.00g002100;
JARDAA010000094.1	GenSAS_658556a20f294-publish	mRNA	243974	247435	6921	+	.	ID=Ep.00g002100.m01-v1.0.a2;Name=Ep.00g002100.m01;Parent=Ep.00g002100-v1.0.a2;
JARDAA010000094.1	GenSAS_658556a20f294-publish	exon	243974	247435	.	+	.	ID=Ep.00g002100.m01.exon01-v1.0.a2;Name=Ep.00g002100.m01.exon01;Parent=Ep.00g002100.m01-v1.0.a2;
JARDAA010000094.1	GenSAS_658556a20f294-publish	CDS	243974	247435	.	+	0	ID=Ep.00g002100.m01.CDS01-v1.0.a2;Name=Ep.00g002100.m01.CDS01;Parent=Ep.00g002100.m01-v1.0.a2;
JARDAA010000094.1	GenSAS_658556a20f294-publish	gene	247874	249621	.	-	.	ID=Ep.00g002110-v1.0.a2;Name=Ep.00g002110;
JARDAA010000094.1	GenSAS_658556a20f294-publish	mRNA	247874	249621	3493	-	.	ID=Ep.00g002110.m01-v1.0.a2;Name=Ep.00g002110.m01;Parent=Ep.00g002110-v1.0.a2;
JARDAA010000094.1	GenSAS_658556a20f294-publish	exon	247874	249124	.	-	.	ID=Ep.00g002110.m01.exon01-v1.0.a2;Name=Ep.00g002110.m01.exon01;Parent=Ep.00g002110.m01-v1.0.a2;
JARDAA010000094.1	GenSAS_658556a20f294-publish	CDS	247874	249124	.	-	0	ID=Ep.00g002110.m01.CDS01-v1.0.a2;Name=Ep.00g002110.m01.CDS01;Parent=Ep.00g002110.m01-v1.0.a2;
JARDAA010000094.1	GenSAS_658556a20f294-publish	exon	249170	249387	.	-	.	ID=Ep.00g002110.m01.exon02-v1.0.a2;Name=Ep.00g002110.m01.exon02;Parent=Ep.00g002110.m01-v1.0.a2;
JARDAA010000094.1	GenSAS_658556a20f294-publish	CDS	249170	249387	.	-	1	ID=Ep.00g002110.m01.CDS02-v1.0.a2;Name=Ep.00g002110.m01.CDS02;Parent=Ep.00g002110.m01-v1.0.a2;
JARDAA010000094.1	GenSAS_658556a20f294-publish	exon	249432	249621	.	-	.	ID=Ep.00g002110.m01.exon03-v1.0.a2;Name=Ep.00g002110.m01.exon03;Parent=Ep.00g002110.m01-v1.0.a2;
JARDAA010000094.1	GenSAS_658556a20f294-publish	CDS	249432	249621	.	-	0	ID=Ep.00g002110.m01.CDS03-v1.0.a2;Name=Ep.00g002110.m01.CDS03;Parent=Ep.00g002110.m01-v1.0.a2;
JARDAA010000094.1	GenSAS_658556a20f294-publish	gene	251176	252630	.	+	.	ID=Ep.00g002120-v1.0.a2;Name=Ep.00g002120;
JARDAA010000094.1	GenSAS_658556a20f294-publish	mRNA	251176	252630	2907	+	.	ID=Ep.00g002120.m01-v1.0.a2;Name=Ep.00g002120.m01;Parent=Ep.00g002120-v1.0.a2;
JARDAA010000094.1	GenSAS_658556a20f294-publish	exon	251176	252630	.	+	.	ID=Ep.00g002120.m01.exon01-v1.0.a2;Name=Ep.00g002120.m01.exon01;Parent=Ep.00g002120.m01-v1.0.a2;
JARDAA010000094.1	GenSAS_658556a20f294-publish	CDS	251176	252630	.	+	0	ID=Ep.00g002120.m01.CDS01-v1.0.a2;Name=Ep.00g002120.m01.CDS01;Parent=Ep.00g002120.m01-v1.0.a2;
JARDAA010000094.1	GenSAS_658556a20f294-publish	gene	252904	254857	.	-	.	ID=Ep.00g002130-v1.0.a2;Name=Ep.00g002130;
JARDAA010000094.1	GenSAS_658556a20f294-publish	mRNA	252904	254857	3905	-	.	ID=Ep.00g002130.m01-v1.0.a2;Name=Ep.00g002130.m01;Parent=Ep.00g002130-v1.0.a2;
JARDAA010000094.1	GenSAS_658556a20f294-publish	exon	252904	254638	.	-	.	ID=Ep.00g002130.m01.exon01-v1.0.a2;Name=Ep.00g002130.m01.exon01;Parent=Ep.00g002130.m01-v1.0.a2;
JARDAA010000094.1	GenSAS_658556a20f294-publish	CDS	252904	254638	.	-	2	ID=Ep.00g002130.m01.CDS01-v1.0.a2;Name=Ep.00g002130.m01.CDS01;Parent=Ep.00g002130.m01-v1.0.a2;
JARDAA010000094.1	GenSAS_658556a20f294-publish	exon	254688	254857	.	-	.	ID=Ep.00g002130.m01.exon02-v1.0.a2;Name=Ep.00g002130.m01.exon02;Parent=Ep.00g002130.m01-v1.0.a2;
JARDAA010000094.1	GenSAS_658556a20f294-publish	CDS	254688	254857	.	-	0	ID=Ep.00g002130.m01.CDS02-v1.0.a2;Name=Ep.00g002130.m01.CDS02;Parent=Ep.00g002130.m01-v1.0.a2;
JARDAA010000094.1	GenSAS_658556a20f294-publish	gene	255363	255901	.	+	.	ID=Ep.00g002140-v1.0.a2;Name=Ep.00g002140;
JARDAA010000094.1	GenSAS_658556a20f294-publish	mRNA	255363	255901	816	+	.	ID=Ep.00g002140.m01-v1.0.a2;Name=Ep.00g002140.m01;Parent=Ep.00g002140-v1.0.a2;
JARDAA010000094.1	GenSAS_658556a20f294-publish	exon	255363	255486	.	+	.	ID=Ep.00g002140.m01.exon01-v1.0.a2;Name=Ep.00g002140.m01.exon01;Parent=Ep.00g002140.m01-v1.0.a2;
JARDAA010000094.1	GenSAS_658556a20f294-publish	CDS	255363	255486	.	+	0	ID=Ep.00g002140.m01.CDS01-v1.0.a2;Name=Ep.00g002140.m01.CDS01;Parent=Ep.00g002140.m01-v1.0.a2;
JARDAA010000094.1	GenSAS_658556a20f294-publish	exon	255533	255643	.	+	.	ID=Ep.00g002140.m01.exon02-v1.0.a2;Name=Ep.00g002140.m01.exon02;Parent=Ep.00g002140.m01-v1.0.a2;
JARDAA010000094.1	GenSAS_658556a20f294-publish	CDS	255533	255643	.	+	1	ID=Ep.00g002140.m01.CDS02-v1.0.a2;Name=Ep.00g002140.m01.CDS02;Parent=Ep.00g002140.m01-v1.0.a2;
JARDAA010000094.1	GenSAS_658556a20f294-publish	exon	255708	255901	.	+	.	ID=Ep.00g002140.m01.exon03-v1.0.a2;Name=Ep.00g002140.m01.exon03;Parent=Ep.00g002140.m01-v1.0.a2;
JARDAA010000094.1	GenSAS_658556a20f294-publish	CDS	255708	255901	.	+	1	ID=Ep.00g002140.m01.CDS03-v1.0.a2;Name=Ep.00g002140.m01.CDS03;Parent=Ep.00g002140.m01-v1.0.a2;
JARDAA010000094.1	GenSAS_658556a20f294-publish	gene	256534	256725	.	-	.	ID=Ep.00g002150-v1.0.a2;Name=Ep.00g002150;
JARDAA010000094.1	GenSAS_658556a20f294-publish	mRNA	256534	256725	192	-	.	ID=Ep.00g002150.m01-v1.0.a2;Name=Ep.00g002150.m01;Parent=Ep.00g002150-v1.0.a2;
JARDAA010000094.1	GenSAS_658556a20f294-publish	exon	256534	256725	.	-	.	ID=Ep.00g002150.m01.exon01-v1.0.a2;Name=Ep.00g002150.m01.exon01;Parent=Ep.00g002150.m01-v1.0.a2;
JARDAA010000094.1	GenSAS_658556a20f294-publish	CDS	256534	256725	.	-	0	ID=Ep.00g002150.m01.CDS01-v1.0.a2;Name=Ep.00g002150.m01.CDS01;Parent=Ep.00g002150.m01-v1.0.a2;
JARDAA010000094.1	GenSAS_658556a20f294-publish	gene	256843	258099	.	-	.	ID=Ep.00g002160-v1.0.a2;Name=Ep.00g002160;
JARDAA010000094.1	GenSAS_658556a20f294-publish	mRNA	256843	258099	2511	-	.	ID=Ep.00g002160.m01-v1.0.a2;Name=Ep.00g002160.m01;Parent=Ep.00g002160-v1.0.a2;
JARDAA010000094.1	GenSAS_658556a20f294-publish	exon	256843	258099	.	-	.	ID=Ep.00g002160.m01.exon01-v1.0.a2;Name=Ep.00g002160.m01.exon01;Parent=Ep.00g002160.m01-v1.0.a2;
JARDAA010000094.1	GenSAS_658556a20f294-publish	CDS	256843	258099	.	-	0	ID=Ep.00g002160.m01.CDS01-v1.0.a2;Name=Ep.00g002160.m01.CDS01;Parent=Ep.00g002160.m01-v1.0.a2;
JARDAA010000094.1	GenSAS_658556a20f294-publish	gene	258142	261441	.	-	.	ID=Ep.00g002170-v1.0.a2;Name=Ep.00g002170;
JARDAA010000094.1	GenSAS_658556a20f294-publish	mRNA	258142	261441	6570	-	.	ID=Ep.00g002170.m01-v1.0.a2;Name=Ep.00g002170.m01;Parent=Ep.00g002170-v1.0.a2;
JARDAA010000094.1	GenSAS_658556a20f294-publish	exon	258142	258308	.	-	.	ID=Ep.00g002170.m01.exon01-v1.0.a2;Name=Ep.00g002170.m01.exon01;Parent=Ep.00g002170.m01-v1.0.a2;
JARDAA010000094.1	GenSAS_658556a20f294-publish	CDS	258142	258308	.	-	1	ID=Ep.00g002170.m01.CDS01-v1.0.a2;Name=Ep.00g002170.m01.CDS01;Parent=Ep.00g002170.m01-v1.0.a2;
JARDAA010000094.1	GenSAS_658556a20f294-publish	exon	258367	261171	.	-	.	ID=Ep.00g002170.m01.exon02-v1.0.a2;Name=Ep.00g002170.m01.exon02;Parent=Ep.00g002170.m01-v1.0.a2;
JARDAA010000094.1	GenSAS_658556a20f294-publish	CDS	258367	261171	.	-	1	ID=Ep.00g002170.m01.CDS02-v1.0.a2;Name=Ep.00g002170.m01.CDS02;Parent=Ep.00g002170.m01-v1.0.a2;
JARDAA010000094.1	GenSAS_658556a20f294-publish	exon	261219	261297	.	-	.	ID=Ep.00g002170.m01.exon03-v1.0.a2;Name=Ep.00g002170.m01.exon03;Parent=Ep.00g002170.m01-v1.0.a2;
JARDAA010000094.1	GenSAS_658556a20f294-publish	CDS	261219	261297	.	-	0	ID=Ep.00g002170.m01.CDS03-v1.0.a2;Name=Ep.00g002170.m01.CDS03;Parent=Ep.00g002170.m01-v1.0.a2;
JARDAA010000094.1	GenSAS_658556a20f294-publish	exon	261352	261441	.	-	.	ID=Ep.00g002170.m01.exon04-v1.0.a2;Name=Ep.00g002170.m01.exon04;Parent=Ep.00g002170.m01-v1.0.a2;
JARDAA010000094.1	GenSAS_658556a20f294-publish	CDS	261352	261441	.	-	0	ID=Ep.00g002170.m01.CDS04-v1.0.a2;Name=Ep.00g002170.m01.CDS04;Parent=Ep.00g002170.m01-v1.0.a2;
JARDAA010000094.1	GenSAS_658556a20f294-publish	gene	262236	266069	.	-	.	ID=Ep.00g002180-v1.0.a2;Name=Ep.00g002180;
JARDAA010000094.1	GenSAS_658556a20f294-publish	mRNA	262236	266069	7664	-	.	ID=Ep.00g002180.m01-v1.0.a2;Name=Ep.00g002180.m01;Parent=Ep.00g002180-v1.0.a2;
JARDAA010000094.1	GenSAS_658556a20f294-publish	exon	262236	266069	.	-	.	ID=Ep.00g002180.m01.exon01-v1.0.a2;Name=Ep.00g002180.m01.exon01;Parent=Ep.00g002180.m01-v1.0.a2;
JARDAA010000094.1	GenSAS_658556a20f294-publish	CDS	262236	266069	.	-	0	ID=Ep.00g002180.m01.CDS01-v1.0.a2;Name=Ep.00g002180.m01.CDS01;Parent=Ep.00g002180.m01-v1.0.a2;
JARDAA010000094.1	GenSAS_658556a20f294-publish	gene	266445	267301	.	-	.	ID=Ep.00g002190-v1.0.a2;Name=Ep.00g002190;
JARDAA010000094.1	GenSAS_658556a20f294-publish	mRNA	266445	267301	1711	-	.	ID=Ep.00g002190.m01-v1.0.a2;Name=Ep.00g002190.m01;Parent=Ep.00g002190-v1.0.a2;
JARDAA010000094.1	GenSAS_658556a20f294-publish	exon	266445	266903	.	-	.	ID=Ep.00g002190.m01.exon01-v1.0.a2;Name=Ep.00g002190.m01.exon01;Parent=Ep.00g002190.m01-v1.0.a2;
JARDAA010000094.1	GenSAS_658556a20f294-publish	CDS	266445	266903	.	-	0	ID=Ep.00g002190.m01.CDS01-v1.0.a2;Name=Ep.00g002190.m01.CDS01;Parent=Ep.00g002190.m01-v1.0.a2;
JARDAA010000094.1	GenSAS_658556a20f294-publish	exon	266951	267026	.	-	.	ID=Ep.00g002190.m01.exon02-v1.0.a2;Name=Ep.00g002190.m01.exon02;Parent=Ep.00g002190.m01-v1.0.a2;
JARDAA010000094.1	GenSAS_658556a20f294-publish	CDS	266951	267026	.	-	2	ID=Ep.00g002190.m01.CDS02-v1.0.a2;Name=Ep.00g002190.m01.CDS02;Parent=Ep.00g002190.m01-v1.0.a2;
JARDAA010000094.1	GenSAS_658556a20f294-publish	exon	267081	267301	.	-	.	ID=Ep.00g002190.m01.exon03-v1.0.a2;Name=Ep.00g002190.m01.exon03;Parent=Ep.00g002190.m01-v1.0.a2;
JARDAA010000094.1	GenSAS_658556a20f294-publish	CDS	267081	267301	.	-	0	ID=Ep.00g002190.m01.CDS03-v1.0.a2;Name=Ep.00g002190.m01.CDS03;Parent=Ep.00g002190.m01-v1.0.a2;
JARDAA010000094.1	GenSAS_658556a20f294-publish	gene	267816	269837	.	+	.	ID=Ep.00g002200-v1.0.a2;Name=Ep.00g002200;
JARDAA010000094.1	GenSAS_658556a20f294-publish	mRNA	267816	269837	3993	+	.	ID=Ep.00g002200.m01-v1.0.a2;Name=Ep.00g002200.m01;Parent=Ep.00g002200-v1.0.a2;
JARDAA010000094.1	GenSAS_658556a20f294-publish	exon	267816	268055	.	+	.	ID=Ep.00g002200.m01.exon01-v1.0.a2;Name=Ep.00g002200.m01.exon01;Parent=Ep.00g002200.m01-v1.0.a2;
JARDAA010000094.1	GenSAS_658556a20f294-publish	CDS	267816	268055	.	+	0	ID=Ep.00g002200.m01.CDS01-v1.0.a2;Name=Ep.00g002200.m01.CDS01;Parent=Ep.00g002200.m01-v1.0.a2;
JARDAA010000094.1	GenSAS_658556a20f294-publish	exon	268107	268185	.	+	.	ID=Ep.00g002200.m01.exon02-v1.0.a2;Name=Ep.00g002200.m01.exon02;Parent=Ep.00g002200.m01-v1.0.a2;
JARDAA010000094.1	GenSAS_658556a20f294-publish	CDS	268107	268185	.	+	0	ID=Ep.00g002200.m01.CDS02-v1.0.a2;Name=Ep.00g002200.m01.CDS02;Parent=Ep.00g002200.m01-v1.0.a2;
JARDAA010000094.1	GenSAS_658556a20f294-publish	exon	268232	268350	.	+	.	ID=Ep.00g002200.m01.exon03-v1.0.a2;Name=Ep.00g002200.m01.exon03;Parent=Ep.00g002200.m01-v1.0.a2;
JARDAA010000094.1	GenSAS_658556a20f294-publish	CDS	268232	268350	.	+	1	ID=Ep.00g002200.m01.CDS03-v1.0.a2;Name=Ep.00g002200.m01.CDS03;Parent=Ep.00g002200.m01-v1.0.a2;
JARDAA010000094.1	GenSAS_658556a20f294-publish	exon	268401	269837	.	+	.	ID=Ep.00g002200.m01.exon04-v1.0.a2;Name=Ep.00g002200.m01.exon04;Parent=Ep.00g002200.m01-v1.0.a2;
JARDAA010000094.1	GenSAS_658556a20f294-publish	CDS	268401	269837	.	+	0	ID=Ep.00g002200.m01.CDS04-v1.0.a2;Name=Ep.00g002200.m01.CDS04;Parent=Ep.00g002200.m01-v1.0.a2;
JARDAA010000094.1	GenSAS_658556a20f294-publish	gene	273723	275509	.	+	.	ID=Ep.00g002210-v1.0.a2;Name=Ep.00g002210;
JARDAA010000094.1	GenSAS_658556a20f294-publish	mRNA	273723	275509	3571	+	.	ID=Ep.00g002210.m01-v1.0.a2;Name=Ep.00g002210.m01;Parent=Ep.00g002210-v1.0.a2;
JARDAA010000094.1	GenSAS_658556a20f294-publish	exon	273723	274360	.	+	.	ID=Ep.00g002210.m01.exon01-v1.0.a2;Name=Ep.00g002210.m01.exon01;Parent=Ep.00g002210.m01-v1.0.a2;
JARDAA010000094.1	GenSAS_658556a20f294-publish	CDS	273723	274360	.	+	0	ID=Ep.00g002210.m01.CDS01-v1.0.a2;Name=Ep.00g002210.m01.CDS01;Parent=Ep.00g002210.m01-v1.0.a2;
JARDAA010000094.1	GenSAS_658556a20f294-publish	exon	274426	275102	.	+	.	ID=Ep.00g002210.m01.exon02-v1.0.a2;Name=Ep.00g002210.m01.exon02;Parent=Ep.00g002210.m01-v1.0.a2;
JARDAA010000094.1	GenSAS_658556a20f294-publish	CDS	274426	275102	.	+	2	ID=Ep.00g002210.m01.CDS02-v1.0.a2;Name=Ep.00g002210.m01.CDS02;Parent=Ep.00g002210.m01-v1.0.a2;
JARDAA010000094.1	GenSAS_658556a20f294-publish	exon	275151	275509	.	+	.	ID=Ep.00g002210.m01.exon03-v1.0.a2;Name=Ep.00g002210.m01.exon03;Parent=Ep.00g002210.m01-v1.0.a2;
JARDAA010000094.1	GenSAS_658556a20f294-publish	CDS	275151	275509	.	+	1	ID=Ep.00g002210.m01.CDS03-v1.0.a2;Name=Ep.00g002210.m01.CDS03;Parent=Ep.00g002210.m01-v1.0.a2;
JARDAA010000094.1	GenSAS_658556a20f294-publish	gene	280414	284985	.	+	.	ID=Ep.00g002220-v1.0.a2;Name=Ep.00g002220;
JARDAA010000094.1	GenSAS_658556a20f294-publish	mRNA	280414	284985	9141	+	.	ID=Ep.00g002220.m01-v1.0.a2;Name=Ep.00g002220.m01;Parent=Ep.00g002220-v1.0.a2;
JARDAA010000094.1	GenSAS_658556a20f294-publish	exon	280414	281070	.	+	.	ID=Ep.00g002220.m01.exon01-v1.0.a2;Name=Ep.00g002220.m01.exon01;Parent=Ep.00g002220.m01-v1.0.a2;
JARDAA010000094.1	GenSAS_658556a20f294-publish	CDS	280414	281070	.	+	0	ID=Ep.00g002220.m01.CDS01-v1.0.a2;Name=Ep.00g002220.m01.CDS01;Parent=Ep.00g002220.m01-v1.0.a2;
JARDAA010000094.1	GenSAS_658556a20f294-publish	exon	281180	281548	.	+	.	ID=Ep.00g002220.m01.exon02-v1.0.a2;Name=Ep.00g002220.m01.exon02;Parent=Ep.00g002220.m01-v1.0.a2;
JARDAA010000094.1	GenSAS_658556a20f294-publish	CDS	281180	281548	.	+	0	ID=Ep.00g002220.m01.CDS02-v1.0.a2;Name=Ep.00g002220.m01.CDS02;Parent=Ep.00g002220.m01-v1.0.a2;
JARDAA010000094.1	GenSAS_658556a20f294-publish	exon	281603	284799	.	+	.	ID=Ep.00g002220.m01.exon03-v1.0.a2;Name=Ep.00g002220.m01.exon03;Parent=Ep.00g002220.m01-v1.0.a2;
JARDAA010000094.1	GenSAS_658556a20f294-publish	CDS	281603	284799	.	+	0	ID=Ep.00g002220.m01.CDS03-v1.0.a2;Name=Ep.00g002220.m01.CDS03;Parent=Ep.00g002220.m01-v1.0.a2;
JARDAA010000094.1	GenSAS_658556a20f294-publish	exon	284853	284985	.	+	.	ID=Ep.00g002220.m01.exon04-v1.0.a2;Name=Ep.00g002220.m01.exon04;Parent=Ep.00g002220.m01-v1.0.a2;
JARDAA010000094.1	GenSAS_658556a20f294-publish	CDS	284853	284985	.	+	2	ID=Ep.00g002220.m01.CDS04-v1.0.a2;Name=Ep.00g002220.m01.CDS04;Parent=Ep.00g002220.m01-v1.0.a2;
JARDAA010000095.1	GenSAS_658556a20f294-publish	gene	6267	6710	.	+	.	ID=Ep.00g002230-v1.0.a2;Name=Ep.00g002230;
JARDAA010000095.1	GenSAS_658556a20f294-publish	mRNA	6267	6710	444	+	.	ID=Ep.00g002230.m01-v1.0.a2;Name=Ep.00g002230.m01;Parent=Ep.00g002230-v1.0.a2;
JARDAA010000095.1	GenSAS_658556a20f294-publish	exon	6267	6710	.	+	.	ID=Ep.00g002230.m01.exon01-v1.0.a2;Name=Ep.00g002230.m01.exon01;Parent=Ep.00g002230.m01-v1.0.a2;
JARDAA010000095.1	GenSAS_658556a20f294-publish	CDS	6267	6710	.	+	0	ID=Ep.00g002230.m01.CDS01-v1.0.a2;Name=Ep.00g002230.m01.CDS01;Parent=Ep.00g002230.m01-v1.0.a2;
JARDAA010000096.1	GenSAS_658556a20f294-publish	gene	31	933	.	-	.	ID=Ep.00g002240-v1.0.a2;Name=Ep.00g002240;
JARDAA010000096.1	GenSAS_658556a20f294-publish	mRNA	31	933	1638	-	.	ID=Ep.00g002240.m01-v1.0.a2;Name=Ep.00g002240.m01;Parent=Ep.00g002240-v1.0.a2;
JARDAA010000096.1	GenSAS_658556a20f294-publish	exon	31	933	.	-	.	ID=Ep.00g002240.m01.exon01-v1.0.a2;Name=Ep.00g002240.m01.exon01;Parent=Ep.00g002240.m01-v1.0.a2;
JARDAA010000096.1	GenSAS_658556a20f294-publish	CDS	31	933	.	-	0	ID=Ep.00g002240.m01.CDS01-v1.0.a2;Name=Ep.00g002240.m01.CDS01;Parent=Ep.00g002240.m01-v1.0.a2;
JARDAA010000097.1	GenSAS_658556a20f294-publish	gene	340	1193	.	-	.	ID=Ep.00g002250-v1.0.a2;Name=Ep.00g002250;
JARDAA010000097.1	GenSAS_658556a20f294-publish	mRNA	340	1193	1633	-	.	ID=Ep.00g002250.m01-v1.0.a2;Name=Ep.00g002250.m01;Parent=Ep.00g002250-v1.0.a2;
JARDAA010000097.1	GenSAS_658556a20f294-publish	exon	340	1193	.	-	.	ID=Ep.00g002250.m01.exon01-v1.0.a2;Name=Ep.00g002250.m01.exon01;Parent=Ep.00g002250.m01-v1.0.a2;
JARDAA010000097.1	GenSAS_658556a20f294-publish	CDS	340	1193	.	-	0	ID=Ep.00g002250.m01.CDS01-v1.0.a2;Name=Ep.00g002250.m01.CDS01;Parent=Ep.00g002250.m01-v1.0.a2;
JARDAA010000098.1	GenSAS_658556a20f294-publish	gene	1234	1599	.	+	.	ID=Ep.00g002260-v1.0.a2;Name=Ep.00g002260;
JARDAA010000098.1	GenSAS_658556a20f294-publish	mRNA	1234	1599	633	+	.	ID=Ep.00g002260.m01-v1.0.a2;Name=Ep.00g002260.m01;Parent=Ep.00g002260-v1.0.a2;
JARDAA010000098.1	GenSAS_658556a20f294-publish	exon	1234	1599	.	+	.	ID=Ep.00g002260.m01.exon01-v1.0.a2;Name=Ep.00g002260.m01.exon01;Parent=Ep.00g002260.m01-v1.0.a2;
JARDAA010000098.1	GenSAS_658556a20f294-publish	CDS	1234	1599	.	+	0	ID=Ep.00g002260.m01.CDS01-v1.0.a2;Name=Ep.00g002260.m01.CDS01;Parent=Ep.00g002260.m01-v1.0.a2;
JARDAA010000029.1	GenSAS_658556a20f294-publish	gene	746	3142	.	+	.	ID=Ep.00g002270-v1.0.a2;Name=Ep.00g002270;
JARDAA010000029.1	GenSAS_658556a20f294-publish	mRNA	746	3142	4742	+	.	ID=Ep.00g002270.m01-v1.0.a2;Name=Ep.00g002270.m01;Parent=Ep.00g002270-v1.0.a2;
JARDAA010000029.1	GenSAS_658556a20f294-publish	exon	746	3142	.	+	.	ID=Ep.00g002270.m01.exon01-v1.0.a2;Name=Ep.00g002270.m01.exon01;Parent=Ep.00g002270.m01-v1.0.a2;
JARDAA010000029.1	GenSAS_658556a20f294-publish	CDS	746	3142	.	+	0	ID=Ep.00g002270.m01.CDS01-v1.0.a2;Name=Ep.00g002270.m01.CDS01;Parent=Ep.00g002270.m01-v1.0.a2;
JARDAA010000029.1	GenSAS_658556a20f294-publish	gene	7019	7577	.	-	.	ID=Ep.00g002280-v1.0.a2;Name=Ep.00g002280;
JARDAA010000029.1	GenSAS_658556a20f294-publish	mRNA	7019	7577	1115	-	.	ID=Ep.00g002280.m01-v1.0.a2;Name=Ep.00g002280.m01;Parent=Ep.00g002280-v1.0.a2;
JARDAA010000029.1	GenSAS_658556a20f294-publish	exon	7019	7396	.	-	.	ID=Ep.00g002280.m01.exon01-v1.0.a2;Name=Ep.00g002280.m01.exon01;Parent=Ep.00g002280.m01-v1.0.a2;
JARDAA010000029.1	GenSAS_658556a20f294-publish	CDS	7019	7396	.	-	0	ID=Ep.00g002280.m01.CDS01-v1.0.a2;Name=Ep.00g002280.m01.CDS01;Parent=Ep.00g002280.m01-v1.0.a2;
JARDAA010000029.1	GenSAS_658556a20f294-publish	exon	7452	7577	.	-	.	ID=Ep.00g002280.m01.exon02-v1.0.a2;Name=Ep.00g002280.m01.exon02;Parent=Ep.00g002280.m01-v1.0.a2;
JARDAA010000029.1	GenSAS_658556a20f294-publish	CDS	7452	7577	.	-	0	ID=Ep.00g002280.m01.CDS02-v1.0.a2;Name=Ep.00g002280.m01.CDS02;Parent=Ep.00g002280.m01-v1.0.a2;
JARDAA010000029.1	GenSAS_658556a20f294-publish	gene	10423	11047	.	-	.	ID=Ep.00g002290-v1.0.a2;Name=Ep.00g002290;
JARDAA010000029.1	GenSAS_658556a20f294-publish	mRNA	10423	11047	1221	-	.	ID=Ep.00g002290.m01-v1.0.a2;Name=Ep.00g002290.m01;Parent=Ep.00g002290-v1.0.a2;
JARDAA010000029.1	GenSAS_658556a20f294-publish	exon	10423	10800	.	-	.	ID=Ep.00g002290.m01.exon01-v1.0.a2;Name=Ep.00g002290.m01.exon01;Parent=Ep.00g002290.m01-v1.0.a2;
JARDAA010000029.1	GenSAS_658556a20f294-publish	CDS	10423	10800	.	-	0	ID=Ep.00g002290.m01.CDS01-v1.0.a2;Name=Ep.00g002290.m01.CDS01;Parent=Ep.00g002290.m01-v1.0.a2;
JARDAA010000029.1	GenSAS_658556a20f294-publish	exon	10859	11047	.	-	.	ID=Ep.00g002290.m01.exon02-v1.0.a2;Name=Ep.00g002290.m01.exon02;Parent=Ep.00g002290.m01-v1.0.a2;
JARDAA010000029.1	GenSAS_658556a20f294-publish	CDS	10859	11047	.	-	0	ID=Ep.00g002290.m01.CDS02-v1.0.a2;Name=Ep.00g002290.m01.CDS02;Parent=Ep.00g002290.m01-v1.0.a2;
JARDAA010000029.1	GenSAS_658556a20f294-publish	gene	13392	14392	.	-	.	ID=Ep.00g002300-v1.0.a2;Name=Ep.00g002300;
JARDAA010000029.1	GenSAS_658556a20f294-publish	mRNA	13392	14392	1854	-	.	ID=Ep.00g002300.m01-v1.0.a2;Name=Ep.00g002300.m01;Parent=Ep.00g002300-v1.0.a2;
JARDAA010000029.1	GenSAS_658556a20f294-publish	exon	13392	13572	.	-	.	ID=Ep.00g002300.m01.exon01-v1.0.a2;Name=Ep.00g002300.m01.exon01;Parent=Ep.00g002300.m01-v1.0.a2;
JARDAA010000029.1	GenSAS_658556a20f294-publish	CDS	13392	13572	.	-	2	ID=Ep.00g002300.m01.CDS01-v1.0.a2;Name=Ep.00g002300.m01.CDS01;Parent=Ep.00g002300.m01-v1.0.a2;
JARDAA010000029.1	GenSAS_658556a20f294-publish	exon	13638	14392	.	-	.	ID=Ep.00g002300.m01.exon02-v1.0.a2;Name=Ep.00g002300.m01.exon02;Parent=Ep.00g002300.m01-v1.0.a2;
JARDAA010000029.1	GenSAS_658556a20f294-publish	CDS	13638	14392	.	-	0	ID=Ep.00g002300.m01.CDS02-v1.0.a2;Name=Ep.00g002300.m01.CDS02;Parent=Ep.00g002300.m01-v1.0.a2;
JARDAA010000029.1	GenSAS_658556a20f294-publish	gene	15519	15785	.	-	.	ID=Ep.00g002310-v1.0.a2;Name=Ep.00g002310;
JARDAA010000029.1	GenSAS_658556a20f294-publish	mRNA	15519	15785	515	-	.	ID=Ep.00g002310.m01-v1.0.a2;Name=Ep.00g002310.m01;Parent=Ep.00g002310-v1.0.a2;
JARDAA010000029.1	GenSAS_658556a20f294-publish	exon	15519	15785	.	-	.	ID=Ep.00g002310.m01.exon01-v1.0.a2;Name=Ep.00g002310.m01.exon01;Parent=Ep.00g002310.m01-v1.0.a2;
JARDAA010000029.1	GenSAS_658556a20f294-publish	CDS	15519	15785	.	-	0	ID=Ep.00g002310.m01.CDS01-v1.0.a2;Name=Ep.00g002310.m01.CDS01;Parent=Ep.00g002310.m01-v1.0.a2;
JARDAA010000029.1	GenSAS_658556a20f294-publish	gene	18145	18567	.	+	.	ID=Ep.00g002320-v1.0.a2;Name=Ep.00g002320;
JARDAA010000029.1	GenSAS_658556a20f294-publish	mRNA	18145	18567	423	+	.	ID=Ep.00g002320.m01-v1.0.a2;Name=Ep.00g002320.m01;Parent=Ep.00g002320-v1.0.a2;
JARDAA010000029.1	GenSAS_658556a20f294-publish	exon	18145	18567	.	+	.	ID=Ep.00g002320.m01.exon01-v1.0.a2;Name=Ep.00g002320.m01.exon01;Parent=Ep.00g002320.m01-v1.0.a2;
JARDAA010000029.1	GenSAS_658556a20f294-publish	CDS	18145	18567	.	+	0	ID=Ep.00g002320.m01.CDS01-v1.0.a2;Name=Ep.00g002320.m01.CDS01;Parent=Ep.00g002320.m01-v1.0.a2;
JARDAA010000029.1	GenSAS_658556a20f294-publish	gene	18655	19470	.	-	.	ID=Ep.00g002330-v1.0.a2;Name=Ep.00g002330;
JARDAA010000029.1	GenSAS_658556a20f294-publish	mRNA	18655	19470	1353	-	.	ID=Ep.00g002330.m01-v1.0.a2;Name=Ep.00g002330.m01;Parent=Ep.00g002330-v1.0.a2;
JARDAA010000029.1	GenSAS_658556a20f294-publish	exon	18655	19470	.	-	.	ID=Ep.00g002330.m01.exon01-v1.0.a2;Name=Ep.00g002330.m01.exon01;Parent=Ep.00g002330.m01-v1.0.a2;
JARDAA010000029.1	GenSAS_658556a20f294-publish	CDS	18655	19470	.	-	0	ID=Ep.00g002330.m01.CDS01-v1.0.a2;Name=Ep.00g002330.m01.CDS01;Parent=Ep.00g002330.m01-v1.0.a2;
JARDAA010000029.1	GenSAS_658556a20f294-publish	gene	23618	24172	.	-	.	ID=Ep.00g002340-v1.0.a2;Name=Ep.00g002340;
JARDAA010000029.1	GenSAS_658556a20f294-publish	mRNA	23618	24172	1107	-	.	ID=Ep.00g002340.m01-v1.0.a2;Name=Ep.00g002340.m01;Parent=Ep.00g002340-v1.0.a2;
JARDAA010000029.1	GenSAS_658556a20f294-publish	exon	23618	24172	.	-	.	ID=Ep.00g002340.m01.exon01-v1.0.a2;Name=Ep.00g002340.m01.exon01;Parent=Ep.00g002340.m01-v1.0.a2;
JARDAA010000029.1	GenSAS_658556a20f294-publish	CDS	23618	24172	.	-	0	ID=Ep.00g002340.m01.CDS01-v1.0.a2;Name=Ep.00g002340.m01.CDS01;Parent=Ep.00g002340.m01-v1.0.a2;
JARDAA010000029.1	GenSAS_658556a20f294-publish	gene	26990	27570	.	+	.	ID=Ep.00g002350-v1.0.a2;Name=Ep.00g002350;
JARDAA010000029.1	GenSAS_658556a20f294-publish	mRNA	26990	27570	1058	+	.	ID=Ep.00g002350.m01-v1.0.a2;Name=Ep.00g002350.m01;Parent=Ep.00g002350-v1.0.a2;
JARDAA010000029.1	GenSAS_658556a20f294-publish	exon	26990	27309	.	+	.	ID=Ep.00g002350.m01.exon01-v1.0.a2;Name=Ep.00g002350.m01.exon01;Parent=Ep.00g002350.m01-v1.0.a2;
JARDAA010000029.1	GenSAS_658556a20f294-publish	CDS	26990	27309	.	+	0	ID=Ep.00g002350.m01.CDS01-v1.0.a2;Name=Ep.00g002350.m01.CDS01;Parent=Ep.00g002350.m01-v1.0.a2;
JARDAA010000029.1	GenSAS_658556a20f294-publish	exon	27360	27570	.	+	.	ID=Ep.00g002350.m01.exon02-v1.0.a2;Name=Ep.00g002350.m01.exon02;Parent=Ep.00g002350.m01-v1.0.a2;
JARDAA010000029.1	GenSAS_658556a20f294-publish	CDS	27360	27570	.	+	2	ID=Ep.00g002350.m01.CDS02-v1.0.a2;Name=Ep.00g002350.m01.CDS02;Parent=Ep.00g002350.m01-v1.0.a2;
JARDAA010000029.1	GenSAS_658556a20f294-publish	gene	30218	30649	.	-	.	ID=Ep.00g002360-v1.0.a2;Name=Ep.00g002360;
JARDAA010000029.1	GenSAS_658556a20f294-publish	mRNA	30218	30649	789	-	.	ID=Ep.00g002360.m01-v1.0.a2;Name=Ep.00g002360.m01;Parent=Ep.00g002360-v1.0.a2;
JARDAA010000029.1	GenSAS_658556a20f294-publish	exon	30218	30649	.	-	.	ID=Ep.00g002360.m01.exon01-v1.0.a2;Name=Ep.00g002360.m01.exon01;Parent=Ep.00g002360.m01-v1.0.a2;
JARDAA010000029.1	GenSAS_658556a20f294-publish	CDS	30218	30649	.	-	0	ID=Ep.00g002360.m01.CDS01-v1.0.a2;Name=Ep.00g002360.m01.CDS01;Parent=Ep.00g002360.m01-v1.0.a2;
JARDAA010000029.1	GenSAS_658556a20f294-publish	gene	31716	32846	.	-	.	ID=Ep.00g002370-v1.0.a2;Name=Ep.00g002370;
JARDAA010000029.1	GenSAS_658556a20f294-publish	mRNA	31716	32846	2259	-	.	ID=Ep.00g002370.m01-v1.0.a2;Name=Ep.00g002370.m01;Parent=Ep.00g002370-v1.0.a2;
JARDAA010000029.1	GenSAS_658556a20f294-publish	exon	31716	32846	.	-	.	ID=Ep.00g002370.m01.exon01-v1.0.a2;Name=Ep.00g002370.m01.exon01;Parent=Ep.00g002370.m01-v1.0.a2;
JARDAA010000029.1	GenSAS_658556a20f294-publish	CDS	31716	32846	.	-	0	ID=Ep.00g002370.m01.CDS01-v1.0.a2;Name=Ep.00g002370.m01.CDS01;Parent=Ep.00g002370.m01-v1.0.a2;
JARDAA010000029.1	GenSAS_658556a20f294-publish	gene	35388	36661	.	-	.	ID=Ep.00g002380-v1.0.a2;Name=Ep.00g002380;
JARDAA010000029.1	GenSAS_658556a20f294-publish	mRNA	35388	36661	2465	-	.	ID=Ep.00g002380.m01-v1.0.a2;Name=Ep.00g002380.m01;Parent=Ep.00g002380-v1.0.a2;
JARDAA010000029.1	GenSAS_658556a20f294-publish	exon	35388	35618	.	-	.	ID=Ep.00g002380.m01.exon01-v1.0.a2;Name=Ep.00g002380.m01.exon01;Parent=Ep.00g002380.m01-v1.0.a2;
JARDAA010000029.1	GenSAS_658556a20f294-publish	CDS	35388	35618	.	-	0	ID=Ep.00g002380.m01.CDS01-v1.0.a2;Name=Ep.00g002380.m01.CDS01;Parent=Ep.00g002380.m01-v1.0.a2;
JARDAA010000029.1	GenSAS_658556a20f294-publish	exon	35702	36661	.	-	.	ID=Ep.00g002380.m01.exon02-v1.0.a2;Name=Ep.00g002380.m01.exon02;Parent=Ep.00g002380.m01-v1.0.a2;
JARDAA010000029.1	GenSAS_658556a20f294-publish	CDS	35702	36661	.	-	0	ID=Ep.00g002380.m01.CDS02-v1.0.a2;Name=Ep.00g002380.m01.CDS02;Parent=Ep.00g002380.m01-v1.0.a2;
JARDAA010000029.1	GenSAS_658556a20f294-publish	gene	43406	44567	.	+	.	ID=Ep.00g002390-v1.0.a2;Name=Ep.00g002390;
JARDAA010000029.1	GenSAS_658556a20f294-publish	mRNA	43406	44567	2312	+	.	ID=Ep.00g002390.m01-v1.0.a2;Name=Ep.00g002390.m01;Parent=Ep.00g002390-v1.0.a2;
JARDAA010000029.1	GenSAS_658556a20f294-publish	exon	43406	43902	.	+	.	ID=Ep.00g002390.m01.exon01-v1.0.a2;Name=Ep.00g002390.m01.exon01;Parent=Ep.00g002390.m01-v1.0.a2;
JARDAA010000029.1	GenSAS_658556a20f294-publish	CDS	43406	43902	.	+	0	ID=Ep.00g002390.m01.CDS01-v1.0.a2;Name=Ep.00g002390.m01.CDS01;Parent=Ep.00g002390.m01-v1.0.a2;
JARDAA010000029.1	GenSAS_658556a20f294-publish	exon	43952	44567	.	+	.	ID=Ep.00g002390.m01.exon02-v1.0.a2;Name=Ep.00g002390.m01.exon02;Parent=Ep.00g002390.m01-v1.0.a2;
JARDAA010000029.1	GenSAS_658556a20f294-publish	CDS	43952	44567	.	+	2	ID=Ep.00g002390.m01.CDS02-v1.0.a2;Name=Ep.00g002390.m01.CDS02;Parent=Ep.00g002390.m01-v1.0.a2;
JARDAA010000029.1	GenSAS_658556a20f294-publish	gene	45325	47841	.	-	.	ID=Ep.00g002400-v1.0.a2;Name=Ep.00g002400;
JARDAA010000029.1	GenSAS_658556a20f294-publish	mRNA	45325	47841	2517	-	.	ID=Ep.00g002400.m01-v1.0.a2;Name=Ep.00g002400.m01;Parent=Ep.00g002400-v1.0.a2;
JARDAA010000029.1	GenSAS_658556a20f294-publish	exon	45325	47841	.	-	.	ID=Ep.00g002400.m01.exon01-v1.0.a2;Name=Ep.00g002400.m01.exon01;Parent=Ep.00g002400.m01-v1.0.a2;
JARDAA010000029.1	GenSAS_658556a20f294-publish	CDS	45325	47841	.	-	0	ID=Ep.00g002400.m01.CDS01-v1.0.a2;Name=Ep.00g002400.m01.CDS01;Parent=Ep.00g002400.m01-v1.0.a2;
JARDAA010000029.1	GenSAS_658556a20f294-publish	gene	47894	48676	.	-	.	ID=Ep.00g002410-v1.0.a2;Name=Ep.00g002410;
JARDAA010000029.1	GenSAS_658556a20f294-publish	mRNA	47894	48676	783	-	.	ID=Ep.00g002410.m01-v1.0.a2;Name=Ep.00g002410.m01;Parent=Ep.00g002410-v1.0.a2;
JARDAA010000029.1	GenSAS_658556a20f294-publish	exon	47894	48676	.	-	.	ID=Ep.00g002410.m01.exon01-v1.0.a2;Name=Ep.00g002410.m01.exon01;Parent=Ep.00g002410.m01-v1.0.a2;
JARDAA010000029.1	GenSAS_658556a20f294-publish	CDS	47894	48676	.	-	0	ID=Ep.00g002410.m01.CDS01-v1.0.a2;Name=Ep.00g002410.m01.CDS01;Parent=Ep.00g002410.m01-v1.0.a2;
JARDAA010000029.1	GenSAS_658556a20f294-publish	gene	53171	53356	.	+	.	ID=Ep.00g002420-v1.0.a2;Name=Ep.00g002420;
JARDAA010000029.1	GenSAS_658556a20f294-publish	mRNA	53171	53356	186	+	.	ID=Ep.00g002420.m01-v1.0.a2;Name=Ep.00g002420.m01;Parent=Ep.00g002420-v1.0.a2;
JARDAA010000029.1	GenSAS_658556a20f294-publish	exon	53171	53356	.	+	.	ID=Ep.00g002420.m01.exon01-v1.0.a2;Name=Ep.00g002420.m01.exon01;Parent=Ep.00g002420.m01-v1.0.a2;
JARDAA010000029.1	GenSAS_658556a20f294-publish	CDS	53171	53356	.	+	0	ID=Ep.00g002420.m01.CDS01-v1.0.a2;Name=Ep.00g002420.m01.CDS01;Parent=Ep.00g002420.m01-v1.0.a2;
JARDAA010000105.1	GenSAS_658556a20f294-publish	gene	3809	4663	.	-	.	ID=Ep.00g002430-v1.0.a2;Name=Ep.00g002430;
JARDAA010000105.1	GenSAS_658556a20f294-publish	mRNA	3809	4663	1707	-	.	ID=Ep.00g002430.m01-v1.0.a2;Name=Ep.00g002430.m01;Parent=Ep.00g002430-v1.0.a2;
JARDAA010000105.1	GenSAS_658556a20f294-publish	exon	3809	4663	.	-	.	ID=Ep.00g002430.m01.exon01-v1.0.a2;Name=Ep.00g002430.m01.exon01;Parent=Ep.00g002430.m01-v1.0.a2;
JARDAA010000105.1	GenSAS_658556a20f294-publish	CDS	3809	4663	.	-	0	ID=Ep.00g002430.m01.CDS01-v1.0.a2;Name=Ep.00g002430.m01.CDS01;Parent=Ep.00g002430.m01-v1.0.a2;
JARDAA010000105.1	GenSAS_658556a20f294-publish	gene	4729	5884	.	-	.	ID=Ep.00g002440-v1.0.a2;Name=Ep.00g002440;
JARDAA010000105.1	GenSAS_658556a20f294-publish	mRNA	4729	5884	1779	-	.	ID=Ep.00g002440.m01-v1.0.a2;Name=Ep.00g002440.m01;Parent=Ep.00g002440-v1.0.a2;
JARDAA010000105.1	GenSAS_658556a20f294-publish	exon	4729	5449	.	-	.	ID=Ep.00g002440.m01.exon01-v1.0.a2;Name=Ep.00g002440.m01.exon01;Parent=Ep.00g002440.m01-v1.0.a2;
JARDAA010000105.1	GenSAS_658556a20f294-publish	CDS	4729	5449	.	-	2	ID=Ep.00g002440.m01.CDS01-v1.0.a2;Name=Ep.00g002440.m01.CDS01;Parent=Ep.00g002440.m01-v1.0.a2;
JARDAA010000105.1	GenSAS_658556a20f294-publish	exon	5497	5547	.	-	.	ID=Ep.00g002440.m01.exon02-v1.0.a2;Name=Ep.00g002440.m01.exon02;Parent=Ep.00g002440.m01-v1.0.a2;
JARDAA010000105.1	GenSAS_658556a20f294-publish	CDS	5497	5547	.	-	2	ID=Ep.00g002440.m01.CDS02-v1.0.a2;Name=Ep.00g002440.m01.CDS02;Parent=Ep.00g002440.m01-v1.0.a2;
JARDAA010000105.1	GenSAS_658556a20f294-publish	exon	5597	5780	.	-	.	ID=Ep.00g002440.m01.exon03-v1.0.a2;Name=Ep.00g002440.m01.exon03;Parent=Ep.00g002440.m01-v1.0.a2;
JARDAA010000105.1	GenSAS_658556a20f294-publish	CDS	5597	5780	.	-	1	ID=Ep.00g002440.m01.CDS03-v1.0.a2;Name=Ep.00g002440.m01.CDS03;Parent=Ep.00g002440.m01-v1.0.a2;
JARDAA010000105.1	GenSAS_658556a20f294-publish	exon	5827	5884	.	-	.	ID=Ep.00g002440.m01.exon04-v1.0.a2;Name=Ep.00g002440.m01.exon04;Parent=Ep.00g002440.m01-v1.0.a2;
JARDAA010000105.1	GenSAS_658556a20f294-publish	CDS	5827	5884	.	-	0	ID=Ep.00g002440.m01.CDS04-v1.0.a2;Name=Ep.00g002440.m01.CDS04;Parent=Ep.00g002440.m01-v1.0.a2;
JARDAA010000105.1	GenSAS_658556a20f294-publish	gene	8085	8801	.	+	.	ID=Ep.00g002450-v1.0.a2;Name=Ep.00g002450;
JARDAA010000105.1	GenSAS_658556a20f294-publish	mRNA	8085	8801	1372	+	.	ID=Ep.00g002450.m01-v1.0.a2;Name=Ep.00g002450.m01;Parent=Ep.00g002450-v1.0.a2;
JARDAA010000105.1	GenSAS_658556a20f294-publish	exon	8085	8739	.	+	.	ID=Ep.00g002450.m01.exon01-v1.0.a2;Name=Ep.00g002450.m01.exon01;Parent=Ep.00g002450.m01-v1.0.a2;
JARDAA010000105.1	GenSAS_658556a20f294-publish	CDS	8085	8739	.	+	0	ID=Ep.00g002450.m01.CDS01-v1.0.a2;Name=Ep.00g002450.m01.CDS01;Parent=Ep.00g002450.m01-v1.0.a2;
JARDAA010000105.1	GenSAS_658556a20f294-publish	exon	8794	8801	.	+	.	ID=Ep.00g002450.m01.exon02-v1.0.a2;Name=Ep.00g002450.m01.exon02;Parent=Ep.00g002450.m01-v1.0.a2;
JARDAA010000105.1	GenSAS_658556a20f294-publish	CDS	8794	8801	.	+	1	ID=Ep.00g002450.m01.CDS02-v1.0.a2;Name=Ep.00g002450.m01.CDS02;Parent=Ep.00g002450.m01-v1.0.a2;
JARDAA010000105.1	GenSAS_658556a20f294-publish	gene	13377	13853	.	-	.	ID=Ep.00g002460-v1.0.a2;Name=Ep.00g002460;
JARDAA010000105.1	GenSAS_658556a20f294-publish	mRNA	13377	13853	951	-	.	ID=Ep.00g002460.m01-v1.0.a2;Name=Ep.00g002460.m01;Parent=Ep.00g002460-v1.0.a2;
JARDAA010000105.1	GenSAS_658556a20f294-publish	exon	13377	13853	.	-	.	ID=Ep.00g002460.m01.exon01-v1.0.a2;Name=Ep.00g002460.m01.exon01;Parent=Ep.00g002460.m01-v1.0.a2;
JARDAA010000105.1	GenSAS_658556a20f294-publish	CDS	13377	13853	.	-	0	ID=Ep.00g002460.m01.CDS01-v1.0.a2;Name=Ep.00g002460.m01.CDS01;Parent=Ep.00g002460.m01-v1.0.a2;
JARDAA010000105.1	GenSAS_658556a20f294-publish	gene	14619	14942	.	-	.	ID=Ep.00g002470-v1.0.a2;Name=Ep.00g002470;
JARDAA010000105.1	GenSAS_658556a20f294-publish	mRNA	14619	14942	645	-	.	ID=Ep.00g002470.m01-v1.0.a2;Name=Ep.00g002470.m01;Parent=Ep.00g002470-v1.0.a2;
JARDAA010000105.1	GenSAS_658556a20f294-publish	exon	14619	14942	.	-	.	ID=Ep.00g002470.m01.exon01-v1.0.a2;Name=Ep.00g002470.m01.exon01;Parent=Ep.00g002470.m01-v1.0.a2;
JARDAA010000105.1	GenSAS_658556a20f294-publish	CDS	14619	14942	.	-	0	ID=Ep.00g002470.m01.CDS01-v1.0.a2;Name=Ep.00g002470.m01.CDS01;Parent=Ep.00g002470.m01-v1.0.a2;
JARDAA010000105.1	GenSAS_658556a20f294-publish	gene	17465	17797	.	+	.	ID=Ep.00g002480-v1.0.a2;Name=Ep.00g002480;
JARDAA010000105.1	GenSAS_658556a20f294-publish	mRNA	17465	17797	333	+	.	ID=Ep.00g002480.m01-v1.0.a2;Name=Ep.00g002480.m01;Parent=Ep.00g002480-v1.0.a2;
JARDAA010000105.1	GenSAS_658556a20f294-publish	exon	17465	17797	.	+	.	ID=Ep.00g002480.m01.exon01-v1.0.a2;Name=Ep.00g002480.m01.exon01;Parent=Ep.00g002480.m01-v1.0.a2;
JARDAA010000105.1	GenSAS_658556a20f294-publish	CDS	17465	17797	.	+	0	ID=Ep.00g002480.m01.CDS01-v1.0.a2;Name=Ep.00g002480.m01.CDS01;Parent=Ep.00g002480.m01-v1.0.a2;
JARDAA010000105.1	GenSAS_658556a20f294-publish	gene	17965	18823	.	-	.	ID=Ep.00g002490-v1.0.a2;Name=Ep.00g002490;
JARDAA010000105.1	GenSAS_658556a20f294-publish	mRNA	17965	18823	1680	-	.	ID=Ep.00g002490.m01-v1.0.a2;Name=Ep.00g002490.m01;Parent=Ep.00g002490-v1.0.a2;
JARDAA010000105.1	GenSAS_658556a20f294-publish	exon	17965	18267	.	-	.	ID=Ep.00g002490.m01.exon01-v1.0.a2;Name=Ep.00g002490.m01.exon01;Parent=Ep.00g002490.m01-v1.0.a2;
JARDAA010000105.1	GenSAS_658556a20f294-publish	CDS	17965	18267	.	-	0	ID=Ep.00g002490.m01.CDS01-v1.0.a2;Name=Ep.00g002490.m01.CDS01;Parent=Ep.00g002490.m01-v1.0.a2;
JARDAA010000105.1	GenSAS_658556a20f294-publish	exon	18323	18823	.	-	.	ID=Ep.00g002490.m01.exon02-v1.0.a2;Name=Ep.00g002490.m01.exon02;Parent=Ep.00g002490.m01-v1.0.a2;
JARDAA010000105.1	GenSAS_658556a20f294-publish	CDS	18323	18823	.	-	0	ID=Ep.00g002490.m01.CDS02-v1.0.a2;Name=Ep.00g002490.m01.CDS02;Parent=Ep.00g002490.m01-v1.0.a2;
JARDAA010000105.1	GenSAS_658556a20f294-publish	gene	22679	23449	.	+	.	ID=Ep.00g002500-v1.0.a2;Name=Ep.00g002500;
JARDAA010000105.1	GenSAS_658556a20f294-publish	mRNA	22679	23449	1539	+	.	ID=Ep.00g002500.m01-v1.0.a2;Name=Ep.00g002500.m01;Parent=Ep.00g002500-v1.0.a2;
JARDAA010000105.1	GenSAS_658556a20f294-publish	exon	22679	22862	.	+	.	ID=Ep.00g002500.m01.exon01-v1.0.a2;Name=Ep.00g002500.m01.exon01;Parent=Ep.00g002500.m01-v1.0.a2;
JARDAA010000105.1	GenSAS_658556a20f294-publish	CDS	22679	22862	.	+	0	ID=Ep.00g002500.m01.CDS01-v1.0.a2;Name=Ep.00g002500.m01.CDS01;Parent=Ep.00g002500.m01-v1.0.a2;
JARDAA010000105.1	GenSAS_658556a20f294-publish	exon	22914	23215	.	+	.	ID=Ep.00g002500.m01.exon02-v1.0.a2;Name=Ep.00g002500.m01.exon02;Parent=Ep.00g002500.m01-v1.0.a2;
JARDAA010000105.1	GenSAS_658556a20f294-publish	CDS	22914	23215	.	+	1	ID=Ep.00g002500.m01.CDS02-v1.0.a2;Name=Ep.00g002500.m01.CDS02;Parent=Ep.00g002500.m01-v1.0.a2;
JARDAA010000105.1	GenSAS_658556a20f294-publish	exon	23264	23449	.	+	.	ID=Ep.00g002500.m01.exon03-v1.0.a2;Name=Ep.00g002500.m01.exon03;Parent=Ep.00g002500.m01-v1.0.a2;
JARDAA010000105.1	GenSAS_658556a20f294-publish	CDS	23264	23449	.	+	0	ID=Ep.00g002500.m01.CDS03-v1.0.a2;Name=Ep.00g002500.m01.CDS03;Parent=Ep.00g002500.m01-v1.0.a2;
JARDAA010000105.1	GenSAS_658556a20f294-publish	gene	24366	24824	.	-	.	ID=Ep.00g002510-v1.0.a2;Name=Ep.00g002510;
JARDAA010000105.1	GenSAS_658556a20f294-publish	mRNA	24366	24824	915	-	.	ID=Ep.00g002510.m01-v1.0.a2;Name=Ep.00g002510.m01;Parent=Ep.00g002510-v1.0.a2;
JARDAA010000105.1	GenSAS_658556a20f294-publish	exon	24366	24824	.	-	.	ID=Ep.00g002510.m01.exon01-v1.0.a2;Name=Ep.00g002510.m01.exon01;Parent=Ep.00g002510.m01-v1.0.a2;
JARDAA010000105.1	GenSAS_658556a20f294-publish	CDS	24366	24824	.	-	0	ID=Ep.00g002510.m01.CDS01-v1.0.a2;Name=Ep.00g002510.m01.CDS01;Parent=Ep.00g002510.m01-v1.0.a2;
JARDAA010000105.1	GenSAS_658556a20f294-publish	gene	26626	28861	.	-	.	ID=Ep.00g002520-v1.0.a2;Name=Ep.00g002520;
JARDAA010000105.1	GenSAS_658556a20f294-publish	mRNA	26626	28861	4265	-	.	ID=Ep.00g002520.m01-v1.0.a2;Name=Ep.00g002520.m01;Parent=Ep.00g002520-v1.0.a2;
JARDAA010000105.1	GenSAS_658556a20f294-publish	exon	26626	27479	.	-	.	ID=Ep.00g002520.m01.exon01-v1.0.a2;Name=Ep.00g002520.m01.exon01;Parent=Ep.00g002520.m01-v1.0.a2;
JARDAA010000105.1	GenSAS_658556a20f294-publish	CDS	26626	27479	.	-	1	ID=Ep.00g002520.m01.CDS01-v1.0.a2;Name=Ep.00g002520.m01.CDS01;Parent=Ep.00g002520.m01-v1.0.a2;
JARDAA010000105.1	GenSAS_658556a20f294-publish	exon	27529	28861	.	-	.	ID=Ep.00g002520.m01.exon02-v1.0.a2;Name=Ep.00g002520.m01.exon02;Parent=Ep.00g002520.m01-v1.0.a2;
JARDAA010000105.1	GenSAS_658556a20f294-publish	CDS	27529	28861	.	-	0	ID=Ep.00g002520.m01.CDS02-v1.0.a2;Name=Ep.00g002520.m01.CDS02;Parent=Ep.00g002520.m01-v1.0.a2;
JARDAA010000105.1	GenSAS_658556a20f294-publish	gene	30339	30820	.	+	.	ID=Ep.00g002530-v1.0.a2;Name=Ep.00g002530;
JARDAA010000105.1	GenSAS_658556a20f294-publish	mRNA	30339	30820	807	+	.	ID=Ep.00g002530.m01-v1.0.a2;Name=Ep.00g002530.m01;Parent=Ep.00g002530-v1.0.a2;
JARDAA010000105.1	GenSAS_658556a20f294-publish	exon	30339	30570	.	+	.	ID=Ep.00g002530.m01.exon01-v1.0.a2;Name=Ep.00g002530.m01.exon01;Parent=Ep.00g002530.m01-v1.0.a2;
JARDAA010000105.1	GenSAS_658556a20f294-publish	CDS	30339	30570	.	+	0	ID=Ep.00g002530.m01.CDS01-v1.0.a2;Name=Ep.00g002530.m01.CDS01;Parent=Ep.00g002530.m01-v1.0.a2;
JARDAA010000105.1	GenSAS_658556a20f294-publish	exon	30615	30820	.	+	.	ID=Ep.00g002530.m01.exon02-v1.0.a2;Name=Ep.00g002530.m01.exon02;Parent=Ep.00g002530.m01-v1.0.a2;
JARDAA010000105.1	GenSAS_658556a20f294-publish	CDS	30615	30820	.	+	1	ID=Ep.00g002530.m01.CDS02-v1.0.a2;Name=Ep.00g002530.m01.CDS02;Parent=Ep.00g002530.m01-v1.0.a2;
JARDAA010000105.1	GenSAS_658556a20f294-publish	gene	31201	32167	.	-	.	ID=Ep.00g002540-v1.0.a2;Name=Ep.00g002540;
JARDAA010000105.1	GenSAS_658556a20f294-publish	mRNA	31201	32167	967	-	.	ID=Ep.00g002540.m01-v1.0.a2;Name=Ep.00g002540.m01;Parent=Ep.00g002540-v1.0.a2;
JARDAA010000105.1	GenSAS_658556a20f294-publish	exon	31201	31543	.	-	.	ID=Ep.00g002540.m01.exon01-v1.0.a2;Name=Ep.00g002540.m01.exon01;Parent=Ep.00g002540.m01-v1.0.a2;
JARDAA010000105.1	GenSAS_658556a20f294-publish	CDS	31201	31543	.	-	2	ID=Ep.00g002540.m01.CDS01-v1.0.a2;Name=Ep.00g002540.m01.CDS01;Parent=Ep.00g002540.m01-v1.0.a2;
JARDAA010000105.1	GenSAS_658556a20f294-publish	exon	31673	32080	.	-	.	ID=Ep.00g002540.m01.exon02-v1.0.a2;Name=Ep.00g002540.m01.exon02;Parent=Ep.00g002540.m01-v1.0.a2;
JARDAA010000105.1	GenSAS_658556a20f294-publish	CDS	31673	32080	.	-	2	ID=Ep.00g002540.m01.CDS02-v1.0.a2;Name=Ep.00g002540.m01.CDS02;Parent=Ep.00g002540.m01-v1.0.a2;
JARDAA010000105.1	GenSAS_658556a20f294-publish	exon	32160	32167	.	-	.	ID=Ep.00g002540.m01.exon03-v1.0.a2;Name=Ep.00g002540.m01.exon03;Parent=Ep.00g002540.m01-v1.0.a2;
JARDAA010000105.1	GenSAS_658556a20f294-publish	CDS	32160	32167	.	-	0	ID=Ep.00g002540.m01.CDS03-v1.0.a2;Name=Ep.00g002540.m01.CDS03;Parent=Ep.00g002540.m01-v1.0.a2;
JARDAA010000105.1	GenSAS_658556a20f294-publish	gene	33928	34972	.	+	.	ID=Ep.00g002550-v1.0.a2;Name=Ep.00g002550;
JARDAA010000105.1	GenSAS_658556a20f294-publish	mRNA	33928	34972	2087	+	.	ID=Ep.00g002550.m01-v1.0.a2;Name=Ep.00g002550.m01;Parent=Ep.00g002550-v1.0.a2;
JARDAA010000105.1	GenSAS_658556a20f294-publish	exon	33928	34131	.	+	.	ID=Ep.00g002550.m01.exon01-v1.0.a2;Name=Ep.00g002550.m01.exon01;Parent=Ep.00g002550.m01-v1.0.a2;
JARDAA010000105.1	GenSAS_658556a20f294-publish	CDS	33928	34131	.	+	0	ID=Ep.00g002550.m01.CDS01-v1.0.a2;Name=Ep.00g002550.m01.CDS01;Parent=Ep.00g002550.m01-v1.0.a2;
JARDAA010000105.1	GenSAS_658556a20f294-publish	exon	34182	34688	.	+	.	ID=Ep.00g002550.m01.exon02-v1.0.a2;Name=Ep.00g002550.m01.exon02;Parent=Ep.00g002550.m01-v1.0.a2;
JARDAA010000105.1	GenSAS_658556a20f294-publish	CDS	34182	34688	.	+	0	ID=Ep.00g002550.m01.CDS02-v1.0.a2;Name=Ep.00g002550.m01.CDS02;Parent=Ep.00g002550.m01-v1.0.a2;
JARDAA010000105.1	GenSAS_658556a20f294-publish	exon	34751	34972	.	+	.	ID=Ep.00g002550.m01.exon03-v1.0.a2;Name=Ep.00g002550.m01.exon03;Parent=Ep.00g002550.m01-v1.0.a2;
JARDAA010000105.1	GenSAS_658556a20f294-publish	CDS	34751	34972	.	+	0	ID=Ep.00g002550.m01.CDS03-v1.0.a2;Name=Ep.00g002550.m01.CDS03;Parent=Ep.00g002550.m01-v1.0.a2;
JARDAA010000105.1	GenSAS_658556a20f294-publish	gene	39730	40395	.	-	.	ID=Ep.00g002560-v1.0.a2;Name=Ep.00g002560;
JARDAA010000105.1	GenSAS_658556a20f294-publish	mRNA	39730	40395	1329	-	.	ID=Ep.00g002560.m01-v1.0.a2;Name=Ep.00g002560.m01;Parent=Ep.00g002560-v1.0.a2;
JARDAA010000105.1	GenSAS_658556a20f294-publish	exon	39730	40395	.	-	.	ID=Ep.00g002560.m01.exon01-v1.0.a2;Name=Ep.00g002560.m01.exon01;Parent=Ep.00g002560.m01-v1.0.a2;
JARDAA010000105.1	GenSAS_658556a20f294-publish	CDS	39730	40395	.	-	0	ID=Ep.00g002560.m01.CDS01-v1.0.a2;Name=Ep.00g002560.m01.CDS01;Parent=Ep.00g002560.m01-v1.0.a2;
JARDAA010000105.1	GenSAS_658556a20f294-publish	gene	41233	42033	.	+	.	ID=Ep.00g002570-v1.0.a2;Name=Ep.00g002570;
JARDAA010000105.1	GenSAS_658556a20f294-publish	mRNA	41233	42033	801	+	.	ID=Ep.00g002570.m01-v1.0.a2;Name=Ep.00g002570.m01;Parent=Ep.00g002570-v1.0.a2;
JARDAA010000105.1	GenSAS_658556a20f294-publish	exon	41233	41477	.	+	.	ID=Ep.00g002570.m01.exon01-v1.0.a2;Name=Ep.00g002570.m01.exon01;Parent=Ep.00g002570.m01-v1.0.a2;
JARDAA010000105.1	GenSAS_658556a20f294-publish	CDS	41233	41477	.	+	0	ID=Ep.00g002570.m01.CDS01-v1.0.a2;Name=Ep.00g002570.m01.CDS01;Parent=Ep.00g002570.m01-v1.0.a2;
JARDAA010000105.1	GenSAS_658556a20f294-publish	exon	41628	42033	.	+	.	ID=Ep.00g002570.m01.exon02-v1.0.a2;Name=Ep.00g002570.m01.exon02;Parent=Ep.00g002570.m01-v1.0.a2;
JARDAA010000105.1	GenSAS_658556a20f294-publish	CDS	41628	42033	.	+	2	ID=Ep.00g002570.m01.CDS02-v1.0.a2;Name=Ep.00g002570.m01.CDS02;Parent=Ep.00g002570.m01-v1.0.a2;
JARDAA010000105.1	GenSAS_658556a20f294-publish	gene	42691	44904	.	+	.	ID=Ep.00g002580-v1.0.a2;Name=Ep.00g002580;
JARDAA010000105.1	GenSAS_658556a20f294-publish	mRNA	42691	44904	4425	+	.	ID=Ep.00g002580.m01-v1.0.a2;Name=Ep.00g002580.m01;Parent=Ep.00g002580-v1.0.a2;
JARDAA010000105.1	GenSAS_658556a20f294-publish	exon	42691	44904	.	+	.	ID=Ep.00g002580.m01.exon01-v1.0.a2;Name=Ep.00g002580.m01.exon01;Parent=Ep.00g002580.m01-v1.0.a2;
JARDAA010000105.1	GenSAS_658556a20f294-publish	CDS	42691	44904	.	+	0	ID=Ep.00g002580.m01.CDS01-v1.0.a2;Name=Ep.00g002580.m01.CDS01;Parent=Ep.00g002580.m01-v1.0.a2;
JARDAA010000105.1	GenSAS_658556a20f294-publish	gene	47522	48097	.	+	.	ID=Ep.00g002590-v1.0.a2;Name=Ep.00g002590;
JARDAA010000105.1	GenSAS_658556a20f294-publish	mRNA	47522	48097	576	+	.	ID=Ep.00g002590.m01-v1.0.a2;Name=Ep.00g002590.m01;Parent=Ep.00g002590-v1.0.a2;
JARDAA010000105.1	GenSAS_658556a20f294-publish	exon	47522	48097	.	+	.	ID=Ep.00g002590.m01.exon01-v1.0.a2;Name=Ep.00g002590.m01.exon01;Parent=Ep.00g002590.m01-v1.0.a2;
JARDAA010000105.1	GenSAS_658556a20f294-publish	CDS	47522	48097	.	+	0	ID=Ep.00g002590.m01.CDS01-v1.0.a2;Name=Ep.00g002590.m01.CDS01;Parent=Ep.00g002590.m01-v1.0.a2;
JARDAA010000105.1	GenSAS_658556a20f294-publish	gene	53685	56144	.	+	.	ID=Ep.00g002600-v1.0.a2;Name=Ep.00g002600;
JARDAA010000105.1	GenSAS_658556a20f294-publish	mRNA	53685	56144	4899	+	.	ID=Ep.00g002600.m01-v1.0.a2;Name=Ep.00g002600.m01;Parent=Ep.00g002600-v1.0.a2;
JARDAA010000105.1	GenSAS_658556a20f294-publish	exon	53685	54134	.	+	.	ID=Ep.00g002600.m01.exon01-v1.0.a2;Name=Ep.00g002600.m01.exon01;Parent=Ep.00g002600.m01-v1.0.a2;
JARDAA010000105.1	GenSAS_658556a20f294-publish	CDS	53685	54134	.	+	0	ID=Ep.00g002600.m01.CDS01-v1.0.a2;Name=Ep.00g002600.m01.CDS01;Parent=Ep.00g002600.m01-v1.0.a2;
JARDAA010000105.1	GenSAS_658556a20f294-publish	exon	54450	56144	.	+	.	ID=Ep.00g002600.m01.exon02-v1.0.a2;Name=Ep.00g002600.m01.exon02;Parent=Ep.00g002600.m01-v1.0.a2;
JARDAA010000105.1	GenSAS_658556a20f294-publish	CDS	54450	56144	.	+	0	ID=Ep.00g002600.m01.CDS02-v1.0.a2;Name=Ep.00g002600.m01.CDS02;Parent=Ep.00g002600.m01-v1.0.a2;
JARDAA010000105.1	GenSAS_658556a20f294-publish	gene	56322	56822	.	+	.	ID=Ep.00g002610-v1.0.a2;Name=Ep.00g002610;
JARDAA010000105.1	GenSAS_658556a20f294-publish	mRNA	56322	56822	999	+	.	ID=Ep.00g002610.m01-v1.0.a2;Name=Ep.00g002610.m01;Parent=Ep.00g002610-v1.0.a2;
JARDAA010000105.1	GenSAS_658556a20f294-publish	exon	56322	56353	.	+	.	ID=Ep.00g002610.m01.exon01-v1.0.a2;Name=Ep.00g002610.m01.exon01;Parent=Ep.00g002610.m01-v1.0.a2;
JARDAA010000105.1	GenSAS_658556a20f294-publish	CDS	56322	56353	.	+	0	ID=Ep.00g002610.m01.CDS01-v1.0.a2;Name=Ep.00g002610.m01.CDS01;Parent=Ep.00g002610.m01-v1.0.a2;
JARDAA010000105.1	GenSAS_658556a20f294-publish	exon	56405	56415	.	+	.	ID=Ep.00g002610.m01.exon02-v1.0.a2;Name=Ep.00g002610.m01.exon02;Parent=Ep.00g002610.m01-v1.0.a2;
JARDAA010000105.1	GenSAS_658556a20f294-publish	CDS	56405	56415	.	+	2	ID=Ep.00g002610.m01.CDS02-v1.0.a2;Name=Ep.00g002610.m01.CDS02;Parent=Ep.00g002610.m01-v1.0.a2;
JARDAA010000105.1	GenSAS_658556a20f294-publish	exon	56464	56822	.	+	.	ID=Ep.00g002610.m01.exon03-v1.0.a2;Name=Ep.00g002610.m01.exon03;Parent=Ep.00g002610.m01-v1.0.a2;
JARDAA010000105.1	GenSAS_658556a20f294-publish	CDS	56464	56822	.	+	1	ID=Ep.00g002610.m01.CDS03-v1.0.a2;Name=Ep.00g002610.m01.CDS03;Parent=Ep.00g002610.m01-v1.0.a2;
JARDAA010000105.1	GenSAS_658556a20f294-publish	gene	60293	60778	.	-	.	ID=Ep.00g002620-v1.0.a2;Name=Ep.00g002620;
JARDAA010000105.1	GenSAS_658556a20f294-publish	mRNA	60293	60778	817	-	.	ID=Ep.00g002620.m01-v1.0.a2;Name=Ep.00g002620.m01;Parent=Ep.00g002620-v1.0.a2;
JARDAA010000105.1	GenSAS_658556a20f294-publish	exon	60293	60778	.	-	.	ID=Ep.00g002620.m01.exon01-v1.0.a2;Name=Ep.00g002620.m01.exon01;Parent=Ep.00g002620.m01-v1.0.a2;
JARDAA010000105.1	GenSAS_658556a20f294-publish	CDS	60293	60778	.	-	0	ID=Ep.00g002620.m01.CDS01-v1.0.a2;Name=Ep.00g002620.m01.CDS01;Parent=Ep.00g002620.m01-v1.0.a2;
JARDAA010000105.1	GenSAS_658556a20f294-publish	gene	60852	61529	.	-	.	ID=Ep.00g002630-v1.0.a2;Name=Ep.00g002630;
JARDAA010000105.1	GenSAS_658556a20f294-publish	mRNA	60852	61529	1082	-	.	ID=Ep.00g002630.m01-v1.0.a2;Name=Ep.00g002630.m01;Parent=Ep.00g002630-v1.0.a2;
JARDAA010000105.1	GenSAS_658556a20f294-publish	exon	60852	61529	.	-	.	ID=Ep.00g002630.m01.exon01-v1.0.a2;Name=Ep.00g002630.m01.exon01;Parent=Ep.00g002630.m01-v1.0.a2;
JARDAA010000105.1	GenSAS_658556a20f294-publish	CDS	60852	61529	.	-	0	ID=Ep.00g002630.m01.CDS01-v1.0.a2;Name=Ep.00g002630.m01.CDS01;Parent=Ep.00g002630.m01-v1.0.a2;
JARDAA010000105.1	GenSAS_658556a20f294-publish	gene	64890	65105	.	+	.	ID=Ep.00g002640-v1.0.a2;Name=Ep.00g002640;
JARDAA010000105.1	GenSAS_658556a20f294-publish	mRNA	64890	65105	410	+	.	ID=Ep.00g002640.m01-v1.0.a2;Name=Ep.00g002640.m01;Parent=Ep.00g002640-v1.0.a2;
JARDAA010000105.1	GenSAS_658556a20f294-publish	exon	64890	65105	.	+	.	ID=Ep.00g002640.m01.exon01-v1.0.a2;Name=Ep.00g002640.m01.exon01;Parent=Ep.00g002640.m01-v1.0.a2;
JARDAA010000105.1	GenSAS_658556a20f294-publish	CDS	64890	65105	.	+	0	ID=Ep.00g002640.m01.CDS01-v1.0.a2;Name=Ep.00g002640.m01.CDS01;Parent=Ep.00g002640.m01-v1.0.a2;
JARDAA010000105.1	GenSAS_658556a20f294-publish	gene	66492	70632	.	+	.	ID=Ep.00g002650-v1.0.a2;Name=Ep.00g002650;
JARDAA010000105.1	GenSAS_658556a20f294-publish	mRNA	66492	70632	8100	+	.	ID=Ep.00g002650.m01-v1.0.a2;Name=Ep.00g002650.m01;Parent=Ep.00g002650-v1.0.a2;
JARDAA010000105.1	GenSAS_658556a20f294-publish	exon	66492	67548	.	+	.	ID=Ep.00g002650.m01.exon01-v1.0.a2;Name=Ep.00g002650.m01.exon01;Parent=Ep.00g002650.m01-v1.0.a2;
JARDAA010000105.1	GenSAS_658556a20f294-publish	CDS	66492	67548	.	+	0	ID=Ep.00g002650.m01.CDS01-v1.0.a2;Name=Ep.00g002650.m01.CDS01;Parent=Ep.00g002650.m01-v1.0.a2;
JARDAA010000105.1	GenSAS_658556a20f294-publish	exon	67608	70450	.	+	.	ID=Ep.00g002650.m01.exon02-v1.0.a2;Name=Ep.00g002650.m01.exon02;Parent=Ep.00g002650.m01-v1.0.a2;
JARDAA010000105.1	GenSAS_658556a20f294-publish	CDS	67608	70450	.	+	1	ID=Ep.00g002650.m01.CDS02-v1.0.a2;Name=Ep.00g002650.m01.CDS02;Parent=Ep.00g002650.m01-v1.0.a2;
JARDAA010000105.1	GenSAS_658556a20f294-publish	exon	70498	70632	.	+	.	ID=Ep.00g002650.m01.exon03-v1.0.a2;Name=Ep.00g002650.m01.exon03;Parent=Ep.00g002650.m01-v1.0.a2;
JARDAA010000105.1	GenSAS_658556a20f294-publish	CDS	70498	70632	.	+	0	ID=Ep.00g002650.m01.CDS03-v1.0.a2;Name=Ep.00g002650.m01.CDS03;Parent=Ep.00g002650.m01-v1.0.a2;
JARDAA010000105.1	GenSAS_658556a20f294-publish	gene	77594	79344	.	-	.	ID=Ep.00g002660-v1.0.a2;Name=Ep.00g002660;
JARDAA010000105.1	GenSAS_658556a20f294-publish	mRNA	77594	79344	3437	-	.	ID=Ep.00g002660.m01-v1.0.a2;Name=Ep.00g002660.m01;Parent=Ep.00g002660-v1.0.a2;
JARDAA010000105.1	GenSAS_658556a20f294-publish	exon	77594	78834	.	-	.	ID=Ep.00g002660.m01.exon01-v1.0.a2;Name=Ep.00g002660.m01.exon01;Parent=Ep.00g002660.m01-v1.0.a2;
JARDAA010000105.1	GenSAS_658556a20f294-publish	CDS	77594	78834	.	-	1	ID=Ep.00g002660.m01.CDS01-v1.0.a2;Name=Ep.00g002660.m01.CDS01;Parent=Ep.00g002660.m01-v1.0.a2;
JARDAA010000105.1	GenSAS_658556a20f294-publish	exon	78861	79344	.	-	.	ID=Ep.00g002660.m01.exon02-v1.0.a2;Name=Ep.00g002660.m01.exon02;Parent=Ep.00g002660.m01-v1.0.a2;
JARDAA010000105.1	GenSAS_658556a20f294-publish	CDS	78861	79344	.	-	0	ID=Ep.00g002660.m01.CDS02-v1.0.a2;Name=Ep.00g002660.m01.CDS02;Parent=Ep.00g002660.m01-v1.0.a2;
JARDAA010000105.1	GenSAS_658556a20f294-publish	gene	79628	80996	.	-	.	ID=Ep.00g002670-v1.0.a2;Name=Ep.00g002670;
JARDAA010000105.1	GenSAS_658556a20f294-publish	mRNA	79628	80996	2614	-	.	ID=Ep.00g002670.m01-v1.0.a2;Name=Ep.00g002670.m01;Parent=Ep.00g002670-v1.0.a2;
JARDAA010000105.1	GenSAS_658556a20f294-publish	exon	79628	80206	.	-	.	ID=Ep.00g002670.m01.exon01-v1.0.a2;Name=Ep.00g002670.m01.exon01;Parent=Ep.00g002670.m01-v1.0.a2;
JARDAA010000105.1	GenSAS_658556a20f294-publish	CDS	79628	80206	.	-	0	ID=Ep.00g002670.m01.CDS01-v1.0.a2;Name=Ep.00g002670.m01.CDS01;Parent=Ep.00g002670.m01-v1.0.a2;
JARDAA010000105.1	GenSAS_658556a20f294-publish	exon	80262	80996	.	-	.	ID=Ep.00g002670.m01.exon02-v1.0.a2;Name=Ep.00g002670.m01.exon02;Parent=Ep.00g002670.m01-v1.0.a2;
JARDAA010000105.1	GenSAS_658556a20f294-publish	CDS	80262	80996	.	-	0	ID=Ep.00g002670.m01.CDS02-v1.0.a2;Name=Ep.00g002670.m01.CDS02;Parent=Ep.00g002670.m01-v1.0.a2;
JARDAA010000105.1	GenSAS_658556a20f294-publish	gene	83428	83964	.	+	.	ID=Ep.00g002680-v1.0.a2;Name=Ep.00g002680;
JARDAA010000105.1	GenSAS_658556a20f294-publish	mRNA	83428	83964	987	+	.	ID=Ep.00g002680.m01-v1.0.a2;Name=Ep.00g002680.m01;Parent=Ep.00g002680-v1.0.a2;
JARDAA010000105.1	GenSAS_658556a20f294-publish	exon	83428	83964	.	+	.	ID=Ep.00g002680.m01.exon01-v1.0.a2;Name=Ep.00g002680.m01.exon01;Parent=Ep.00g002680.m01-v1.0.a2;
JARDAA010000105.1	GenSAS_658556a20f294-publish	CDS	83428	83964	.	+	0	ID=Ep.00g002680.m01.CDS01-v1.0.a2;Name=Ep.00g002680.m01.CDS01;Parent=Ep.00g002680.m01-v1.0.a2;
JARDAA010000105.1	GenSAS_658556a20f294-publish	gene	87986	89371	.	-	.	ID=Ep.00g002690-v1.0.a2;Name=Ep.00g002690;
JARDAA010000105.1	GenSAS_658556a20f294-publish	mRNA	87986	89371	2724	-	.	ID=Ep.00g002690.m01-v1.0.a2;Name=Ep.00g002690.m01;Parent=Ep.00g002690-v1.0.a2;
JARDAA010000105.1	GenSAS_658556a20f294-publish	exon	87986	88578	.	-	.	ID=Ep.00g002690.m01.exon01-v1.0.a2;Name=Ep.00g002690.m01.exon01;Parent=Ep.00g002690.m01-v1.0.a2;
JARDAA010000105.1	GenSAS_658556a20f294-publish	CDS	87986	88578	.	-	1	ID=Ep.00g002690.m01.CDS01-v1.0.a2;Name=Ep.00g002690.m01.CDS01;Parent=Ep.00g002690.m01-v1.0.a2;
JARDAA010000105.1	GenSAS_658556a20f294-publish	exon	88624	89371	.	-	.	ID=Ep.00g002690.m01.exon02-v1.0.a2;Name=Ep.00g002690.m01.exon02;Parent=Ep.00g002690.m01-v1.0.a2;
JARDAA010000105.1	GenSAS_658556a20f294-publish	CDS	88624	89371	.	-	0	ID=Ep.00g002690.m01.CDS02-v1.0.a2;Name=Ep.00g002690.m01.CDS02;Parent=Ep.00g002690.m01-v1.0.a2;
JARDAA010000105.1	GenSAS_658556a20f294-publish	gene	89607	90586	.	+	.	ID=Ep.00g002700-v1.0.a2;Name=Ep.00g002700;
JARDAA010000105.1	GenSAS_658556a20f294-publish	mRNA	89607	90586	1957	+	.	ID=Ep.00g002700.m01-v1.0.a2;Name=Ep.00g002700.m01;Parent=Ep.00g002700-v1.0.a2;
JARDAA010000105.1	GenSAS_658556a20f294-publish	exon	89607	90232	.	+	.	ID=Ep.00g002700.m01.exon01-v1.0.a2;Name=Ep.00g002700.m01.exon01;Parent=Ep.00g002700.m01-v1.0.a2;
JARDAA010000105.1	GenSAS_658556a20f294-publish	CDS	89607	90232	.	+	0	ID=Ep.00g002700.m01.CDS01-v1.0.a2;Name=Ep.00g002700.m01.CDS01;Parent=Ep.00g002700.m01-v1.0.a2;
JARDAA010000105.1	GenSAS_658556a20f294-publish	exon	90281	90364	.	+	.	ID=Ep.00g002700.m01.exon02-v1.0.a2;Name=Ep.00g002700.m01.exon02;Parent=Ep.00g002700.m01-v1.0.a2;
JARDAA010000105.1	GenSAS_658556a20f294-publish	CDS	90281	90364	.	+	2	ID=Ep.00g002700.m01.CDS02-v1.0.a2;Name=Ep.00g002700.m01.CDS02;Parent=Ep.00g002700.m01-v1.0.a2;
JARDAA010000105.1	GenSAS_658556a20f294-publish	exon	90415	90586	.	+	.	ID=Ep.00g002700.m01.exon03-v1.0.a2;Name=Ep.00g002700.m01.exon03;Parent=Ep.00g002700.m01-v1.0.a2;
JARDAA010000105.1	GenSAS_658556a20f294-publish	CDS	90415	90586	.	+	2	ID=Ep.00g002700.m01.CDS03-v1.0.a2;Name=Ep.00g002700.m01.CDS03;Parent=Ep.00g002700.m01-v1.0.a2;
JARDAA010000105.1	GenSAS_658556a20f294-publish	gene	94316	95131	.	+	.	ID=Ep.00g002710-v1.0.a2;Name=Ep.00g002710;
JARDAA010000105.1	GenSAS_658556a20f294-publish	mRNA	94316	95131	1203	+	.	ID=Ep.00g002710.m01-v1.0.a2;Name=Ep.00g002710.m01;Parent=Ep.00g002710-v1.0.a2;
JARDAA010000105.1	GenSAS_658556a20f294-publish	exon	94316	94482	.	+	.	ID=Ep.00g002710.m01.exon01-v1.0.a2;Name=Ep.00g002710.m01.exon01;Parent=Ep.00g002710.m01-v1.0.a2;
JARDAA010000105.1	GenSAS_658556a20f294-publish	CDS	94316	94482	.	+	0	ID=Ep.00g002710.m01.CDS01-v1.0.a2;Name=Ep.00g002710.m01.CDS01;Parent=Ep.00g002710.m01-v1.0.a2;
JARDAA010000105.1	GenSAS_658556a20f294-publish	exon	94642	95131	.	+	.	ID=Ep.00g002710.m01.exon02-v1.0.a2;Name=Ep.00g002710.m01.exon02;Parent=Ep.00g002710.m01-v1.0.a2;
JARDAA010000105.1	GenSAS_658556a20f294-publish	CDS	94642	95131	.	+	2	ID=Ep.00g002710.m01.CDS02-v1.0.a2;Name=Ep.00g002710.m01.CDS02;Parent=Ep.00g002710.m01-v1.0.a2;
JARDAA010000105.1	GenSAS_658556a20f294-publish	gene	95768	96239	.	-	.	ID=Ep.00g002720-v1.0.a2;Name=Ep.00g002720;
JARDAA010000105.1	GenSAS_658556a20f294-publish	mRNA	95768	96239	941	-	.	ID=Ep.00g002720.m01-v1.0.a2;Name=Ep.00g002720.m01;Parent=Ep.00g002720-v1.0.a2;
JARDAA010000105.1	GenSAS_658556a20f294-publish	exon	95768	96239	.	-	.	ID=Ep.00g002720.m01.exon01-v1.0.a2;Name=Ep.00g002720.m01.exon01;Parent=Ep.00g002720.m01-v1.0.a2;
JARDAA010000105.1	GenSAS_658556a20f294-publish	CDS	95768	96239	.	-	2	ID=Ep.00g002720.m01.CDS01-v1.0.a2;Name=Ep.00g002720.m01.CDS01;Parent=Ep.00g002720.m01-v1.0.a2;
JARDAA010000105.1	GenSAS_658556a20f294-publish	gene	100065	100235	.	-	.	ID=Ep.00g002730-v1.0.a2;Name=Ep.00g002730;
JARDAA010000105.1	GenSAS_658556a20f294-publish	mRNA	100065	100235	334	-	.	ID=Ep.00g002730.m01-v1.0.a2;Name=Ep.00g002730.m01;Parent=Ep.00g002730-v1.0.a2;
JARDAA010000105.1	GenSAS_658556a20f294-publish	exon	100065	100235	.	-	.	ID=Ep.00g002730.m01.exon01-v1.0.a2;Name=Ep.00g002730.m01.exon01;Parent=Ep.00g002730.m01-v1.0.a2;
JARDAA010000105.1	GenSAS_658556a20f294-publish	CDS	100065	100235	.	-	0	ID=Ep.00g002730.m01.CDS01-v1.0.a2;Name=Ep.00g002730.m01.CDS01;Parent=Ep.00g002730.m01-v1.0.a2;
JARDAA010000105.1	GenSAS_658556a20f294-publish	gene	104250	104605	.	+	.	ID=Ep.00g002740-v1.0.a2;Name=Ep.00g002740;
JARDAA010000105.1	GenSAS_658556a20f294-publish	mRNA	104250	104605	709	+	.	ID=Ep.00g002740.m01-v1.0.a2;Name=Ep.00g002740.m01;Parent=Ep.00g002740-v1.0.a2;
JARDAA010000105.1	GenSAS_658556a20f294-publish	exon	104250	104264	.	+	.	ID=Ep.00g002740.m01.exon01-v1.0.a2;Name=Ep.00g002740.m01.exon01;Parent=Ep.00g002740.m01-v1.0.a2;
JARDAA010000105.1	GenSAS_658556a20f294-publish	CDS	104250	104264	.	+	0	ID=Ep.00g002740.m01.CDS01-v1.0.a2;Name=Ep.00g002740.m01.CDS01;Parent=Ep.00g002740.m01-v1.0.a2;
JARDAA010000105.1	GenSAS_658556a20f294-publish	exon	104315	104605	.	+	.	ID=Ep.00g002740.m01.exon02-v1.0.a2;Name=Ep.00g002740.m01.exon02;Parent=Ep.00g002740.m01-v1.0.a2;
JARDAA010000105.1	GenSAS_658556a20f294-publish	CDS	104315	104605	.	+	0	ID=Ep.00g002740.m01.CDS02-v1.0.a2;Name=Ep.00g002740.m01.CDS02;Parent=Ep.00g002740.m01-v1.0.a2;
JARDAA010000105.1	GenSAS_658556a20f294-publish	gene	107793	109310	.	+	.	ID=Ep.00g002750-v1.0.a2;Name=Ep.00g002750;
JARDAA010000105.1	GenSAS_658556a20f294-publish	mRNA	107793	109310	2130	+	.	ID=Ep.00g002750.m01-v1.0.a2;Name=Ep.00g002750.m01;Parent=Ep.00g002750-v1.0.a2;
JARDAA010000105.1	GenSAS_658556a20f294-publish	exon	107793	108101	.	+	.	ID=Ep.00g002750.m01.exon01-v1.0.a2;Name=Ep.00g002750.m01.exon01;Parent=Ep.00g002750.m01-v1.0.a2;
JARDAA010000105.1	GenSAS_658556a20f294-publish	CDS	107793	108101	.	+	0	ID=Ep.00g002750.m01.CDS01-v1.0.a2;Name=Ep.00g002750.m01.CDS01;Parent=Ep.00g002750.m01-v1.0.a2;
JARDAA010000105.1	GenSAS_658556a20f294-publish	exon	108325	108625	.	+	.	ID=Ep.00g002750.m01.exon02-v1.0.a2;Name=Ep.00g002750.m01.exon02;Parent=Ep.00g002750.m01-v1.0.a2;
JARDAA010000105.1	GenSAS_658556a20f294-publish	CDS	108325	108625	.	+	0	ID=Ep.00g002750.m01.CDS02-v1.0.a2;Name=Ep.00g002750.m01.CDS02;Parent=Ep.00g002750.m01-v1.0.a2;
JARDAA010000105.1	GenSAS_658556a20f294-publish	exon	108673	108884	.	+	.	ID=Ep.00g002750.m01.exon03-v1.0.a2;Name=Ep.00g002750.m01.exon03;Parent=Ep.00g002750.m01-v1.0.a2;
JARDAA010000105.1	GenSAS_658556a20f294-publish	CDS	108673	108884	.	+	1	ID=Ep.00g002750.m01.CDS03-v1.0.a2;Name=Ep.00g002750.m01.CDS03;Parent=Ep.00g002750.m01-v1.0.a2;
JARDAA010000105.1	GenSAS_658556a20f294-publish	exon	108942	109310	.	+	.	ID=Ep.00g002750.m01.exon04-v1.0.a2;Name=Ep.00g002750.m01.exon04;Parent=Ep.00g002750.m01-v1.0.a2;
JARDAA010000105.1	GenSAS_658556a20f294-publish	CDS	108942	109310	.	+	0	ID=Ep.00g002750.m01.CDS04-v1.0.a2;Name=Ep.00g002750.m01.CDS04;Parent=Ep.00g002750.m01-v1.0.a2;
JARDAA010000105.1	GenSAS_658556a20f294-publish	gene	115231	115824	.	+	.	ID=Ep.00g002760-v1.0.a2;Name=Ep.00g002760;
JARDAA010000105.1	GenSAS_658556a20f294-publish	mRNA	115231	115824	1185	+	.	ID=Ep.00g002760.m01-v1.0.a2;Name=Ep.00g002760.m01;Parent=Ep.00g002760-v1.0.a2;
JARDAA010000105.1	GenSAS_658556a20f294-publish	exon	115231	115824	.	+	.	ID=Ep.00g002760.m01.exon01-v1.0.a2;Name=Ep.00g002760.m01.exon01;Parent=Ep.00g002760.m01-v1.0.a2;
JARDAA010000105.1	GenSAS_658556a20f294-publish	CDS	115231	115824	.	+	0	ID=Ep.00g002760.m01.CDS01-v1.0.a2;Name=Ep.00g002760.m01.CDS01;Parent=Ep.00g002760.m01-v1.0.a2;
JARDAA010000105.1	GenSAS_658556a20f294-publish	gene	118061	121381	.	-	.	ID=Ep.00g002770-v1.0.a2;Name=Ep.00g002770;
JARDAA010000105.1	GenSAS_658556a20f294-publish	mRNA	118061	121381	6578	-	.	ID=Ep.00g002770.m01-v1.0.a2;Name=Ep.00g002770.m01;Parent=Ep.00g002770-v1.0.a2;
JARDAA010000105.1	GenSAS_658556a20f294-publish	exon	118061	118096	.	-	.	ID=Ep.00g002770.m01.exon01-v1.0.a2;Name=Ep.00g002770.m01.exon01;Parent=Ep.00g002770.m01-v1.0.a2;
JARDAA010000105.1	GenSAS_658556a20f294-publish	CDS	118061	118096	.	-	0	ID=Ep.00g002770.m01.CDS01-v1.0.a2;Name=Ep.00g002770.m01.CDS01;Parent=Ep.00g002770.m01-v1.0.a2;
JARDAA010000105.1	GenSAS_658556a20f294-publish	exon	118161	118718	.	-	.	ID=Ep.00g002770.m01.exon02-v1.0.a2;Name=Ep.00g002770.m01.exon02;Parent=Ep.00g002770.m01-v1.0.a2;
JARDAA010000105.1	GenSAS_658556a20f294-publish	CDS	118161	118718	.	-	0	ID=Ep.00g002770.m01.CDS02-v1.0.a2;Name=Ep.00g002770.m01.CDS02;Parent=Ep.00g002770.m01-v1.0.a2;
JARDAA010000105.1	GenSAS_658556a20f294-publish	exon	118768	120377	.	-	.	ID=Ep.00g002770.m01.exon03-v1.0.a2;Name=Ep.00g002770.m01.exon03;Parent=Ep.00g002770.m01-v1.0.a2;
JARDAA010000105.1	GenSAS_658556a20f294-publish	CDS	118768	120377	.	-	1	ID=Ep.00g002770.m01.CDS03-v1.0.a2;Name=Ep.00g002770.m01.CDS03;Parent=Ep.00g002770.m01-v1.0.a2;
JARDAA010000105.1	GenSAS_658556a20f294-publish	exon	120427	121381	.	-	.	ID=Ep.00g002770.m01.exon04-v1.0.a2;Name=Ep.00g002770.m01.exon04;Parent=Ep.00g002770.m01-v1.0.a2;
JARDAA010000105.1	GenSAS_658556a20f294-publish	CDS	120427	121381	.	-	0	ID=Ep.00g002770.m01.CDS04-v1.0.a2;Name=Ep.00g002770.m01.CDS04;Parent=Ep.00g002770.m01-v1.0.a2;
JARDAA010000105.1	GenSAS_658556a20f294-publish	gene	126818	127108	.	+	.	ID=Ep.00g002780-v1.0.a2;Name=Ep.00g002780;
JARDAA010000105.1	GenSAS_658556a20f294-publish	mRNA	126818	127108	563	+	.	ID=Ep.00g002780.m01-v1.0.a2;Name=Ep.00g002780.m01;Parent=Ep.00g002780-v1.0.a2;
JARDAA010000105.1	GenSAS_658556a20f294-publish	exon	126818	127108	.	+	.	ID=Ep.00g002780.m01.exon01-v1.0.a2;Name=Ep.00g002780.m01.exon01;Parent=Ep.00g002780.m01-v1.0.a2;
JARDAA010000105.1	GenSAS_658556a20f294-publish	CDS	126818	127108	.	+	0	ID=Ep.00g002780.m01.CDS01-v1.0.a2;Name=Ep.00g002780.m01.CDS01;Parent=Ep.00g002780.m01-v1.0.a2;
JARDAA010000105.1	GenSAS_658556a20f294-publish	gene	128704	130128	.	-	.	ID=Ep.00g002790-v1.0.a2;Name=Ep.00g002790;
JARDAA010000105.1	GenSAS_658556a20f294-publish	mRNA	128704	130128	2847	-	.	ID=Ep.00g002790.m01-v1.0.a2;Name=Ep.00g002790.m01;Parent=Ep.00g002790-v1.0.a2;
JARDAA010000105.1	GenSAS_658556a20f294-publish	exon	128704	130128	.	-	.	ID=Ep.00g002790.m01.exon01-v1.0.a2;Name=Ep.00g002790.m01.exon01;Parent=Ep.00g002790.m01-v1.0.a2;
JARDAA010000105.1	GenSAS_658556a20f294-publish	CDS	128704	130128	.	-	0	ID=Ep.00g002790.m01.CDS01-v1.0.a2;Name=Ep.00g002790.m01.CDS01;Parent=Ep.00g002790.m01-v1.0.a2;
JARDAA010000105.1	GenSAS_658556a20f294-publish	gene	130379	131239	.	-	.	ID=Ep.00g002800-v1.0.a2;Name=Ep.00g002800;
JARDAA010000105.1	GenSAS_658556a20f294-publish	mRNA	130379	131239	1719	-	.	ID=Ep.00g002800.m01-v1.0.a2;Name=Ep.00g002800.m01;Parent=Ep.00g002800-v1.0.a2;
JARDAA010000105.1	GenSAS_658556a20f294-publish	exon	130379	131239	.	-	.	ID=Ep.00g002800.m01.exon01-v1.0.a2;Name=Ep.00g002800.m01.exon01;Parent=Ep.00g002800.m01-v1.0.a2;
JARDAA010000105.1	GenSAS_658556a20f294-publish	CDS	130379	131239	.	-	0	ID=Ep.00g002800.m01.CDS01-v1.0.a2;Name=Ep.00g002800.m01.CDS01;Parent=Ep.00g002800.m01-v1.0.a2;
JARDAA010000105.1	GenSAS_658556a20f294-publish	gene	132094	133398	.	-	.	ID=Ep.00g002810-v1.0.a2;Name=Ep.00g002810;
JARDAA010000105.1	GenSAS_658556a20f294-publish	mRNA	132094	133398	1912	-	.	ID=Ep.00g002810.m01-v1.0.a2;Name=Ep.00g002810.m01;Parent=Ep.00g002810-v1.0.a2;
JARDAA010000105.1	GenSAS_658556a20f294-publish	exon	132094	132642	.	-	.	ID=Ep.00g002810.m01.exon01-v1.0.a2;Name=Ep.00g002810.m01.exon01;Parent=Ep.00g002810.m01-v1.0.a2;
JARDAA010000105.1	GenSAS_658556a20f294-publish	CDS	132094	132642	.	-	0	ID=Ep.00g002810.m01.CDS01-v1.0.a2;Name=Ep.00g002810.m01.CDS01;Parent=Ep.00g002810.m01-v1.0.a2;
JARDAA010000105.1	GenSAS_658556a20f294-publish	exon	133318	133398	.	-	.	ID=Ep.00g002810.m01.exon02-v1.0.a2;Name=Ep.00g002810.m01.exon02;Parent=Ep.00g002810.m01-v1.0.a2;
JARDAA010000105.1	GenSAS_658556a20f294-publish	CDS	133318	133398	.	-	0	ID=Ep.00g002810.m01.CDS02-v1.0.a2;Name=Ep.00g002810.m01.CDS02;Parent=Ep.00g002810.m01-v1.0.a2;
JARDAA010000105.1	GenSAS_658556a20f294-publish	gene	133741	134898	.	-	.	ID=Ep.00g002820-v1.0.a2;Name=Ep.00g002820;
JARDAA010000105.1	GenSAS_658556a20f294-publish	mRNA	133741	134898	2257	-	.	ID=Ep.00g002820.m01-v1.0.a2;Name=Ep.00g002820.m01;Parent=Ep.00g002820-v1.0.a2;
JARDAA010000105.1	GenSAS_658556a20f294-publish	exon	133741	134898	.	-	.	ID=Ep.00g002820.m01.exon01-v1.0.a2;Name=Ep.00g002820.m01.exon01;Parent=Ep.00g002820.m01-v1.0.a2;
JARDAA010000105.1	GenSAS_658556a20f294-publish	CDS	133741	134898	.	-	0	ID=Ep.00g002820.m01.CDS01-v1.0.a2;Name=Ep.00g002820.m01.CDS01;Parent=Ep.00g002820.m01-v1.0.a2;
JARDAA010000003.1	GenSAS_658556a20f294-publish	gene	4603	5538	.	-	.	ID=Ep.00g002830-v1.0.a2;Name=Ep.00g002830;
JARDAA010000003.1	GenSAS_658556a20f294-publish	mRNA	4603	5538	1588	-	.	ID=Ep.00g002830.m01-v1.0.a2;Name=Ep.00g002830.m01;Parent=Ep.00g002830-v1.0.a2;
JARDAA010000003.1	GenSAS_658556a20f294-publish	exon	4603	5538	.	-	.	ID=Ep.00g002830.m01.exon01-v1.0.a2;Name=Ep.00g002830.m01.exon01;Parent=Ep.00g002830.m01-v1.0.a2;
JARDAA010000003.1	GenSAS_658556a20f294-publish	CDS	4603	5538	.	-	0	ID=Ep.00g002830.m01.CDS01-v1.0.a2;Name=Ep.00g002830.m01.CDS01;Parent=Ep.00g002830.m01-v1.0.a2;
JARDAA010000044.1	GenSAS_658556a20f294-publish	gene	1442	1795	.	-	.	ID=Ep.00g002840-v1.0.a2;Name=Ep.00g002840;
JARDAA010000044.1	GenSAS_658556a20f294-publish	mRNA	1442	1795	599	-	.	ID=Ep.00g002840.m01-v1.0.a2;Name=Ep.00g002840.m01;Parent=Ep.00g002840-v1.0.a2;
JARDAA010000044.1	GenSAS_658556a20f294-publish	exon	1442	1795	.	-	.	ID=Ep.00g002840.m01.exon01-v1.0.a2;Name=Ep.00g002840.m01.exon01;Parent=Ep.00g002840.m01-v1.0.a2;
JARDAA010000044.1	GenSAS_658556a20f294-publish	CDS	1442	1795	.	-	0	ID=Ep.00g002840.m01.CDS01-v1.0.a2;Name=Ep.00g002840.m01.CDS01;Parent=Ep.00g002840.m01-v1.0.a2;
JARDAA010000044.1	GenSAS_658556a20f294-publish	gene	2885	3706	.	-	.	ID=Ep.00g002850-v1.0.a2;Name=Ep.00g002850;
JARDAA010000044.1	GenSAS_658556a20f294-publish	mRNA	2885	3706	1641	-	.	ID=Ep.00g002850.m01-v1.0.a2;Name=Ep.00g002850.m01;Parent=Ep.00g002850-v1.0.a2;
JARDAA010000044.1	GenSAS_658556a20f294-publish	exon	2885	3706	.	-	.	ID=Ep.00g002850.m01.exon01-v1.0.a2;Name=Ep.00g002850.m01.exon01;Parent=Ep.00g002850.m01-v1.0.a2;
JARDAA010000044.1	GenSAS_658556a20f294-publish	CDS	2885	3706	.	-	0	ID=Ep.00g002850.m01.CDS01-v1.0.a2;Name=Ep.00g002850.m01.CDS01;Parent=Ep.00g002850.m01-v1.0.a2;
JARDAA010000044.1	GenSAS_658556a20f294-publish	gene	4327	6033	.	-	.	ID=Ep.00g002860-v1.0.a2;Name=Ep.00g002860;
JARDAA010000044.1	GenSAS_658556a20f294-publish	mRNA	4327	6033	3411	-	.	ID=Ep.00g002860.m01-v1.0.a2;Name=Ep.00g002860.m01;Parent=Ep.00g002860-v1.0.a2;
JARDAA010000044.1	GenSAS_658556a20f294-publish	exon	4327	5356	.	-	.	ID=Ep.00g002860.m01.exon01-v1.0.a2;Name=Ep.00g002860.m01.exon01;Parent=Ep.00g002860.m01-v1.0.a2;
JARDAA010000044.1	GenSAS_658556a20f294-publish	CDS	4327	5356	.	-	2	ID=Ep.00g002860.m01.CDS01-v1.0.a2;Name=Ep.00g002860.m01.CDS01;Parent=Ep.00g002860.m01-v1.0.a2;
JARDAA010000044.1	GenSAS_658556a20f294-publish	exon	5414	5845	.	-	.	ID=Ep.00g002860.m01.exon02-v1.0.a2;Name=Ep.00g002860.m01.exon02;Parent=Ep.00g002860.m01-v1.0.a2;
JARDAA010000044.1	GenSAS_658556a20f294-publish	CDS	5414	5845	.	-	2	ID=Ep.00g002860.m01.CDS02-v1.0.a2;Name=Ep.00g002860.m01.CDS02;Parent=Ep.00g002860.m01-v1.0.a2;
JARDAA010000044.1	GenSAS_658556a20f294-publish	exon	5891	6033	.	-	.	ID=Ep.00g002860.m01.exon03-v1.0.a2;Name=Ep.00g002860.m01.exon03;Parent=Ep.00g002860.m01-v1.0.a2;
JARDAA010000044.1	GenSAS_658556a20f294-publish	CDS	5891	6033	.	-	0	ID=Ep.00g002860.m01.CDS03-v1.0.a2;Name=Ep.00g002860.m01.CDS03;Parent=Ep.00g002860.m01-v1.0.a2;
JARDAA010000044.1	GenSAS_658556a20f294-publish	gene	6450	7945	.	+	.	ID=Ep.00g002870-v1.0.a2;Name=Ep.00g002870;
JARDAA010000044.1	GenSAS_658556a20f294-publish	mRNA	6450	7945	2989	+	.	ID=Ep.00g002870.m01-v1.0.a2;Name=Ep.00g002870.m01;Parent=Ep.00g002870-v1.0.a2;
JARDAA010000044.1	GenSAS_658556a20f294-publish	exon	6450	6881	.	+	.	ID=Ep.00g002870.m01.exon01-v1.0.a2;Name=Ep.00g002870.m01.exon01;Parent=Ep.00g002870.m01-v1.0.a2;
JARDAA010000044.1	GenSAS_658556a20f294-publish	CDS	6450	6881	.	+	0	ID=Ep.00g002870.m01.CDS01-v1.0.a2;Name=Ep.00g002870.m01.CDS01;Parent=Ep.00g002870.m01-v1.0.a2;
JARDAA010000044.1	GenSAS_658556a20f294-publish	exon	6929	7052	.	+	.	ID=Ep.00g002870.m01.exon02-v1.0.a2;Name=Ep.00g002870.m01.exon02;Parent=Ep.00g002870.m01-v1.0.a2;
JARDAA010000044.1	GenSAS_658556a20f294-publish	CDS	6929	7052	.	+	0	ID=Ep.00g002870.m01.CDS02-v1.0.a2;Name=Ep.00g002870.m01.CDS02;Parent=Ep.00g002870.m01-v1.0.a2;
JARDAA010000044.1	GenSAS_658556a20f294-publish	exon	7101	7945	.	+	.	ID=Ep.00g002870.m01.exon03-v1.0.a2;Name=Ep.00g002870.m01.exon03;Parent=Ep.00g002870.m01-v1.0.a2;
JARDAA010000044.1	GenSAS_658556a20f294-publish	CDS	7101	7945	.	+	1	ID=Ep.00g002870.m01.CDS03-v1.0.a2;Name=Ep.00g002870.m01.CDS03;Parent=Ep.00g002870.m01-v1.0.a2;
JARDAA010000044.1	GenSAS_658556a20f294-publish	gene	8917	11559	.	-	.	ID=Ep.00g002880-v1.0.a2;Name=Ep.00g002880;
JARDAA010000044.1	GenSAS_658556a20f294-publish	mRNA	8917	11559	4494	-	.	ID=Ep.00g002880.m01-v1.0.a2;Name=Ep.00g002880.m01;Parent=Ep.00g002880-v1.0.a2;
JARDAA010000044.1	GenSAS_658556a20f294-publish	exon	8917	9263	.	-	.	ID=Ep.00g002880.m01.exon01-v1.0.a2;Name=Ep.00g002880.m01.exon01;Parent=Ep.00g002880.m01-v1.0.a2;
JARDAA010000044.1	GenSAS_658556a20f294-publish	CDS	8917	9263	.	-	1	ID=Ep.00g002880.m01.CDS01-v1.0.a2;Name=Ep.00g002880.m01.CDS01;Parent=Ep.00g002880.m01-v1.0.a2;
JARDAA010000044.1	GenSAS_658556a20f294-publish	exon	10053	11407	.	-	.	ID=Ep.00g002880.m01.exon02-v1.0.a2;Name=Ep.00g002880.m01.exon02;Parent=Ep.00g002880.m01-v1.0.a2;
JARDAA010000044.1	GenSAS_658556a20f294-publish	CDS	10053	11407	.	-	2	ID=Ep.00g002880.m01.CDS02-v1.0.a2;Name=Ep.00g002880.m01.CDS02;Parent=Ep.00g002880.m01-v1.0.a2;
JARDAA010000044.1	GenSAS_658556a20f294-publish	exon	11456	11559	.	-	.	ID=Ep.00g002880.m01.exon03-v1.0.a2;Name=Ep.00g002880.m01.exon03;Parent=Ep.00g002880.m01-v1.0.a2;
JARDAA010000044.1	GenSAS_658556a20f294-publish	CDS	11456	11559	.	-	0	ID=Ep.00g002880.m01.CDS03-v1.0.a2;Name=Ep.00g002880.m01.CDS03;Parent=Ep.00g002880.m01-v1.0.a2;
JARDAA010000044.1	GenSAS_658556a20f294-publish	gene	12150	13542	.	-	.	ID=Ep.00g002890-v1.0.a2;Name=Ep.00g002890;
JARDAA010000044.1	GenSAS_658556a20f294-publish	mRNA	12150	13542	2783	-	.	ID=Ep.00g002890.m01-v1.0.a2;Name=Ep.00g002890.m01;Parent=Ep.00g002890-v1.0.a2;
JARDAA010000044.1	GenSAS_658556a20f294-publish	exon	12150	12615	.	-	.	ID=Ep.00g002890.m01.exon01-v1.0.a2;Name=Ep.00g002890.m01.exon01;Parent=Ep.00g002890.m01-v1.0.a2;
JARDAA010000044.1	GenSAS_658556a20f294-publish	CDS	12150	12615	.	-	2	ID=Ep.00g002890.m01.CDS01-v1.0.a2;Name=Ep.00g002890.m01.CDS01;Parent=Ep.00g002890.m01-v1.0.a2;
JARDAA010000044.1	GenSAS_658556a20f294-publish	exon	12669	13002	.	-	.	ID=Ep.00g002890.m01.exon02-v1.0.a2;Name=Ep.00g002890.m01.exon02;Parent=Ep.00g002890.m01-v1.0.a2;
JARDAA010000044.1	GenSAS_658556a20f294-publish	CDS	12669	13002	.	-	1	ID=Ep.00g002890.m01.CDS02-v1.0.a2;Name=Ep.00g002890.m01.CDS02;Parent=Ep.00g002890.m01-v1.0.a2;
JARDAA010000044.1	GenSAS_658556a20f294-publish	exon	13050	13278	.	-	.	ID=Ep.00g002890.m01.exon03-v1.0.a2;Name=Ep.00g002890.m01.exon03;Parent=Ep.00g002890.m01-v1.0.a2;
JARDAA010000044.1	GenSAS_658556a20f294-publish	CDS	13050	13278	.	-	0	ID=Ep.00g002890.m01.CDS03-v1.0.a2;Name=Ep.00g002890.m01.CDS03;Parent=Ep.00g002890.m01-v1.0.a2;
JARDAA010000044.1	GenSAS_658556a20f294-publish	exon	13324	13542	.	-	.	ID=Ep.00g002890.m01.exon04-v1.0.a2;Name=Ep.00g002890.m01.exon04;Parent=Ep.00g002890.m01-v1.0.a2;
JARDAA010000044.1	GenSAS_658556a20f294-publish	CDS	13324	13542	.	-	0	ID=Ep.00g002890.m01.CDS04-v1.0.a2;Name=Ep.00g002890.m01.CDS04;Parent=Ep.00g002890.m01-v1.0.a2;
JARDAA010000044.1	GenSAS_658556a20f294-publish	gene	15011	16926	.	+	.	ID=Ep.00g002900-v1.0.a2;Name=Ep.00g002900;
JARDAA010000044.1	GenSAS_658556a20f294-publish	mRNA	15011	16926	3251	+	.	ID=Ep.00g002900.m01-v1.0.a2;Name=Ep.00g002900.m01;Parent=Ep.00g002900-v1.0.a2;
JARDAA010000044.1	GenSAS_658556a20f294-publish	exon	15011	15207	.	+	.	ID=Ep.00g002900.m01.exon01-v1.0.a2;Name=Ep.00g002900.m01.exon01;Parent=Ep.00g002900.m01-v1.0.a2;
JARDAA010000044.1	GenSAS_658556a20f294-publish	CDS	15011	15207	.	+	0	ID=Ep.00g002900.m01.CDS01-v1.0.a2;Name=Ep.00g002900.m01.CDS01;Parent=Ep.00g002900.m01-v1.0.a2;
JARDAA010000044.1	GenSAS_658556a20f294-publish	exon	15255	15381	.	+	.	ID=Ep.00g002900.m01.exon02-v1.0.a2;Name=Ep.00g002900.m01.exon02;Parent=Ep.00g002900.m01-v1.0.a2;
JARDAA010000044.1	GenSAS_658556a20f294-publish	CDS	15255	15381	.	+	2	ID=Ep.00g002900.m01.CDS02-v1.0.a2;Name=Ep.00g002900.m01.CDS02;Parent=Ep.00g002900.m01-v1.0.a2;
JARDAA010000044.1	GenSAS_658556a20f294-publish	exon	15437	16234	.	+	.	ID=Ep.00g002900.m01.exon03-v1.0.a2;Name=Ep.00g002900.m01.exon03;Parent=Ep.00g002900.m01-v1.0.a2;
JARDAA010000044.1	GenSAS_658556a20f294-publish	CDS	15437	16234	.	+	0	ID=Ep.00g002900.m01.CDS03-v1.0.a2;Name=Ep.00g002900.m01.CDS03;Parent=Ep.00g002900.m01-v1.0.a2;
JARDAA010000044.1	GenSAS_658556a20f294-publish	exon	16786	16926	.	+	.	ID=Ep.00g002900.m01.exon04-v1.0.a2;Name=Ep.00g002900.m01.exon04;Parent=Ep.00g002900.m01-v1.0.a2;
JARDAA010000044.1	GenSAS_658556a20f294-publish	CDS	16786	16926	.	+	0	ID=Ep.00g002900.m01.CDS04-v1.0.a2;Name=Ep.00g002900.m01.CDS04;Parent=Ep.00g002900.m01-v1.0.a2;
JARDAA010000044.1	GenSAS_658556a20f294-publish	gene	17822	19507	.	-	.	ID=Ep.00g002910-v1.0.a2;Name=Ep.00g002910;
JARDAA010000044.1	GenSAS_658556a20f294-publish	mRNA	17822	19507	3369	-	.	ID=Ep.00g002910.m01-v1.0.a2;Name=Ep.00g002910.m01;Parent=Ep.00g002910-v1.0.a2;
JARDAA010000044.1	GenSAS_658556a20f294-publish	exon	17822	19507	.	-	.	ID=Ep.00g002910.m01.exon01-v1.0.a2;Name=Ep.00g002910.m01.exon01;Parent=Ep.00g002910.m01-v1.0.a2;
JARDAA010000044.1	GenSAS_658556a20f294-publish	CDS	17822	19507	.	-	0	ID=Ep.00g002910.m01.CDS01-v1.0.a2;Name=Ep.00g002910.m01.CDS01;Parent=Ep.00g002910.m01-v1.0.a2;
JARDAA010000044.1	GenSAS_658556a20f294-publish	gene	20269	24381	.	-	.	ID=Ep.00g002920-v1.0.a2;Name=Ep.00g002920;
JARDAA010000044.1	GenSAS_658556a20f294-publish	mRNA	20269	24381	8223	-	.	ID=Ep.00g002920.m01-v1.0.a2;Name=Ep.00g002920.m01;Parent=Ep.00g002920-v1.0.a2;
JARDAA010000044.1	GenSAS_658556a20f294-publish	exon	20269	24381	.	-	.	ID=Ep.00g002920.m01.exon01-v1.0.a2;Name=Ep.00g002920.m01.exon01;Parent=Ep.00g002920.m01-v1.0.a2;
JARDAA010000044.1	GenSAS_658556a20f294-publish	CDS	20269	24381	.	-	0	ID=Ep.00g002920.m01.CDS01-v1.0.a2;Name=Ep.00g002920.m01.CDS01;Parent=Ep.00g002920.m01-v1.0.a2;
JARDAA010000044.1	GenSAS_658556a20f294-publish	gene	24757	25923	.	+	.	ID=Ep.00g002930-v1.0.a2;Name=Ep.00g002930;
JARDAA010000044.1	GenSAS_658556a20f294-publish	mRNA	24757	25923	2331	+	.	ID=Ep.00g002930.m01-v1.0.a2;Name=Ep.00g002930.m01;Parent=Ep.00g002930-v1.0.a2;
JARDAA010000044.1	GenSAS_658556a20f294-publish	exon	24757	24829	.	+	.	ID=Ep.00g002930.m01.exon01-v1.0.a2;Name=Ep.00g002930.m01.exon01;Parent=Ep.00g002930.m01-v1.0.a2;
JARDAA010000044.1	GenSAS_658556a20f294-publish	CDS	24757	24829	.	+	0	ID=Ep.00g002930.m01.CDS01-v1.0.a2;Name=Ep.00g002930.m01.CDS01;Parent=Ep.00g002930.m01-v1.0.a2;
JARDAA010000044.1	GenSAS_658556a20f294-publish	exon	24881	25032	.	+	.	ID=Ep.00g002930.m01.exon02-v1.0.a2;Name=Ep.00g002930.m01.exon02;Parent=Ep.00g002930.m01-v1.0.a2;
JARDAA010000044.1	GenSAS_658556a20f294-publish	CDS	24881	25032	.	+	1	ID=Ep.00g002930.m01.CDS02-v1.0.a2;Name=Ep.00g002930.m01.CDS02;Parent=Ep.00g002930.m01-v1.0.a2;
JARDAA010000044.1	GenSAS_658556a20f294-publish	exon	25081	25923	.	+	.	ID=Ep.00g002930.m01.exon03-v1.0.a2;Name=Ep.00g002930.m01.exon03;Parent=Ep.00g002930.m01-v1.0.a2;
JARDAA010000044.1	GenSAS_658556a20f294-publish	CDS	25081	25923	.	+	0	ID=Ep.00g002930.m01.CDS03-v1.0.a2;Name=Ep.00g002930.m01.CDS03;Parent=Ep.00g002930.m01-v1.0.a2;
JARDAA010000044.1	GenSAS_658556a20f294-publish	gene	26079	28034	.	-	.	ID=Ep.00g002940-v1.0.a2;Name=Ep.00g002940;
JARDAA010000044.1	GenSAS_658556a20f294-publish	mRNA	26079	28034	3776	-	.	ID=Ep.00g002940.m01-v1.0.a2;Name=Ep.00g002940.m01;Parent=Ep.00g002940-v1.0.a2;
JARDAA010000044.1	GenSAS_658556a20f294-publish	exon	26079	26181	.	-	.	ID=Ep.00g002940.m01.exon01-v1.0.a2;Name=Ep.00g002940.m01.exon01;Parent=Ep.00g002940.m01-v1.0.a2;
JARDAA010000044.1	GenSAS_658556a20f294-publish	CDS	26079	26181	.	-	2	ID=Ep.00g002940.m01.CDS01-v1.0.a2;Name=Ep.00g002940.m01.CDS01;Parent=Ep.00g002940.m01-v1.0.a2;
JARDAA010000044.1	GenSAS_658556a20f294-publish	exon	26229	27457	.	-	.	ID=Ep.00g002940.m01.exon02-v1.0.a2;Name=Ep.00g002940.m01.exon02;Parent=Ep.00g002940.m01-v1.0.a2;
JARDAA010000044.1	GenSAS_658556a20f294-publish	CDS	26229	27457	.	-	0	ID=Ep.00g002940.m01.CDS02-v1.0.a2;Name=Ep.00g002940.m01.CDS02;Parent=Ep.00g002940.m01-v1.0.a2;
JARDAA010000044.1	GenSAS_658556a20f294-publish	exon	27591	28034	.	-	.	ID=Ep.00g002940.m01.exon03-v1.0.a2;Name=Ep.00g002940.m01.exon03;Parent=Ep.00g002940.m01-v1.0.a2;
JARDAA010000044.1	GenSAS_658556a20f294-publish	CDS	27591	28034	.	-	0	ID=Ep.00g002940.m01.CDS03-v1.0.a2;Name=Ep.00g002940.m01.CDS03;Parent=Ep.00g002940.m01-v1.0.a2;
JARDAA010000044.1	GenSAS_658556a20f294-publish	gene	28293	29877	.	+	.	ID=Ep.00g002950-v1.0.a2;Name=Ep.00g002950;
JARDAA010000044.1	GenSAS_658556a20f294-publish	mRNA	28293	29877	2880	+	.	ID=Ep.00g002950.m01-v1.0.a2;Name=Ep.00g002950.m01;Parent=Ep.00g002950-v1.0.a2;
JARDAA010000044.1	GenSAS_658556a20f294-publish	exon	28293	28767	.	+	.	ID=Ep.00g002950.m01.exon01-v1.0.a2;Name=Ep.00g002950.m01.exon01;Parent=Ep.00g002950.m01-v1.0.a2;
JARDAA010000044.1	GenSAS_658556a20f294-publish	CDS	28293	28767	.	+	0	ID=Ep.00g002950.m01.CDS01-v1.0.a2;Name=Ep.00g002950.m01.CDS01;Parent=Ep.00g002950.m01-v1.0.a2;
JARDAA010000044.1	GenSAS_658556a20f294-publish	exon	28814	28880	.	+	.	ID=Ep.00g002950.m01.exon02-v1.0.a2;Name=Ep.00g002950.m01.exon02;Parent=Ep.00g002950.m01-v1.0.a2;
JARDAA010000044.1	GenSAS_658556a20f294-publish	CDS	28814	28880	.	+	1	ID=Ep.00g002950.m01.CDS02-v1.0.a2;Name=Ep.00g002950.m01.CDS02;Parent=Ep.00g002950.m01-v1.0.a2;
JARDAA010000044.1	GenSAS_658556a20f294-publish	exon	28931	29039	.	+	.	ID=Ep.00g002950.m01.exon03-v1.0.a2;Name=Ep.00g002950.m01.exon03;Parent=Ep.00g002950.m01-v1.0.a2;
JARDAA010000044.1	GenSAS_658556a20f294-publish	CDS	28931	29039	.	+	2	ID=Ep.00g002950.m01.CDS03-v1.0.a2;Name=Ep.00g002950.m01.CDS03;Parent=Ep.00g002950.m01-v1.0.a2;
JARDAA010000044.1	GenSAS_658556a20f294-publish	exon	29089	29877	.	+	.	ID=Ep.00g002950.m01.exon04-v1.0.a2;Name=Ep.00g002950.m01.exon04;Parent=Ep.00g002950.m01-v1.0.a2;
JARDAA010000044.1	GenSAS_658556a20f294-publish	CDS	29089	29877	.	+	0	ID=Ep.00g002950.m01.CDS04-v1.0.a2;Name=Ep.00g002950.m01.CDS04;Parent=Ep.00g002950.m01-v1.0.a2;
JARDAA010000044.1	GenSAS_658556a20f294-publish	gene	29965	32704	.	-	.	ID=Ep.00g002960-v1.0.a2;Name=Ep.00g002960;
JARDAA010000044.1	GenSAS_658556a20f294-publish	mRNA	29965	32704	5477	-	.	ID=Ep.00g002960.m01-v1.0.a2;Name=Ep.00g002960.m01;Parent=Ep.00g002960-v1.0.a2;
JARDAA010000044.1	GenSAS_658556a20f294-publish	exon	29965	30066	.	-	.	ID=Ep.00g002960.m01.exon01-v1.0.a2;Name=Ep.00g002960.m01.exon01;Parent=Ep.00g002960.m01-v1.0.a2;
JARDAA010000044.1	GenSAS_658556a20f294-publish	CDS	29965	30066	.	-	0	ID=Ep.00g002960.m01.CDS01-v1.0.a2;Name=Ep.00g002960.m01.CDS01;Parent=Ep.00g002960.m01-v1.0.a2;
JARDAA010000044.1	GenSAS_658556a20f294-publish	exon	30122	32704	.	-	.	ID=Ep.00g002960.m01.exon02-v1.0.a2;Name=Ep.00g002960.m01.exon02;Parent=Ep.00g002960.m01-v1.0.a2;
JARDAA010000044.1	GenSAS_658556a20f294-publish	CDS	30122	32704	.	-	0	ID=Ep.00g002960.m01.CDS02-v1.0.a2;Name=Ep.00g002960.m01.CDS02;Parent=Ep.00g002960.m01-v1.0.a2;
JARDAA010000044.1	GenSAS_658556a20f294-publish	gene	33197	34288	.	-	.	ID=Ep.00g002970-v1.0.a2;Name=Ep.00g002970;
JARDAA010000044.1	GenSAS_658556a20f294-publish	mRNA	33197	34288	2181	-	.	ID=Ep.00g002970.m01-v1.0.a2;Name=Ep.00g002970.m01;Parent=Ep.00g002970-v1.0.a2;
JARDAA010000044.1	GenSAS_658556a20f294-publish	exon	33197	33829	.	-	.	ID=Ep.00g002970.m01.exon01-v1.0.a2;Name=Ep.00g002970.m01.exon01;Parent=Ep.00g002970.m01-v1.0.a2;
JARDAA010000044.1	GenSAS_658556a20f294-publish	CDS	33197	33829	.	-	0	ID=Ep.00g002970.m01.CDS01-v1.0.a2;Name=Ep.00g002970.m01.CDS01;Parent=Ep.00g002970.m01-v1.0.a2;
JARDAA010000044.1	GenSAS_658556a20f294-publish	exon	33878	34288	.	-	.	ID=Ep.00g002970.m01.exon02-v1.0.a2;Name=Ep.00g002970.m01.exon02;Parent=Ep.00g002970.m01-v1.0.a2;
JARDAA010000044.1	GenSAS_658556a20f294-publish	CDS	33878	34288	.	-	0	ID=Ep.00g002970.m01.CDS02-v1.0.a2;Name=Ep.00g002970.m01.CDS02;Parent=Ep.00g002970.m01-v1.0.a2;
JARDAA010000044.1	GenSAS_658556a20f294-publish	gene	35136	35787	.	+	.	ID=Ep.00g002980-v1.0.a2;Name=Ep.00g002980;
JARDAA010000044.1	GenSAS_658556a20f294-publish	mRNA	35136	35787	1301	+	.	ID=Ep.00g002980.m01-v1.0.a2;Name=Ep.00g002980.m01;Parent=Ep.00g002980-v1.0.a2;
JARDAA010000044.1	GenSAS_658556a20f294-publish	exon	35136	35352	.	+	.	ID=Ep.00g002980.m01.exon01-v1.0.a2;Name=Ep.00g002980.m01.exon01;Parent=Ep.00g002980.m01-v1.0.a2;
JARDAA010000044.1	GenSAS_658556a20f294-publish	CDS	35136	35352	.	+	0	ID=Ep.00g002980.m01.CDS01-v1.0.a2;Name=Ep.00g002980.m01.CDS01;Parent=Ep.00g002980.m01-v1.0.a2;
JARDAA010000044.1	GenSAS_658556a20f294-publish	exon	35405	35787	.	+	.	ID=Ep.00g002980.m01.exon02-v1.0.a2;Name=Ep.00g002980.m01.exon02;Parent=Ep.00g002980.m01-v1.0.a2;
JARDAA010000044.1	GenSAS_658556a20f294-publish	CDS	35405	35787	.	+	1	ID=Ep.00g002980.m01.CDS02-v1.0.a2;Name=Ep.00g002980.m01.CDS02;Parent=Ep.00g002980.m01-v1.0.a2;
JARDAA010000044.1	GenSAS_658556a20f294-publish	gene	35814	36452	.	-	.	ID=Ep.00g002990-v1.0.a2;Name=Ep.00g002990;
JARDAA010000044.1	GenSAS_658556a20f294-publish	mRNA	35814	36452	1275	-	.	ID=Ep.00g002990.m01-v1.0.a2;Name=Ep.00g002990.m01;Parent=Ep.00g002990-v1.0.a2;
JARDAA010000044.1	GenSAS_658556a20f294-publish	exon	35814	36452	.	-	.	ID=Ep.00g002990.m01.exon01-v1.0.a2;Name=Ep.00g002990.m01.exon01;Parent=Ep.00g002990.m01-v1.0.a2;
JARDAA010000044.1	GenSAS_658556a20f294-publish	CDS	35814	36452	.	-	0	ID=Ep.00g002990.m01.CDS01-v1.0.a2;Name=Ep.00g002990.m01.CDS01;Parent=Ep.00g002990.m01-v1.0.a2;
JARDAA010000044.1	GenSAS_658556a20f294-publish	gene	36870	37763	.	+	.	ID=Ep.00g003000-v1.0.a2;Name=Ep.00g003000;
JARDAA010000044.1	GenSAS_658556a20f294-publish	mRNA	36870	37763	1785	+	.	ID=Ep.00g003000.m01-v1.0.a2;Name=Ep.00g003000.m01;Parent=Ep.00g003000-v1.0.a2;
JARDAA010000044.1	GenSAS_658556a20f294-publish	exon	36870	37763	.	+	.	ID=Ep.00g003000.m01.exon01-v1.0.a2;Name=Ep.00g003000.m01.exon01;Parent=Ep.00g003000.m01-v1.0.a2;
JARDAA010000044.1	GenSAS_658556a20f294-publish	CDS	36870	37763	.	+	0	ID=Ep.00g003000.m01.CDS01-v1.0.a2;Name=Ep.00g003000.m01.CDS01;Parent=Ep.00g003000.m01-v1.0.a2;
JARDAA010000044.1	GenSAS_658556a20f294-publish	gene	39513	41165	.	+	.	ID=Ep.00g003010-v1.0.a2;Name=Ep.00g003010;
JARDAA010000044.1	GenSAS_658556a20f294-publish	mRNA	39513	41165	3303	+	.	ID=Ep.00g003010.m01-v1.0.a2;Name=Ep.00g003010.m01;Parent=Ep.00g003010-v1.0.a2;
JARDAA010000044.1	GenSAS_658556a20f294-publish	exon	39513	39845	.	+	.	ID=Ep.00g003010.m01.exon01-v1.0.a2;Name=Ep.00g003010.m01.exon01;Parent=Ep.00g003010.m01-v1.0.a2;
JARDAA010000044.1	GenSAS_658556a20f294-publish	CDS	39513	39845	.	+	0	ID=Ep.00g003010.m01.CDS01-v1.0.a2;Name=Ep.00g003010.m01.CDS01;Parent=Ep.00g003010.m01-v1.0.a2;
JARDAA010000044.1	GenSAS_658556a20f294-publish	exon	39898	40390	.	+	.	ID=Ep.00g003010.m01.exon02-v1.0.a2;Name=Ep.00g003010.m01.exon02;Parent=Ep.00g003010.m01-v1.0.a2;
JARDAA010000044.1	GenSAS_658556a20f294-publish	CDS	39898	40390	.	+	0	ID=Ep.00g003010.m01.CDS02-v1.0.a2;Name=Ep.00g003010.m01.CDS02;Parent=Ep.00g003010.m01-v1.0.a2;
JARDAA010000044.1	GenSAS_658556a20f294-publish	exon	40443	41029	.	+	.	ID=Ep.00g003010.m01.exon03-v1.0.a2;Name=Ep.00g003010.m01.exon03;Parent=Ep.00g003010.m01-v1.0.a2;
JARDAA010000044.1	GenSAS_658556a20f294-publish	CDS	40443	41029	.	+	1	ID=Ep.00g003010.m01.CDS03-v1.0.a2;Name=Ep.00g003010.m01.CDS03;Parent=Ep.00g003010.m01-v1.0.a2;
JARDAA010000044.1	GenSAS_658556a20f294-publish	exon	41082	41165	.	+	.	ID=Ep.00g003010.m01.exon04-v1.0.a2;Name=Ep.00g003010.m01.exon04;Parent=Ep.00g003010.m01-v1.0.a2;
JARDAA010000044.1	GenSAS_658556a20f294-publish	CDS	41082	41165	.	+	0	ID=Ep.00g003010.m01.CDS04-v1.0.a2;Name=Ep.00g003010.m01.CDS04;Parent=Ep.00g003010.m01-v1.0.a2;
JARDAA010000044.1	GenSAS_658556a20f294-publish	gene	41267	41542	.	-	.	ID=Ep.00g003020-v1.0.a2;Name=Ep.00g003020;
JARDAA010000044.1	GenSAS_658556a20f294-publish	mRNA	41267	41542	276	-	.	ID=Ep.00g003020.m01-v1.0.a2;Name=Ep.00g003020.m01;Parent=Ep.00g003020-v1.0.a2;
JARDAA010000044.1	GenSAS_658556a20f294-publish	exon	41267	41542	.	-	.	ID=Ep.00g003020.m01.exon01-v1.0.a2;Name=Ep.00g003020.m01.exon01;Parent=Ep.00g003020.m01-v1.0.a2;
JARDAA010000044.1	GenSAS_658556a20f294-publish	CDS	41267	41542	.	-	0	ID=Ep.00g003020.m01.CDS01-v1.0.a2;Name=Ep.00g003020.m01.CDS01;Parent=Ep.00g003020.m01-v1.0.a2;
JARDAA010000044.1	GenSAS_658556a20f294-publish	gene	41695	43681	.	-	.	ID=Ep.00g003030-v1.0.a2;Name=Ep.00g003030;
JARDAA010000044.1	GenSAS_658556a20f294-publish	mRNA	41695	43681	3890	-	.	ID=Ep.00g003030.m01-v1.0.a2;Name=Ep.00g003030.m01;Parent=Ep.00g003030-v1.0.a2;
JARDAA010000044.1	GenSAS_658556a20f294-publish	exon	41695	43377	.	-	.	ID=Ep.00g003030.m01.exon01-v1.0.a2;Name=Ep.00g003030.m01.exon01;Parent=Ep.00g003030.m01-v1.0.a2;
JARDAA010000044.1	GenSAS_658556a20f294-publish	CDS	41695	43377	.	-	0	ID=Ep.00g003030.m01.CDS01-v1.0.a2;Name=Ep.00g003030.m01.CDS01;Parent=Ep.00g003030.m01-v1.0.a2;
JARDAA010000044.1	GenSAS_658556a20f294-publish	exon	43457	43681	.	-	.	ID=Ep.00g003030.m01.exon02-v1.0.a2;Name=Ep.00g003030.m01.exon02;Parent=Ep.00g003030.m01-v1.0.a2;
JARDAA010000044.1	GenSAS_658556a20f294-publish	CDS	43457	43681	.	-	0	ID=Ep.00g003030.m01.CDS02-v1.0.a2;Name=Ep.00g003030.m01.CDS02;Parent=Ep.00g003030.m01-v1.0.a2;
JARDAA010000044.1	GenSAS_658556a20f294-publish	gene	44578	46783	.	+	.	ID=Ep.00g003040-v1.0.a2;Name=Ep.00g003040;
JARDAA010000044.1	GenSAS_658556a20f294-publish	mRNA	44578	46783	4409	+	.	ID=Ep.00g003040.m01-v1.0.a2;Name=Ep.00g003040.m01;Parent=Ep.00g003040-v1.0.a2;
JARDAA010000044.1	GenSAS_658556a20f294-publish	exon	44578	44601	.	+	.	ID=Ep.00g003040.m01.exon01-v1.0.a2;Name=Ep.00g003040.m01.exon01;Parent=Ep.00g003040.m01-v1.0.a2;
JARDAA010000044.1	GenSAS_658556a20f294-publish	CDS	44578	44601	.	+	0	ID=Ep.00g003040.m01.CDS01-v1.0.a2;Name=Ep.00g003040.m01.CDS01;Parent=Ep.00g003040.m01-v1.0.a2;
JARDAA010000044.1	GenSAS_658556a20f294-publish	exon	44719	46385	.	+	.	ID=Ep.00g003040.m01.exon02-v1.0.a2;Name=Ep.00g003040.m01.exon02;Parent=Ep.00g003040.m01-v1.0.a2;
JARDAA010000044.1	GenSAS_658556a20f294-publish	CDS	44719	46385	.	+	0	ID=Ep.00g003040.m01.CDS02-v1.0.a2;Name=Ep.00g003040.m01.CDS02;Parent=Ep.00g003040.m01-v1.0.a2;
JARDAA010000044.1	GenSAS_658556a20f294-publish	exon	46435	46783	.	+	.	ID=Ep.00g003040.m01.exon03-v1.0.a2;Name=Ep.00g003040.m01.exon03;Parent=Ep.00g003040.m01-v1.0.a2;
JARDAA010000044.1	GenSAS_658556a20f294-publish	CDS	46435	46783	.	+	2	ID=Ep.00g003040.m01.CDS03-v1.0.a2;Name=Ep.00g003040.m01.CDS03;Parent=Ep.00g003040.m01-v1.0.a2;
JARDAA010000044.1	GenSAS_658556a20f294-publish	gene	47410	48195	.	-	.	ID=Ep.00g003050-v1.0.a2;Name=Ep.00g003050;
JARDAA010000044.1	GenSAS_658556a20f294-publish	mRNA	47410	48195	1569	-	.	ID=Ep.00g003050.m01-v1.0.a2;Name=Ep.00g003050.m01;Parent=Ep.00g003050-v1.0.a2;
JARDAA010000044.1	GenSAS_658556a20f294-publish	exon	47410	47528	.	-	.	ID=Ep.00g003050.m01.exon01-v1.0.a2;Name=Ep.00g003050.m01.exon01;Parent=Ep.00g003050.m01-v1.0.a2;
JARDAA010000044.1	GenSAS_658556a20f294-publish	CDS	47410	47528	.	-	1	ID=Ep.00g003050.m01.CDS01-v1.0.a2;Name=Ep.00g003050.m01.CDS01;Parent=Ep.00g003050.m01-v1.0.a2;
JARDAA010000044.1	GenSAS_658556a20f294-publish	exon	47604	47721	.	-	.	ID=Ep.00g003050.m01.exon02-v1.0.a2;Name=Ep.00g003050.m01.exon02;Parent=Ep.00g003050.m01-v1.0.a2;
JARDAA010000044.1	GenSAS_658556a20f294-publish	CDS	47604	47721	.	-	0	ID=Ep.00g003050.m01.CDS02-v1.0.a2;Name=Ep.00g003050.m01.CDS02;Parent=Ep.00g003050.m01-v1.0.a2;
JARDAA010000044.1	GenSAS_658556a20f294-publish	exon	47803	47848	.	-	.	ID=Ep.00g003050.m01.exon03-v1.0.a2;Name=Ep.00g003050.m01.exon03;Parent=Ep.00g003050.m01-v1.0.a2;
JARDAA010000044.1	GenSAS_658556a20f294-publish	CDS	47803	47848	.	-	2	ID=Ep.00g003050.m01.CDS03-v1.0.a2;Name=Ep.00g003050.m01.CDS03;Parent=Ep.00g003050.m01-v1.0.a2;
JARDAA010000044.1	GenSAS_658556a20f294-publish	exon	47987	48195	.	-	.	ID=Ep.00g003050.m01.exon04-v1.0.a2;Name=Ep.00g003050.m01.exon04;Parent=Ep.00g003050.m01-v1.0.a2;
JARDAA010000044.1	GenSAS_658556a20f294-publish	CDS	47987	48195	.	-	0	ID=Ep.00g003050.m01.CDS04-v1.0.a2;Name=Ep.00g003050.m01.CDS04;Parent=Ep.00g003050.m01-v1.0.a2;
JARDAA010000044.1	GenSAS_658556a20f294-publish	gene	48731	49825	.	-	.	ID=Ep.00g003060-v1.0.a2;Name=Ep.00g003060;
JARDAA010000044.1	GenSAS_658556a20f294-publish	mRNA	48731	49825	2187	-	.	ID=Ep.00g003060.m01-v1.0.a2;Name=Ep.00g003060.m01;Parent=Ep.00g003060-v1.0.a2;
JARDAA010000044.1	GenSAS_658556a20f294-publish	exon	48731	49825	.	-	.	ID=Ep.00g003060.m01.exon01-v1.0.a2;Name=Ep.00g003060.m01.exon01;Parent=Ep.00g003060.m01-v1.0.a2;
JARDAA010000044.1	GenSAS_658556a20f294-publish	CDS	48731	49825	.	-	0	ID=Ep.00g003060.m01.CDS01-v1.0.a2;Name=Ep.00g003060.m01.CDS01;Parent=Ep.00g003060.m01-v1.0.a2;
JARDAA010000044.1	GenSAS_658556a20f294-publish	gene	50114	51069	.	+	.	ID=Ep.00g003070-v1.0.a2;Name=Ep.00g003070;
JARDAA010000044.1	GenSAS_658556a20f294-publish	mRNA	50114	51069	1797	+	.	ID=Ep.00g003070.m01-v1.0.a2;Name=Ep.00g003070.m01;Parent=Ep.00g003070-v1.0.a2;
JARDAA010000044.1	GenSAS_658556a20f294-publish	exon	50114	50430	.	+	.	ID=Ep.00g003070.m01.exon01-v1.0.a2;Name=Ep.00g003070.m01.exon01;Parent=Ep.00g003070.m01-v1.0.a2;
JARDAA010000044.1	GenSAS_658556a20f294-publish	CDS	50114	50430	.	+	0	ID=Ep.00g003070.m01.CDS01-v1.0.a2;Name=Ep.00g003070.m01.CDS01;Parent=Ep.00g003070.m01-v1.0.a2;
JARDAA010000044.1	GenSAS_658556a20f294-publish	exon	50478	51069	.	+	.	ID=Ep.00g003070.m01.exon02-v1.0.a2;Name=Ep.00g003070.m01.exon02;Parent=Ep.00g003070.m01-v1.0.a2;
JARDAA010000044.1	GenSAS_658556a20f294-publish	CDS	50478	51069	.	+	2	ID=Ep.00g003070.m01.CDS02-v1.0.a2;Name=Ep.00g003070.m01.CDS02;Parent=Ep.00g003070.m01-v1.0.a2;
JARDAA010000044.1	GenSAS_658556a20f294-publish	gene	51117	51995	.	-	.	ID=Ep.00g003080-v1.0.a2;Name=Ep.00g003080;
JARDAA010000044.1	GenSAS_658556a20f294-publish	mRNA	51117	51995	1755	-	.	ID=Ep.00g003080.m01-v1.0.a2;Name=Ep.00g003080.m01;Parent=Ep.00g003080-v1.0.a2;
JARDAA010000044.1	GenSAS_658556a20f294-publish	exon	51117	51995	.	-	.	ID=Ep.00g003080.m01.exon01-v1.0.a2;Name=Ep.00g003080.m01.exon01;Parent=Ep.00g003080.m01-v1.0.a2;
JARDAA010000044.1	GenSAS_658556a20f294-publish	CDS	51117	51995	.	-	0	ID=Ep.00g003080.m01.CDS01-v1.0.a2;Name=Ep.00g003080.m01.CDS01;Parent=Ep.00g003080.m01-v1.0.a2;
JARDAA010000044.1	GenSAS_658556a20f294-publish	gene	52392	54144	.	+	.	ID=Ep.00g003090-v1.0.a2;Name=Ep.00g003090;
JARDAA010000044.1	GenSAS_658556a20f294-publish	mRNA	52392	54144	3228	+	.	ID=Ep.00g003090.m01-v1.0.a2;Name=Ep.00g003090.m01;Parent=Ep.00g003090-v1.0.a2;
JARDAA010000044.1	GenSAS_658556a20f294-publish	exon	52392	52418	.	+	.	ID=Ep.00g003090.m01.exon01-v1.0.a2;Name=Ep.00g003090.m01.exon01;Parent=Ep.00g003090.m01-v1.0.a2;
JARDAA010000044.1	GenSAS_658556a20f294-publish	CDS	52392	52418	.	+	0	ID=Ep.00g003090.m01.CDS01-v1.0.a2;Name=Ep.00g003090.m01.CDS01;Parent=Ep.00g003090.m01-v1.0.a2;
JARDAA010000044.1	GenSAS_658556a20f294-publish	exon	52496	53008	.	+	.	ID=Ep.00g003090.m01.exon02-v1.0.a2;Name=Ep.00g003090.m01.exon02;Parent=Ep.00g003090.m01-v1.0.a2;
JARDAA010000044.1	GenSAS_658556a20f294-publish	CDS	52496	53008	.	+	0	ID=Ep.00g003090.m01.CDS02-v1.0.a2;Name=Ep.00g003090.m01.CDS02;Parent=Ep.00g003090.m01-v1.0.a2;
JARDAA010000044.1	GenSAS_658556a20f294-publish	exon	53196	53310	.	+	.	ID=Ep.00g003090.m01.exon03-v1.0.a2;Name=Ep.00g003090.m01.exon03;Parent=Ep.00g003090.m01-v1.0.a2;
JARDAA010000044.1	GenSAS_658556a20f294-publish	CDS	53196	53310	.	+	0	ID=Ep.00g003090.m01.CDS03-v1.0.a2;Name=Ep.00g003090.m01.CDS03;Parent=Ep.00g003090.m01-v1.0.a2;
JARDAA010000044.1	GenSAS_658556a20f294-publish	exon	53366	53551	.	+	.	ID=Ep.00g003090.m01.exon04-v1.0.a2;Name=Ep.00g003090.m01.exon04;Parent=Ep.00g003090.m01-v1.0.a2;
JARDAA010000044.1	GenSAS_658556a20f294-publish	CDS	53366	53551	.	+	1	ID=Ep.00g003090.m01.CDS04-v1.0.a2;Name=Ep.00g003090.m01.CDS04;Parent=Ep.00g003090.m01-v1.0.a2;
JARDAA010000044.1	GenSAS_658556a20f294-publish	exon	53591	54144	.	+	.	ID=Ep.00g003090.m01.exon05-v1.0.a2;Name=Ep.00g003090.m01.exon05;Parent=Ep.00g003090.m01-v1.0.a2;
JARDAA010000044.1	GenSAS_658556a20f294-publish	CDS	53591	54144	.	+	1	ID=Ep.00g003090.m01.CDS05-v1.0.a2;Name=Ep.00g003090.m01.CDS05;Parent=Ep.00g003090.m01-v1.0.a2;
JARDAA010000044.1	GenSAS_658556a20f294-publish	gene	54598	56145	.	+	.	ID=Ep.00g003100-v1.0.a2;Name=Ep.00g003100;
JARDAA010000044.1	GenSAS_658556a20f294-publish	mRNA	54598	56145	3093	+	.	ID=Ep.00g003100.m01-v1.0.a2;Name=Ep.00g003100.m01;Parent=Ep.00g003100-v1.0.a2;
JARDAA010000044.1	GenSAS_658556a20f294-publish	exon	54598	56145	.	+	.	ID=Ep.00g003100.m01.exon01-v1.0.a2;Name=Ep.00g003100.m01.exon01;Parent=Ep.00g003100.m01-v1.0.a2;
JARDAA010000044.1	GenSAS_658556a20f294-publish	CDS	54598	56145	.	+	0	ID=Ep.00g003100.m01.CDS01-v1.0.a2;Name=Ep.00g003100.m01.CDS01;Parent=Ep.00g003100.m01-v1.0.a2;
JARDAA010000044.1	GenSAS_658556a20f294-publish	gene	56214	57963	.	-	.	ID=Ep.00g003110-v1.0.a2;Name=Ep.00g003110;
JARDAA010000044.1	GenSAS_658556a20f294-publish	mRNA	56214	57963	3497	-	.	ID=Ep.00g003110.m01-v1.0.a2;Name=Ep.00g003110.m01;Parent=Ep.00g003110-v1.0.a2;
JARDAA010000044.1	GenSAS_658556a20f294-publish	exon	56214	57601	.	-	.	ID=Ep.00g003110.m01.exon01-v1.0.a2;Name=Ep.00g003110.m01.exon01;Parent=Ep.00g003110.m01-v1.0.a2;
JARDAA010000044.1	GenSAS_658556a20f294-publish	CDS	56214	57601	.	-	1	ID=Ep.00g003110.m01.CDS01-v1.0.a2;Name=Ep.00g003110.m01.CDS01;Parent=Ep.00g003110.m01-v1.0.a2;
JARDAA010000044.1	GenSAS_658556a20f294-publish	exon	57651	57963	.	-	.	ID=Ep.00g003110.m01.exon02-v1.0.a2;Name=Ep.00g003110.m01.exon02;Parent=Ep.00g003110.m01-v1.0.a2;
JARDAA010000044.1	GenSAS_658556a20f294-publish	CDS	57651	57963	.	-	0	ID=Ep.00g003110.m01.CDS02-v1.0.a2;Name=Ep.00g003110.m01.CDS02;Parent=Ep.00g003110.m01-v1.0.a2;
JARDAA010000044.1	GenSAS_658556a20f294-publish	gene	58465	60059	.	+	.	ID=Ep.00g003120-v1.0.a2;Name=Ep.00g003120;
JARDAA010000044.1	GenSAS_658556a20f294-publish	mRNA	58465	60059	2994	+	.	ID=Ep.00g003120.m01-v1.0.a2;Name=Ep.00g003120.m01;Parent=Ep.00g003120-v1.0.a2;
JARDAA010000044.1	GenSAS_658556a20f294-publish	exon	58465	58610	.	+	.	ID=Ep.00g003120.m01.exon01-v1.0.a2;Name=Ep.00g003120.m01.exon01;Parent=Ep.00g003120.m01-v1.0.a2;
JARDAA010000044.1	GenSAS_658556a20f294-publish	CDS	58465	58610	.	+	0	ID=Ep.00g003120.m01.CDS01-v1.0.a2;Name=Ep.00g003120.m01.CDS01;Parent=Ep.00g003120.m01-v1.0.a2;
JARDAA010000044.1	GenSAS_658556a20f294-publish	exon	58658	60059	.	+	.	ID=Ep.00g003120.m01.exon02-v1.0.a2;Name=Ep.00g003120.m01.exon02;Parent=Ep.00g003120.m01-v1.0.a2;
JARDAA010000044.1	GenSAS_658556a20f294-publish	CDS	58658	60059	.	+	2	ID=Ep.00g003120.m01.CDS02-v1.0.a2;Name=Ep.00g003120.m01.CDS02;Parent=Ep.00g003120.m01-v1.0.a2;
JARDAA010000044.1	GenSAS_658556a20f294-publish	gene	60364	61473	.	+	.	ID=Ep.00g003130-v1.0.a2;Name=Ep.00g003130;
JARDAA010000044.1	GenSAS_658556a20f294-publish	mRNA	60364	61473	2217	+	.	ID=Ep.00g003130.m01-v1.0.a2;Name=Ep.00g003130.m01;Parent=Ep.00g003130-v1.0.a2;
JARDAA010000044.1	GenSAS_658556a20f294-publish	exon	60364	61473	.	+	.	ID=Ep.00g003130.m01.exon01-v1.0.a2;Name=Ep.00g003130.m01.exon01;Parent=Ep.00g003130.m01-v1.0.a2;
JARDAA010000044.1	GenSAS_658556a20f294-publish	CDS	60364	61473	.	+	0	ID=Ep.00g003130.m01.CDS01-v1.0.a2;Name=Ep.00g003130.m01.CDS01;Parent=Ep.00g003130.m01-v1.0.a2;
JARDAA010000044.1	GenSAS_658556a20f294-publish	gene	61946	66171	.	-	.	ID=Ep.00g003140-v1.0.a2;Name=Ep.00g003140;
JARDAA010000044.1	GenSAS_658556a20f294-publish	mRNA	61946	66171	8341	-	.	ID=Ep.00g003140.m01-v1.0.a2;Name=Ep.00g003140.m01;Parent=Ep.00g003140-v1.0.a2;
JARDAA010000044.1	GenSAS_658556a20f294-publish	exon	61946	64623	.	-	.	ID=Ep.00g003140.m01.exon01-v1.0.a2;Name=Ep.00g003140.m01.exon01;Parent=Ep.00g003140.m01-v1.0.a2;
JARDAA010000044.1	GenSAS_658556a20f294-publish	CDS	61946	64623	.	-	1	ID=Ep.00g003140.m01.CDS01-v1.0.a2;Name=Ep.00g003140.m01.CDS01;Parent=Ep.00g003140.m01-v1.0.a2;
JARDAA010000044.1	GenSAS_658556a20f294-publish	exon	64669	64701	.	-	.	ID=Ep.00g003140.m01.exon02-v1.0.a2;Name=Ep.00g003140.m01.exon02;Parent=Ep.00g003140.m01-v1.0.a2;
JARDAA010000044.1	GenSAS_658556a20f294-publish	CDS	64669	64701	.	-	1	ID=Ep.00g003140.m01.CDS02-v1.0.a2;Name=Ep.00g003140.m01.CDS02;Parent=Ep.00g003140.m01-v1.0.a2;
JARDAA010000044.1	GenSAS_658556a20f294-publish	exon	64755	65457	.	-	.	ID=Ep.00g003140.m01.exon03-v1.0.a2;Name=Ep.00g003140.m01.exon03;Parent=Ep.00g003140.m01-v1.0.a2;
JARDAA010000044.1	GenSAS_658556a20f294-publish	CDS	64755	65457	.	-	0	ID=Ep.00g003140.m01.CDS03-v1.0.a2;Name=Ep.00g003140.m01.CDS03;Parent=Ep.00g003140.m01-v1.0.a2;
JARDAA010000044.1	GenSAS_658556a20f294-publish	exon	65514	65739	.	-	.	ID=Ep.00g003140.m01.exon04-v1.0.a2;Name=Ep.00g003140.m01.exon04;Parent=Ep.00g003140.m01-v1.0.a2;
JARDAA010000044.1	GenSAS_658556a20f294-publish	CDS	65514	65739	.	-	2	ID=Ep.00g003140.m01.CDS04-v1.0.a2;Name=Ep.00g003140.m01.CDS04;Parent=Ep.00g003140.m01-v1.0.a2;
JARDAA010000044.1	GenSAS_658556a20f294-publish	exon	65789	66171	.	-	.	ID=Ep.00g003140.m01.exon05-v1.0.a2;Name=Ep.00g003140.m01.exon05;Parent=Ep.00g003140.m01-v1.0.a2;
JARDAA010000044.1	GenSAS_658556a20f294-publish	CDS	65789	66171	.	-	0	ID=Ep.00g003140.m01.CDS05-v1.0.a2;Name=Ep.00g003140.m01.CDS05;Parent=Ep.00g003140.m01-v1.0.a2;
JARDAA010000044.1	GenSAS_658556a20f294-publish	gene	66927	67169	.	-	.	ID=Ep.00g003150-v1.0.a2;Name=Ep.00g003150;
JARDAA010000044.1	GenSAS_658556a20f294-publish	mRNA	66927	67169	243	-	.	ID=Ep.00g003150.m01-v1.0.a2;Name=Ep.00g003150.m01;Parent=Ep.00g003150-v1.0.a2;
JARDAA010000044.1	GenSAS_658556a20f294-publish	exon	66927	67169	.	-	.	ID=Ep.00g003150.m01.exon01-v1.0.a2;Name=Ep.00g003150.m01.exon01;Parent=Ep.00g003150.m01-v1.0.a2;
JARDAA010000044.1	GenSAS_658556a20f294-publish	CDS	66927	67169	.	-	0	ID=Ep.00g003150.m01.CDS01-v1.0.a2;Name=Ep.00g003150.m01.CDS01;Parent=Ep.00g003150.m01-v1.0.a2;
JARDAA010000044.1	GenSAS_658556a20f294-publish	gene	69580	70921	.	+	.	ID=Ep.00g003160-v1.0.a2;Name=Ep.00g003160;
JARDAA010000044.1	GenSAS_658556a20f294-publish	mRNA	69580	70921	2681	+	.	ID=Ep.00g003160.m01-v1.0.a2;Name=Ep.00g003160.m01;Parent=Ep.00g003160-v1.0.a2;
JARDAA010000044.1	GenSAS_658556a20f294-publish	exon	69580	70812	.	+	.	ID=Ep.00g003160.m01.exon01-v1.0.a2;Name=Ep.00g003160.m01.exon01;Parent=Ep.00g003160.m01-v1.0.a2;
JARDAA010000044.1	GenSAS_658556a20f294-publish	CDS	69580	70812	.	+	0	ID=Ep.00g003160.m01.CDS01-v1.0.a2;Name=Ep.00g003160.m01.CDS01;Parent=Ep.00g003160.m01-v1.0.a2;
JARDAA010000044.1	GenSAS_658556a20f294-publish	exon	70862	70921	.	+	.	ID=Ep.00g003160.m01.exon02-v1.0.a2;Name=Ep.00g003160.m01.exon02;Parent=Ep.00g003160.m01-v1.0.a2;
JARDAA010000044.1	GenSAS_658556a20f294-publish	CDS	70862	70921	.	+	0	ID=Ep.00g003160.m01.CDS02-v1.0.a2;Name=Ep.00g003160.m01.CDS02;Parent=Ep.00g003160.m01-v1.0.a2;
JARDAA010000044.1	GenSAS_658556a20f294-publish	gene	71086	72718	.	-	.	ID=Ep.00g003170-v1.0.a2;Name=Ep.00g003170;
JARDAA010000044.1	GenSAS_658556a20f294-publish	mRNA	71086	72718	3263	-	.	ID=Ep.00g003170.m01-v1.0.a2;Name=Ep.00g003170.m01;Parent=Ep.00g003170-v1.0.a2;
JARDAA010000044.1	GenSAS_658556a20f294-publish	exon	71086	72155	.	-	.	ID=Ep.00g003170.m01.exon01-v1.0.a2;Name=Ep.00g003170.m01.exon01;Parent=Ep.00g003170.m01-v1.0.a2;
JARDAA010000044.1	GenSAS_658556a20f294-publish	CDS	71086	72155	.	-	1	ID=Ep.00g003170.m01.CDS01-v1.0.a2;Name=Ep.00g003170.m01.CDS01;Parent=Ep.00g003170.m01-v1.0.a2;
JARDAA010000044.1	GenSAS_658556a20f294-publish	exon	72204	72337	.	-	.	ID=Ep.00g003170.m01.exon02-v1.0.a2;Name=Ep.00g003170.m01.exon02;Parent=Ep.00g003170.m01-v1.0.a2;
JARDAA010000044.1	GenSAS_658556a20f294-publish	CDS	72204	72337	.	-	2	ID=Ep.00g003170.m01.CDS02-v1.0.a2;Name=Ep.00g003170.m01.CDS02;Parent=Ep.00g003170.m01-v1.0.a2;
JARDAA010000044.1	GenSAS_658556a20f294-publish	exon	72387	72718	.	-	.	ID=Ep.00g003170.m01.exon03-v1.0.a2;Name=Ep.00g003170.m01.exon03;Parent=Ep.00g003170.m01-v1.0.a2;
JARDAA010000044.1	GenSAS_658556a20f294-publish	CDS	72387	72718	.	-	0	ID=Ep.00g003170.m01.CDS03-v1.0.a2;Name=Ep.00g003170.m01.CDS03;Parent=Ep.00g003170.m01-v1.0.a2;
JARDAA010000044.1	GenSAS_658556a20f294-publish	gene	73912	75861	.	-	.	ID=Ep.00g003180-v1.0.a2;Name=Ep.00g003180;
JARDAA010000044.1	GenSAS_658556a20f294-publish	mRNA	73912	75861	3897	-	.	ID=Ep.00g003180.m01-v1.0.a2;Name=Ep.00g003180.m01;Parent=Ep.00g003180-v1.0.a2;
JARDAA010000044.1	GenSAS_658556a20f294-publish	exon	73912	75861	.	-	.	ID=Ep.00g003180.m01.exon01-v1.0.a2;Name=Ep.00g003180.m01.exon01;Parent=Ep.00g003180.m01-v1.0.a2;
JARDAA010000044.1	GenSAS_658556a20f294-publish	CDS	73912	75861	.	-	0	ID=Ep.00g003180.m01.CDS01-v1.0.a2;Name=Ep.00g003180.m01.CDS01;Parent=Ep.00g003180.m01-v1.0.a2;
JARDAA010000044.1	GenSAS_658556a20f294-publish	gene	76540	78407	.	+	.	ID=Ep.00g003190-v1.0.a2;Name=Ep.00g003190;
JARDAA010000044.1	GenSAS_658556a20f294-publish	mRNA	76540	78407	3733	+	.	ID=Ep.00g003190.m01-v1.0.a2;Name=Ep.00g003190.m01;Parent=Ep.00g003190-v1.0.a2;
JARDAA010000044.1	GenSAS_658556a20f294-publish	exon	76540	77297	.	+	.	ID=Ep.00g003190.m01.exon01-v1.0.a2;Name=Ep.00g003190.m01.exon01;Parent=Ep.00g003190.m01-v1.0.a2;
JARDAA010000044.1	GenSAS_658556a20f294-publish	CDS	76540	77297	.	+	0	ID=Ep.00g003190.m01.CDS01-v1.0.a2;Name=Ep.00g003190.m01.CDS01;Parent=Ep.00g003190.m01-v1.0.a2;
JARDAA010000044.1	GenSAS_658556a20f294-publish	exon	77348	78407	.	+	.	ID=Ep.00g003190.m01.exon02-v1.0.a2;Name=Ep.00g003190.m01.exon02;Parent=Ep.00g003190.m01-v1.0.a2;
JARDAA010000044.1	GenSAS_658556a20f294-publish	CDS	77348	78407	.	+	2	ID=Ep.00g003190.m01.CDS02-v1.0.a2;Name=Ep.00g003190.m01.CDS02;Parent=Ep.00g003190.m01-v1.0.a2;
JARDAA010000044.1	GenSAS_658556a20f294-publish	gene	78463	79374	.	-	.	ID=Ep.00g003200-v1.0.a2;Name=Ep.00g003200;
JARDAA010000044.1	GenSAS_658556a20f294-publish	mRNA	78463	79374	1821	-	.	ID=Ep.00g003200.m01-v1.0.a2;Name=Ep.00g003200.m01;Parent=Ep.00g003200-v1.0.a2;
JARDAA010000044.1	GenSAS_658556a20f294-publish	exon	78463	79374	.	-	.	ID=Ep.00g003200.m01.exon01-v1.0.a2;Name=Ep.00g003200.m01.exon01;Parent=Ep.00g003200.m01-v1.0.a2;
JARDAA010000044.1	GenSAS_658556a20f294-publish	CDS	78463	79374	.	-	0	ID=Ep.00g003200.m01.CDS01-v1.0.a2;Name=Ep.00g003200.m01.CDS01;Parent=Ep.00g003200.m01-v1.0.a2;
JARDAA010000044.1	GenSAS_658556a20f294-publish	gene	80269	82044	.	+	.	ID=Ep.00g003210-v1.0.a2;Name=Ep.00g003210;
JARDAA010000044.1	GenSAS_658556a20f294-publish	mRNA	80269	82044	3432	+	.	ID=Ep.00g003210.m01-v1.0.a2;Name=Ep.00g003210.m01;Parent=Ep.00g003210-v1.0.a2;
JARDAA010000044.1	GenSAS_658556a20f294-publish	exon	80269	80399	.	+	.	ID=Ep.00g003210.m01.exon01-v1.0.a2;Name=Ep.00g003210.m01.exon01;Parent=Ep.00g003210.m01-v1.0.a2;
JARDAA010000044.1	GenSAS_658556a20f294-publish	CDS	80269	80399	.	+	0	ID=Ep.00g003210.m01.CDS01-v1.0.a2;Name=Ep.00g003210.m01.CDS01;Parent=Ep.00g003210.m01-v1.0.a2;
JARDAA010000044.1	GenSAS_658556a20f294-publish	exon	80451	80662	.	+	.	ID=Ep.00g003210.m01.exon02-v1.0.a2;Name=Ep.00g003210.m01.exon02;Parent=Ep.00g003210.m01-v1.0.a2;
JARDAA010000044.1	GenSAS_658556a20f294-publish	CDS	80451	80662	.	+	2	ID=Ep.00g003210.m01.CDS02-v1.0.a2;Name=Ep.00g003210.m01.CDS02;Parent=Ep.00g003210.m01-v1.0.a2;
JARDAA010000044.1	GenSAS_658556a20f294-publish	exon	80711	80892	.	+	.	ID=Ep.00g003210.m01.exon03-v1.0.a2;Name=Ep.00g003210.m01.exon03;Parent=Ep.00g003210.m01-v1.0.a2;
JARDAA010000044.1	GenSAS_658556a20f294-publish	CDS	80711	80892	.	+	1	ID=Ep.00g003210.m01.CDS03-v1.0.a2;Name=Ep.00g003210.m01.CDS03;Parent=Ep.00g003210.m01-v1.0.a2;
JARDAA010000044.1	GenSAS_658556a20f294-publish	exon	80942	81063	.	+	.	ID=Ep.00g003210.m01.exon04-v1.0.a2;Name=Ep.00g003210.m01.exon04;Parent=Ep.00g003210.m01-v1.0.a2;
JARDAA010000044.1	GenSAS_658556a20f294-publish	CDS	80942	81063	.	+	0	ID=Ep.00g003210.m01.CDS04-v1.0.a2;Name=Ep.00g003210.m01.CDS04;Parent=Ep.00g003210.m01-v1.0.a2;
JARDAA010000044.1	GenSAS_658556a20f294-publish	exon	81111	82044	.	+	.	ID=Ep.00g003210.m01.exon05-v1.0.a2;Name=Ep.00g003210.m01.exon05;Parent=Ep.00g003210.m01-v1.0.a2;
JARDAA010000044.1	GenSAS_658556a20f294-publish	CDS	81111	82044	.	+	2	ID=Ep.00g003210.m01.CDS05-v1.0.a2;Name=Ep.00g003210.m01.CDS05;Parent=Ep.00g003210.m01-v1.0.a2;
JARDAA010000044.1	GenSAS_658556a20f294-publish	gene	83270	84926	.	+	.	ID=Ep.00g003220-v1.0.a2;Name=Ep.00g003220;
JARDAA010000044.1	GenSAS_658556a20f294-publish	mRNA	83270	84926	3311	+	.	ID=Ep.00g003220.m01-v1.0.a2;Name=Ep.00g003220.m01;Parent=Ep.00g003220-v1.0.a2;
JARDAA010000044.1	GenSAS_658556a20f294-publish	exon	83270	83435	.	+	.	ID=Ep.00g003220.m01.exon01-v1.0.a2;Name=Ep.00g003220.m01.exon01;Parent=Ep.00g003220.m01-v1.0.a2;
JARDAA010000044.1	GenSAS_658556a20f294-publish	CDS	83270	83435	.	+	0	ID=Ep.00g003220.m01.CDS01-v1.0.a2;Name=Ep.00g003220.m01.CDS01;Parent=Ep.00g003220.m01-v1.0.a2;
JARDAA010000044.1	GenSAS_658556a20f294-publish	exon	83487	84149	.	+	.	ID=Ep.00g003220.m01.exon02-v1.0.a2;Name=Ep.00g003220.m01.exon02;Parent=Ep.00g003220.m01-v1.0.a2;
JARDAA010000044.1	GenSAS_658556a20f294-publish	CDS	83487	84149	.	+	1	ID=Ep.00g003220.m01.CDS02-v1.0.a2;Name=Ep.00g003220.m01.CDS02;Parent=Ep.00g003220.m01-v1.0.a2;
JARDAA010000044.1	GenSAS_658556a20f294-publish	exon	84202	84926	.	+	.	ID=Ep.00g003220.m01.exon03-v1.0.a2;Name=Ep.00g003220.m01.exon03;Parent=Ep.00g003220.m01-v1.0.a2;
JARDAA010000044.1	GenSAS_658556a20f294-publish	CDS	84202	84926	.	+	1	ID=Ep.00g003220.m01.CDS03-v1.0.a2;Name=Ep.00g003220.m01.CDS03;Parent=Ep.00g003220.m01-v1.0.a2;
JARDAA010000044.1	GenSAS_658556a20f294-publish	gene	86857	87518	.	+	.	ID=Ep.00g003230-v1.0.a2;Name=Ep.00g003230;
JARDAA010000044.1	GenSAS_658556a20f294-publish	mRNA	86857	87518	1321	+	.	ID=Ep.00g003230.m01-v1.0.a2;Name=Ep.00g003230.m01;Parent=Ep.00g003230-v1.0.a2;
JARDAA010000044.1	GenSAS_658556a20f294-publish	exon	86857	87269	.	+	.	ID=Ep.00g003230.m01.exon01-v1.0.a2;Name=Ep.00g003230.m01.exon01;Parent=Ep.00g003230.m01-v1.0.a2;
JARDAA010000044.1	GenSAS_658556a20f294-publish	CDS	86857	87269	.	+	0	ID=Ep.00g003230.m01.CDS01-v1.0.a2;Name=Ep.00g003230.m01.CDS01;Parent=Ep.00g003230.m01-v1.0.a2;
JARDAA010000044.1	GenSAS_658556a20f294-publish	exon	87338	87518	.	+	.	ID=Ep.00g003230.m01.exon02-v1.0.a2;Name=Ep.00g003230.m01.exon02;Parent=Ep.00g003230.m01-v1.0.a2;
JARDAA010000044.1	GenSAS_658556a20f294-publish	CDS	87338	87518	.	+	2	ID=Ep.00g003230.m01.CDS02-v1.0.a2;Name=Ep.00g003230.m01.CDS02;Parent=Ep.00g003230.m01-v1.0.a2;
JARDAA010000044.1	GenSAS_658556a20f294-publish	gene	87779	89797	.	-	.	ID=Ep.00g003240-v1.0.a2;Name=Ep.00g003240;
JARDAA010000044.1	GenSAS_658556a20f294-publish	mRNA	87779	89797	4035	-	.	ID=Ep.00g003240.m01-v1.0.a2;Name=Ep.00g003240.m01;Parent=Ep.00g003240-v1.0.a2;
JARDAA010000044.1	GenSAS_658556a20f294-publish	exon	87779	89797	.	-	.	ID=Ep.00g003240.m01.exon01-v1.0.a2;Name=Ep.00g003240.m01.exon01;Parent=Ep.00g003240.m01-v1.0.a2;
JARDAA010000044.1	GenSAS_658556a20f294-publish	CDS	87779	89797	.	-	0	ID=Ep.00g003240.m01.CDS01-v1.0.a2;Name=Ep.00g003240.m01.CDS01;Parent=Ep.00g003240.m01-v1.0.a2;
JARDAA010000044.1	GenSAS_658556a20f294-publish	gene	90870	91301	.	-	.	ID=Ep.00g003250-v1.0.a2;Name=Ep.00g003250;
JARDAA010000044.1	GenSAS_658556a20f294-publish	mRNA	90870	91301	860	-	.	ID=Ep.00g003250.m01-v1.0.a2;Name=Ep.00g003250.m01;Parent=Ep.00g003250-v1.0.a2;
JARDAA010000044.1	GenSAS_658556a20f294-publish	exon	90870	91301	.	-	.	ID=Ep.00g003250.m01.exon01-v1.0.a2;Name=Ep.00g003250.m01.exon01;Parent=Ep.00g003250.m01-v1.0.a2;
JARDAA010000044.1	GenSAS_658556a20f294-publish	CDS	90870	91301	.	-	0	ID=Ep.00g003250.m01.CDS01-v1.0.a2;Name=Ep.00g003250.m01.CDS01;Parent=Ep.00g003250.m01-v1.0.a2;
JARDAA010000044.1	GenSAS_658556a20f294-publish	gene	91945	93257	.	+	.	ID=Ep.00g003260-v1.0.a2;Name=Ep.00g003260;
JARDAA010000044.1	GenSAS_658556a20f294-publish	mRNA	91945	93257	2623	+	.	ID=Ep.00g003260.m01-v1.0.a2;Name=Ep.00g003260.m01;Parent=Ep.00g003260-v1.0.a2;
JARDAA010000044.1	GenSAS_658556a20f294-publish	exon	91945	92482	.	+	.	ID=Ep.00g003260.m01.exon01-v1.0.a2;Name=Ep.00g003260.m01.exon01;Parent=Ep.00g003260.m01-v1.0.a2;
JARDAA010000044.1	GenSAS_658556a20f294-publish	CDS	91945	92482	.	+	0	ID=Ep.00g003260.m01.CDS01-v1.0.a2;Name=Ep.00g003260.m01.CDS01;Parent=Ep.00g003260.m01-v1.0.a2;
JARDAA010000044.1	GenSAS_658556a20f294-publish	exon	92539	93257	.	+	.	ID=Ep.00g003260.m01.exon02-v1.0.a2;Name=Ep.00g003260.m01.exon02;Parent=Ep.00g003260.m01-v1.0.a2;
JARDAA010000044.1	GenSAS_658556a20f294-publish	CDS	92539	93257	.	+	1	ID=Ep.00g003260.m01.CDS02-v1.0.a2;Name=Ep.00g003260.m01.CDS02;Parent=Ep.00g003260.m01-v1.0.a2;
JARDAA010000044.1	GenSAS_658556a20f294-publish	gene	93357	94319	.	-	.	ID=Ep.00g003270-v1.0.a2;Name=Ep.00g003270;
JARDAA010000044.1	GenSAS_658556a20f294-publish	mRNA	93357	94319	1923	-	.	ID=Ep.00g003270.m01-v1.0.a2;Name=Ep.00g003270.m01;Parent=Ep.00g003270-v1.0.a2;
JARDAA010000044.1	GenSAS_658556a20f294-publish	exon	93357	94014	.	-	.	ID=Ep.00g003270.m01.exon01-v1.0.a2;Name=Ep.00g003270.m01.exon01;Parent=Ep.00g003270.m01-v1.0.a2;
JARDAA010000044.1	GenSAS_658556a20f294-publish	CDS	93357	94014	.	-	2	ID=Ep.00g003270.m01.CDS01-v1.0.a2;Name=Ep.00g003270.m01.CDS01;Parent=Ep.00g003270.m01-v1.0.a2;
JARDAA010000044.1	GenSAS_658556a20f294-publish	exon	94066	94319	.	-	.	ID=Ep.00g003270.m01.exon02-v1.0.a2;Name=Ep.00g003270.m01.exon02;Parent=Ep.00g003270.m01-v1.0.a2;
JARDAA010000044.1	GenSAS_658556a20f294-publish	CDS	94066	94319	.	-	0	ID=Ep.00g003270.m01.CDS02-v1.0.a2;Name=Ep.00g003270.m01.CDS02;Parent=Ep.00g003270.m01-v1.0.a2;
JARDAA010000044.1	GenSAS_658556a20f294-publish	gene	94770	95532	.	-	.	ID=Ep.00g003280-v1.0.a2;Name=Ep.00g003280;
JARDAA010000044.1	GenSAS_658556a20f294-publish	mRNA	94770	95532	1512	-	.	ID=Ep.00g003280.m01-v1.0.a2;Name=Ep.00g003280.m01;Parent=Ep.00g003280-v1.0.a2;
JARDAA010000044.1	GenSAS_658556a20f294-publish	exon	94770	94969	.	-	.	ID=Ep.00g003280.m01.exon01-v1.0.a2;Name=Ep.00g003280.m01.exon01;Parent=Ep.00g003280.m01-v1.0.a2;
JARDAA010000044.1	GenSAS_658556a20f294-publish	CDS	94770	94969	.	-	1	ID=Ep.00g003280.m01.CDS01-v1.0.a2;Name=Ep.00g003280.m01.CDS01;Parent=Ep.00g003280.m01-v1.0.a2;
[truncated: 60,038 more rows]
