# Supplementary material for: Comparative secretome analysis unveils species-specific virulence factors in Elsinoe perseae, the causative agent of the scab disease of avocado (Persea americana)
Source: AIMS Microbiol. 2024 Oct 28;10(4):894–916. doi: 10.3934/microbiol.2024039 (PMC11609419; doi:10.3934/microbiol.2024039)
Supplement: Supplementary file 3 [file microbiol-10-04-039-s003.xlsx]

## Sheet: E. perseae
Table S3. CAZymes in E. perseae
CAZy family	Protein id	PFAM id	Enzyme name	Substrate
AA7	Ep.00g028650.m01	PF01565.18	glucooligosaccharide oxidase	Cellulose
	Ep.00g057050.m01	PF01565.18	glucooligosaccharide oxidase	Cellulose
	Ep.00g013270.m01	PF01565.18	glucooligosaccharide oxidase	Cellulose
	Ep.00g035950.m01	PF01565.18	glucooligosaccharide oxidase	Cellulose
	Ep.00g003880.m01	PF01565.18	glucooligosaccharide oxidase	Cellulose
	Ep.00g009110.m01	PF01565.18	glucooligosaccharide oxidase	Cellulose
	Ep.00g029870.m01	PF01565.18	glucooligosaccharide oxidase	Cellulose
	Ep.00g005960.m01	PF01565.18	glucooligosaccharide oxidase	Cellulose
AA8	Ep.00g020830.m01	PF16010	cellobiose dehydrogenase	Cellulose
	Ep.00g040980.m01	PF16010	cellobiose dehydrogenase	Cellulose
	Ep.00g003740.m01	PF16010	cellobiose dehydrogenase	Cellulose
GH31	Ep.00g091100.m01	PF13802.1	α-glucosidase	Cellulose
AA3	Ep.00g035640.m01	PF00732	cellobiose dehydrogenases	Cellulose
	Ep.00g090240.m01	PF00732	cellobiose dehydrogenases	Cellulose
	Ep.00g035790.m01	PF00732	cellobiose dehydrogenases	Cellulose
AA9	Ep.00g003730.m01	PF03443	lytic cellulose monooxygenase	Cellulose
	Ep.00g012020.m01	PF03443	lytic cellulose monooxygenase	Cellulose
	Ep.00g019760.m01	PF03443	lytic cellulose monooxygenase	Cellulose
	Ep.00g021550.m01	PF03443	lytic cellulose monooxygenase	Cellulose
	Ep.00g027070.m01	PF03443	lytic cellulose monooxygenase	Cellulose
	Ep.00g028770.m01	PF03443	lytic cellulose monooxygenase	Cellulose
	Ep.00g030160.m01	PF03443	lytic cellulose monooxygenase	Cellulose
	Ep.00g056790.m01	PF03443	lytic cellulose monooxygenase	Cellulose
	Ep.00g058480.m01	PF03443	lytic cellulose monooxygenase	Cellulose
	Ep.00g061930.m01	PF03443	lytic cellulose monooxygenase	Cellulose
	Ep.00g067810.m01	PF03443	lytic cellulose monooxygenase	Cellulose
	Ep.00g072230.m01	PF03443	lytic cellulose monooxygenase	Cellulose
	Ep.00g078850.m01	PF03443	lytic cellulose monooxygenase	Cellulose
	Ep.00g083810.m01	PF03443	lytic cellulose monooxygenase	Cellulose
	Ep.00g089020.m01	PF03443	lytic cellulose monooxygenase	Cellulose
AA16	Ep.00g004440.m01	PF03067	Lytic polysaccharide mono-oxygenase	Cellulose
	Ep.00g076350.m01	PF03067	Lytic polysaccharide mono-oxygenase	Cellulose
	Ep.00g091200.m01	PF03067	Lytic polysaccharide mono-oxygenase	Cellulose
GH6	Ep.00g027000.m01	PF00734.13	Endo-β-1,4-glucanase	Cellulose
	Ep.00g037220.m01	PF01341.12	Endo-β-1,4-glucanase	Cellulose
GH7	Ep.00g074170.m01	PF00840.15	Endo-β-1,4-glucanase	Cellulose
	Ep.00g007280.m01	PF00840.15	Endo-β-1,4-glucanase	Cellulose
GH45	Ep.00g068830.m01	PF02015.11	Endo-β-1,4-glucanase	Cellulose
GH1	Ep.00g078300.m01	PF00232.13	β-glucosidase	Cellulose
	Ep.00g087300.m01	PF00232.13	β-glucosidase	Cellulose
GH3	Ep.00g040790.m01	PF00933.16	β-glucosidase	Cellulose
	Ep.00g033660.m01	PF00933.16	β-glucosidase	Cellulose
	Ep.00g062370.m01	PF00933.16	β-glucosidase	Cellulose
	Ep.00g016320.m01	PF00933.16	β-glucosidase	Cellulose
	Ep.00g005830.m01	PF00933.16	β-glucosidase	Cellulose
	Ep.00g060380.m01	PF00933.16	β-glucosidase	Cellulose
	Ep.00g019010.m01	PF00933.16	β-glucosidase	Cellulose
	Ep.00g047030.m01	PF11220.3	β-glucosidase	Cellulose
GH39	Ep.00g072240.m01	PF01229.12	β-glucosidase	Cellulose
GH131	Ep.00g013780.m01	PF14099.1	β-glucosidase	Cellulose
	Ep.00g075030.m01	PF18271.4	β-glucosidase	Cellulose
CE4	Ep.00g079710.m01	PF01522.16	chitin deacetylase	chitin
GH18	Ep.00g060630.m01	PF01476.15	Chitinase	Chitin
	Ep.00g086050.m01	PF00704.23	Chitinase	Chitin
	Ep.00g023900.m01	PF01476.15	Chitinase	Chitin
CE5	Ep.00g091760.m01	PF01083.17	Cutinase	Cutin
	Ep.00g080690.m01	PF01083.17	Cutinase	Cutin
	Ep.00g055890.m01	PF01083.17	Cutinase	Cutin
	Ep.00g028100.m01	PF01083.17	Cutinase	Cutin
	Ep.00g075580.m01	PF01083.17	Cutinase	Cutin
	Ep.00g001590.m01	PF04131.9	Cutinase	Cutin
	Ep.00g021220.m01	PF01083.17	Cutinase	Cutin
	Ep.00g092920.m01	PF01083.17	Cutinase	Cutin
	Ep.00g052640.m01	PF01083.17	Cutinase	Cutin
	Ep.00g054680.m01	PF01083.17	Cutinase	Cutin
	Ep.00g024250.m01	PF01083.17	Cutinase	Cutin
	Ep.00g078410.m01	PF01083.17	Cutinase	Cutin
	Ep.00g059400.m01	PF01083.17	Cutinase	Cutin
AA5	Ep.00g066690.m01	PF07250	Galactose oxidase	Hemicellulose (galactose)
GH27	Ep.00g009190.m01	PF02065.13	α-galactosidase	Hemicellulose (galactose)
GH114	Ep.00g062230.m01	PF03537.8	endo-α-1,4-galactosaminidase	Hemicellulose (galactose)
GH135	Ep.00g063890.m01	PF12138.3	endo-α-1,4-N-acetylgalactosaminidase	Hemicellulose (galactose)
GH16	Ep.00g045690.m01	PF00722.16	Endo-β-1,3-glucanase	Hemicellulose (glucans)
	Ep.00g063100.m01	PF00722.16	Endo-β-1,3-glucanase	Hemicellulose (glucans)
	Ep.00g078950.m01	PF00722.16	Endo-β-1,3-glucanase	Hemicellulose (glucans)
	Ep.00g069650.m01	PF00722.16	Endo-β-1,3-glucanase	Hemicellulose (glucans)
	Ep.00g032460.m01	PF00722.16	Endo-β-1,3-glucanase	Hemicellulose (glucans)
	Ep.00g058160.m01	PF00722.16	Endo-β-1,3-glucanase	Hemicellulose (glucans)
GH17	Ep.00g008060.m01	PF00332.13	Endo-β-1,3-glucanase	Hemicellulose (glucans)
	Ep.00g053040.m01	PF00332.13	Endo-β-1,3-glucanase	Hemicellulose (glucans)
	Ep.00g065200.m01	PF00332.13	Endo-β-1,3-glucanase	Hemicellulose (glucans)
	Ep.00g039010.m01	PF00332.13	Endo-β-1,3-glucanase	Hemicellulose (glucans)
GH128	Ep.00g084710.m01	PF11790.3	Endo-β-1,3-glucanase	Hemicellulose (glucans)
	Ep.00g012370.m01	PF11790.3	Endo-β-1,3-glucanase	Hemicellulose (glucans)
	Ep.00g044710.m01	PF11790.3	Endo-β-1,3-glucanase	Hemicellulose (glucans)
GH132	Ep.00g092560.m01	PF03856.8	Exo-β-1,3-glucanase	Hemicellulose (glucans)
GH10	Ep.00g006060.m01	PF00331.15	Endo-β-1,4-xylanase	Hemi cellulose (xylan)
	Ep.00g084100.m01	PF12915.2	Endo-β-1,4-xylanase	Hemi cellulose (xylan)
	Ep.00g062650.m01	PF00331.15	Endo-β-1,4-xylanase	Hemi cellulose (xylan)
GH11	Ep.00g028410.m01	PF00457.12	Endo-β-1,4-xylanase	Hemi cellulose (xylan)
	Ep.00g025810.m01	PF00457.12	Endo-β-1,4-xylanase	Hemi cellulose (xylan)
GH12	Ep.00g082310.m01	PF01670.11	endo-xyloglucanase	Hemi cellulose (xylan)
	Ep.00g067140.m01	PF01670.11	endo-xyloglucanase	Hemi cellulose (xylan)
GH43	Ep.00g033080.m01	PF04616.9	endo-α-1,5-L-arabinanase	Hemi cellulose (xylan)
	Ep.00g079770.m01	PF04616.9	endo-α-1,5-L-arabinanase	Hemi cellulose (xylan)
	Ep.00g048420.m01	PF04616.9	endo-α-1,5-L-arabinanase	Hemi cellulose (xylan)
	Ep.00g013710.m01	PF04616.9	endo-α-1,5-L-arabinanase	Hemi cellulose (xylan)
	Ep.00g006660.m01	PF04616.9	endo-α-1,5-L-arabinanase	Hemi cellulose (xylan)
	Ep.00g014420.m01	PF00251.15	endo-α-1,5-L-arabinanase	Hemi cellulose (xylan)
	Ep.00g057540.m01	PF04616.9	endo-α-1,5-L-arabinanase	Hemi cellulose (xylan)
	Ep.00g033800.m01	PF04616.9	endo-α-1,5-L-arabinanase	Hemi cellulose (xylan)
	Ep.00g072460.m01	PF04616.9	endo-α-1,5-L-arabinanase	Hemi cellulose (xylan)
	Ep.00g017360.m01	PF04616.9	endo-α-1,5-L-arabinanase	Hemi cellulose (xylan)
GH51	Ep.00g049020.m01	PF06964.7	α-L-arabinofuranosidase	Hemicellulose
GH53	Ep.00g049270.m01	PF07745.8	endo-β-1,4-galactanase	Hemicellulose
	Ep.00g023560.m01	PF07745.8	endo-β-1,4-galactanase	Hemicellulose
	Ep.00g055170.m01	PF07745.8	endo-β-1,4-galactanase	Hemicellulose
GH54	Ep.00g038770.m01	PF09206.6	α-L-arabinofuranosidase	Hemicellulose
GH62	Ep.00g082120.m01	PF03664.8	α-L-arabinofuranosidase	Hemicellulose
GH64	Ep.00g003160.m01	PF16483.8	Endo-β-1,3-glucanase	Hemicellulose
GH67	Ep.00g086010.m01	PF03648.9	Xylan α-1,2-(4-O-methyl)-glucuronidase	Hemicellulose
GH79	Ep.00g044850.m01	PF06989.7	β-glucuronidase	Hemicellulose
GH81	Ep.00g082870.m01	PF10243.4	Endo-β-1,3-glucanase	Hemicellulose
GH92	Ep.00g048360.m01	PF07971.7	α-1,4-mannosidase	Hemicellulose
GH93	Ep.00g013140.m01	PF13088.1	Exo-α-1,5-L-arabinofuranosidase	Hemicellulose
GH95	Ep.00g074320.m01	PF14498.1	α-L-galactosidase	Hemicellulose
GH105	Ep.00g036690.m01	PF07470.8	D-4,5-unsaturated α-galacturonidase	Hemicellulose
GH115	Ep.00g071920.m01	PF03648.9	Xylan α-1,2-(4-O-methyl)-glucuronidase	Hemicellulose
GH125	Ep.00g081770.m01	PF06824.6	exo-α-1,6-mannosidase	Hemicellulose
	Ep.00g060470.m01	PF06824.6	exo-α-1,6-mannosidase	Hemicellulose
GH142	Ep.00g065040.m01	PF06202.9	β-L-arabinofuranosidase	Hemicellulose
GH146	Ep.00g090900.m01	PF07944.7	β-L-arabinofuranosidase	Hemicellulose
	Ep.00g035610.m01	PF07944.7	β-L-arabinofuranosidase	Hemicellulose
CE1	Ep.00g065300.m01	PF00024.21	Putative esterase	Hemi-cellulose
	Ep.00g014390.m01	PF00756.15	Putative esterase	Hemi-cellulose
CE2	Ep.00g034640.m01	PF13472.1	Carbohydrate esterase 2 N-terminal	Hemi-cellulose
GH47	Ep.00g041820.m01	PF01532.15	Mannosyl-oligosaccharide α-1,2-mannosidase	Hemicellulose (mannose)
	Ep.00g081180.m01	PF01532.15	Mannosyl-oligosaccharide α-1,2-mannosidase	Hemicellulose (mannose)
GH20	Ep.00g004780.m01	PF02838.10	β-N-acetylhexosaminidase	hexosamine
AA1	Ep.00g003340.m01	PF07732	Multicopper oxidase	Lignin
	Ep.00g086040.m01	PF07732	Multicopper oxidase	Lignin
	Ep.00g062170.m01	PF07732	Multicopper oxidase	Lignin
	Ep.00g032930.m01	PF07732	Multicopper oxidase	Lignin
AA2	Ep.00g062180.m01	PF00141	Peroxidase	Lignin
	Ep.00g031600.m01	PF00732	aryl alcohol oxidase	Lignin
	Ep.00g041430.m01	PF00732	aryl alcohol oxidase	Lignin
	Ep.00g005910.m01	PF00732	aryl alcohol oxidase	Lignin
	Ep.00g046410.m01	PF00732	aryl alcohol oxidase	Lignin
	Ep.00g082320.m01	PF00732	aryl alcohol oxidase	Lignin
	Ep.00g046440.m01	PF00732	aryl alcohol oxidase	Lignin
	Ep.00g035860.m01	PF00732	aryl alcohol oxidase	Lignin
	Ep.00g041340.m01	PF00732	aryl alcohol oxidase	Lignin
GH76	Ep.00g040900.m01	PF03663.9	α-1,6-mannanase	Hemicellulose (mannan)
	Ep.00g079360.m01	PF03663.9	α-1,6-mannanase	Hemicellulose (mannan)
GH78	Ep.00g042190.m01	PF05592.6	α-L-rhamnosidase	Hemicellulose (mannan)
CE8	Ep.00g015010.m01	PF01095.14	Pectin methylesterase	Pectin
	Ep.00g028320.m01	PF01095.14	Pectin methylesterase	Pectin
	Ep.00g001980.m01	PF01095.14	Pectin methylesterase	Pectin
	Ep.00g004170.m01	PF01095.14	Pectin methylesterase	Pectin
GH2	Ep.00g045820.m01	PF02837.13	β-galactosidase	Pectin
	Ep.00g075560.m01	PF02837.13	β-galactosidase	Pectin
GH5	Ep.00g085260.m01	PF00150.13	Endo-β-1,6-galactanase	Pectin
	Ep.00g060670.m01	PF00150.13	Endo-β-1,6-galactanase	Pectin
	Ep.00g031200.m01	PF00150.13	Endo-β-1,6-galactanase	Pectin
	Ep.00g037240.m01	PF00150.13	Endo-β-1,6-galactanase	Pectin
	Ep.00g005540.m01	PF00150.13	Endo-β-1,6-galactanase	Pectin
	Ep.00g074330.m01	PF00150.13	Endo-β-1,6-galactanase	Pectin
	Ep.00g014300.m01	PF00150.13	Endo-β-1,6-galactanase	Pectin
	Ep.00g081230.m01	PF00150.13	Endo-β-1,6-galactanase	Pectin
	Ep.00g072670.m01	PF00150.13	Endo-β-1,6-galactanase	Pectin
	Ep.00g065870.m01	PF00150.13	Endo-β-1,6-galactanase	Pectin
GH28	Ep.00g048380.m01	PF00295.12	Endo-polygalacturonase	Pectin
	Ep.00g009600.m01	PF00295.12	Endo-polygalacturonase	Pectin
	Ep.00g074850.m01	PF00295.12	Endo-polygalacturonase	Pectin
	Ep.00g084490.m01	PF00295.12	Endo-polygalacturonase	Pectin
	Ep.00g079230.m01	PF00295.12	Endo-polygalacturonase	Pectin
	Ep.00g026980.m01	PF00295.12	Endo-polygalacturonase	Pectin
	Ep.00g021250.m01	PF00295.12	Endo-polygalacturonase	Pectin
GH35	Ep.00g023860.m01	PF01301.14	β-galactosidase	Pectin
	Ep.00g035150.m01	PF01301.14	β-galactosidase	Pectin
PL1	Ep.00g028120.m01	PF00544.14	Pectate lyase	Pectin
	Ep.00g092740.m01	PF00544.14	Pectate lyase	Pectin
	Ep.00g073980.m01	PF00544.14	Pectate lyase	Pectin
	Ep.00g037200.m01	PF00544.14	Pectate lyase	Pectin
PL3	Ep.00g027020.m01	PF03211.8	Pectate lyase	Pectin
PL3	Ep.00g057340.m01	PF12708.2	Pectate lyase	Pectin
PL3	Ep.00g038030.m01	PF12708.2	Pectate lyase	Pectin
PL3	Ep.00g050710.m01	PF12708.2	Pectate lyase	Pectin
	Ep.00g036650.m01	PF03211.8	Pectate lyase	Pectin
	Ep.00g026880.m01	PF03211.8	Pectate lyase	Pectin
	Ep.00g005980.m01	PF03211.8	Pectate lyase	Pectin
PL4	Ep.00g057920.m01	PF14686.1	Rhamnogalacturonan lyase	Pectin
	Ep.00g092400.m01	PF14686.1	Rhamnogalacturonan lyase	Pectin
	Ep.00g011470.m01	PF14686.1	Rhamnogalacturonan lyase	Pectin
	Ep.00g070450.m01	PF14686.1	Rhamnogalacturonan lyase	Pectin
GH13	Ep.00g046360.m01	PF00128.19	Alpha amylase	Starch
	Ep.00g010930.m01	PF00128.19	Alpha amylase	Starch
GH15	Ep.00g046350.m01	PF00723.16	glucoamylase	Starch
GT33	Ep.00g031760.m01	PF13472.9	Glycosyl transferases group 1
GT8	Ep.00g070730.m01	PF15979.8	Glycosyl transferase family 8

## Sheet: E. ampelina
Carbohydrate activating enzymes in Elsinoe ampelina
Elsinoe_ampelina_proteins_6749	-	AA1	AA1	3
Elsinoe_ampelina_proteins_8092	N	AA1	AA1	2
Elsinoe_ampelina_proteins_4418	1.10.3.2|1.10.3.-	AA1	AA11	2
Elsinoe_ampelina_proteins_1912	1.14.99.53	AA11	AA13	1
Elsinoe_ampelina_proteins_4967	1.14.99.53	AA11	AA16	2
Elsinoe_ampelina_proteins_7884	1.14.99.55	AA13	AA2	2
Elsinoe_ampelina_proteins_1156	-	AA16	AA3	10
Elsinoe_ampelina_proteins_988	-	AA16	AA5	2
Elsinoe_ampelina_proteins_9453	-	AA2	AA7	7
Elsinoe_ampelina_proteins_4678	-	AA2	AA8	3
Elsinoe_ampelina_proteins_9371	-	AA3	AA9	12
Elsinoe_ampelina_proteins_2431	-	AA3	CBM63	1
Elsinoe_ampelina_proteins_9810	-	AA3	CE1	1
Elsinoe_ampelina_proteins_6700	-	AA3	CE12	2
Elsinoe_ampelina_proteins_1288	-	AA3	CE15	1
Elsinoe_ampelina_proteins_6446	-	AA3	CE16	1
Elsinoe_ampelina_proteins_6828	-	AA3	CE2	1
Elsinoe_ampelina_proteins_7404	-	AA3	CE3	1
Elsinoe_ampelina_proteins_8217	-	AA3	CE4	1
Elsinoe_ampelina_proteins_2743	-	AA3	CE5	8
Elsinoe_ampelina_proteins_8741	1.1.3.9|1.1.3.13|1.1.3.-|1.1.3.7|1.1.3.47	AA5	CE8	2
Elsinoe_ampelina_proteins_3386	1.1.3.9|1.1.3.13|1.1.3.-|1.1.3.7|1.1.3.47	AA5	GH1	1
Elsinoe_ampelina_proteins_538	1.1.3.-	AA7	GH10	4
Elsinoe_ampelina_proteins_6065	1.1.3.-	AA7	GH105	1
Elsinoe_ampelina_proteins_3135	1.1.3.-	AA7	GH11	5
Elsinoe_ampelina_proteins_1057	1.1.3.-	AA7	GH114	1
Elsinoe_ampelina_proteins_2402	1.1.3.-	AA7	GH12	3
Elsinoe_ampelina_proteins_5098	1.1.3.-	AA7	GH125	2
Elsinoe_ampelina_proteins_1304	1.1.3.-	AA7	GH128	3
Elsinoe_ampelina_proteins_2825	1.1.99.18	AA8	GH13	1
Elsinoe_ampelina_proteins_1357	1.1.99.18	AA8	GH131	1
Elsinoe_ampelina_proteins_1907	1.1.99.18	AA8	GH142	1
Elsinoe_ampelina_proteins_2664	-	AA9	GH146	1
Elsinoe_ampelina_proteins_951	1.14.99.54|1.14.99.56	AA9	GH15	2
Elsinoe_ampelina_proteins_4364	-	AA9	GH16	4
Elsinoe_ampelina_proteins_2575	1.14.99.54|1.14.99.56	AA9	GH17	2
Elsinoe_ampelina_proteins_3069	1.14.99.54|1.14.99.56	AA9	GH18	6
Elsinoe_ampelina_proteins_8185	1.14.99.56|1.14.99.54	AA9	GH2	1
Elsinoe_ampelina_proteins_1807	1.14.99.54|1.14.99.56	AA9	GH27	2
Elsinoe_ampelina_proteins_9651	1.14.99.54|1.14.99.56	AA9	GH28	9
Elsinoe_ampelina_proteins_6579	-	AA9	GH3	8
Elsinoe_ampelina_proteins_6264	1.14.99.54|1.14.99.56	AA9	GH30	1
Elsinoe_ampelina_proteins_5447	1.14.99.54|1.14.99.56	AA9	GH31	1
Elsinoe_ampelina_proteins_6267	1.14.99.54|1.14.99.56	AA9	GH32	2
Elsinoe_ampelina_proteins_3504	-	CBM63	GH35	2
Elsinoe_ampelina_proteins_3374	N	CE1	GH43	14
Elsinoe_ampelina_proteins_8456	3.1.1.-	CE12	GH45	1
Elsinoe_ampelina_proteins_3552	-	CE12	GH47	2
Elsinoe_ampelina_proteins_6359	3.1.1.-	CE15	GH5	8
Elsinoe_ampelina_proteins_1358	-	CE16	GH53	3
Elsinoe_ampelina_proteins_685	-	CE2	GH54	1
Elsinoe_ampelina_proteins_2119	-	CE3	GH6	2
Elsinoe_ampelina_proteins_5402	-	CE4	GH62	1
Elsinoe_ampelina_proteins_8144	3.1.1.72	CE5	GH63	1
Elsinoe_ampelina_proteins_8141	-	CE5	GH64	1
Elsinoe_ampelina_proteins_8466	-	CE5	GH67	1
Elsinoe_ampelina_proteins_6478	-	CE5	GH7	2
Elsinoe_ampelina_proteins_5369	-	CE5	GH76	1
Elsinoe_ampelina_proteins_9960	3.1.1.74	CE5	GH78	1
Elsinoe_ampelina_proteins_8341	-	CE5	GH79	2
Elsinoe_ampelina_proteins_841	3.1.1.74	CE5	GH93	1
Elsinoe_ampelina_proteins_1703	3.1.1.11	CE8	GH95	1
Elsinoe_ampelina_proteins_9163	-	CE8	GT32	1
Elsinoe_ampelina_proteins_719	-	GH1	GT34	1
Elsinoe_ampelina_proteins_7854	3.2.1.8	GH10	HMMER	1
Elsinoe_ampelina_proteins_8139	3.2.1.8	GH10	PL1	5
Elsinoe_ampelina_proteins_2338	3.2.1.8|3.2.1.4	GH10	PL3	4
Elsinoe_ampelina_proteins_8205	3.2.1.8	GH10	PL4	3
Elsinoe_ampelina_proteins_7864	-	GH105	PL9	1
Elsinoe_ampelina_proteins_8150	3.2.1.8	GH11
Elsinoe_ampelina_proteins_6522	3.2.1.8	GH11
Elsinoe_ampelina_proteins_5112	3.2.1.8	GH11
Elsinoe_ampelina_proteins_265	3.2.1.8	GH11
Elsinoe_ampelina_proteins_2541	3.2.1.8	GH11
Elsinoe_ampelina_proteins_9456	3.2.1.109	GH114
Elsinoe_ampelina_proteins_6379	-	GH12
Elsinoe_ampelina_proteins_2437	3.2.1.4|3.2.1.151	GH12
Elsinoe_ampelina_proteins_2888	3.2.1.4|3.2.1.151	GH12
Elsinoe_ampelina_proteins_2791	-	GH125
Elsinoe_ampelina_proteins_2239	-	GH125
Elsinoe_ampelina_proteins_5691	3.2.1.39|3.2.1.-	GH128
Elsinoe_ampelina_proteins_3729	-	GH128
Elsinoe_ampelina_proteins_8293	-	GH128
Elsinoe_ampelina_proteins_356	3.2.1.1	GH13
Elsinoe_ampelina_proteins_2248	-	GH131
Elsinoe_ampelina_proteins_2840	-	GH142
Elsinoe_ampelina_proteins_8413	-	GH146
Elsinoe_ampelina_proteins_1610	3.2.1.3	GH15
Elsinoe_ampelina_proteins_6445	3.2.1.3|1.14.99.55	GH15
Elsinoe_ampelina_proteins_2641	3.2.1.39|3.2.1.-|2.4.1.-	GH16
Elsinoe_ampelina_proteins_2854	-	GH16
Elsinoe_ampelina_proteins_1808	-	GH16
Elsinoe_ampelina_proteins_1472	3.2.1.39	GH16
Elsinoe_ampelina_proteins_2539	-	GH17
Elsinoe_ampelina_proteins_3039	-	GH17
Elsinoe_ampelina_proteins_9072	-	GH18
Elsinoe_ampelina_proteins_375	-	GH18
Elsinoe_ampelina_proteins_7736	-	GH18
Elsinoe_ampelina_proteins_8379	3.2.1.14	GH18
Elsinoe_ampelina_proteins_4134	3.2.1.14	GH18
Elsinoe_ampelina_proteins_2824	3.2.1.14	GH18
Elsinoe_ampelina_proteins_8267	3.2.1.23	GH2
Elsinoe_ampelina_proteins_5530	3.2.1.22	GH27
Elsinoe_ampelina_proteins_7545	3.2.1.22|2.4.1.-	GH27
Elsinoe_ampelina_proteins_10166	3.2.1.15	GH28
Elsinoe_ampelina_proteins_1739	-	GH28
Elsinoe_ampelina_proteins_6714	-	GH28
Elsinoe_ampelina_proteins_2869	3.2.1.67|3.2.1.-	GH28
Elsinoe_ampelina_proteins_5690	3.2.1.171	GH28
Elsinoe_ampelina_proteins_5238	3.2.1.67|3.2.1.-	GH28
Elsinoe_ampelina_proteins_522	3.2.1.15|3.1.1.11	GH28
Elsinoe_ampelina_proteins_7437	3.2.1.67	GH28
Elsinoe_ampelina_proteins_4343	3.2.1.67	GH28
Elsinoe_ampelina_proteins_9723	3.2.1.21|3.2.1.-	GH3
Elsinoe_ampelina_proteins_8796	3.2.1.21|3.2.1.-	GH3
Elsinoe_ampelina_proteins_2170	3.2.1.120|3.2.1.21	GH3
Elsinoe_ampelina_proteins_3535	3.2.1.21|3.2.1.37	GH3
Elsinoe_ampelina_proteins_7317	3.2.1.21|3.2.1.-	GH3
Elsinoe_ampelina_proteins_2245	3.2.1.37	GH3
Elsinoe_ampelina_proteins_7195	3.2.1.-|3.2.1.21	GH3
Elsinoe_ampelina_proteins_8222	3.2.1.21|3.2.1.37	GH3
Elsinoe_ampelina_proteins_1492	3.2.1.8	GH30
Elsinoe_ampelina_proteins_9177	3.2.1.20|3.2.1.84	GH31
Elsinoe_ampelina_proteins_6200	3.2.1.26	GH32
Elsinoe_ampelina_proteins_7839	3.2.1.26|3.2.1.80|2.4.1.-	GH32
Elsinoe_ampelina_proteins_2372	-	GH35
Elsinoe_ampelina_proteins_8096	3.2.1.23|2.4.1.-	GH35
Elsinoe_ampelina_proteins_1320	3.2.1.37|-	GH43
Elsinoe_ampelina_proteins_7471	3.2.1.37|-	GH43
Elsinoe_ampelina_proteins_5118	-	GH43
Elsinoe_ampelina_proteins_5085	-	GH43
Elsinoe_ampelina_proteins_6812	-	GH43
Elsinoe_ampelina_proteins_9382	-	GH43
Elsinoe_ampelina_proteins_9594	3.2.1.55	GH43
Elsinoe_ampelina_proteins_3105	3.2.1.-	GH43
Elsinoe_ampelina_proteins_5117	3.2.1.-	GH43
Elsinoe_ampelina_proteins_6307	-	GH43
Elsinoe_ampelina_proteins_8946	-	GH43
Elsinoe_ampelina_proteins_6246	-	GH43
Elsinoe_ampelina_proteins_8125	-	GH43
Elsinoe_ampelina_proteins_8308	3.2.1.99	GH43
Elsinoe_ampelina_proteins_9029	3.2.1.4	GH45
Elsinoe_ampelina_proteins_8052	3.2.1.113	GH47
Elsinoe_ampelina_proteins_2797	-	GH47
Elsinoe_ampelina_proteins_7784	3.2.1.149|3.2.1.-	GH5
Elsinoe_ampelina_proteins_2574	3.2.1.-|3.2.1.4	GH5
Elsinoe_ampelina_proteins_8858	3.2.1.4	GH5
Elsinoe_ampelina_proteins_4249	3.2.1.4	GH5
Elsinoe_ampelina_proteins_8386	3.2.1.78	GH5
Elsinoe_ampelina_proteins_7824	3.2.1.58|3.2.1.21|3.2.1.75	GH5
Elsinoe_ampelina_proteins_2796	3.2.1.58|3.2.1.21|3.2.1.75	GH5
Elsinoe_ampelina_proteins_580	3.2.1.58|3.2.1.21|3.2.1.75	GH5
Elsinoe_ampelina_proteins_2121	3.2.1.89	GH53
Elsinoe_ampelina_proteins_1412	3.2.1.89	GH53
Elsinoe_ampelina_proteins_52	3.2.1.89	GH53
Elsinoe_ampelina_proteins_2100	3.2.1.55|3.2.1.37	GH54
Elsinoe_ampelina_proteins_9845	3.2.1.91|3.2.1.4	GH6
Elsinoe_ampelina_proteins_9127	3.2.1.91|3.2.1.4	GH6
Elsinoe_ampelina_proteins_10105	3.2.1.55|3.2.1.-	GH62
Elsinoe_ampelina_proteins_2569	3.2.1.106|3.2.1.-	GH63
Elsinoe_ampelina_proteins_1765	-	GH64
Elsinoe_ampelina_proteins_8107	3.2.1.131|3.2.1.139	GH67
Elsinoe_ampelina_proteins_8388	3.2.1.176|3.2.1.132|3.2.1.4	GH7
Elsinoe_ampelina_proteins_7838	3.2.1.4	GH7
Elsinoe_ampelina_proteins_2956	-	GH76
Elsinoe_ampelina_proteins_8182	3.2.1.174	GH78
Elsinoe_ampelina_proteins_7677	3.2.1.31|3.2.1.-	GH79
Elsinoe_ampelina_proteins_2630	-	GH79
Elsinoe_ampelina_proteins_3758	3.2.1.-	GH93
Elsinoe_ampelina_proteins_2242	3.2.1.63	GH95
Elsinoe_ampelina_proteins_6413	2.4.1.257	GT32
Elsinoe_ampelina_proteins_5551	-	GT34
Gene ID	EC#	HMMER
Elsinoe_ampelina_proteins_3466	-	PL1
Elsinoe_ampelina_proteins_6825	-	PL1
Elsinoe_ampelina_proteins_7352	-	PL1
Elsinoe_ampelina_proteins_2337	4.2.2.10	PL1
Elsinoe_ampelina_proteins_9125	4.2.2.2	PL1
Elsinoe_ampelina_proteins_9808	4.2.2.2	PL3
Elsinoe_ampelina_proteins_3148	-	PL3
Elsinoe_ampelina_proteins_8197	4.2.2.2	PL3
Elsinoe_ampelina_proteins_8765	4.2.2.2	PL3
Elsinoe_ampelina_proteins_4344	4.2.2.23	PL4
Elsinoe_ampelina_proteins_7596	-	PL4
Elsinoe_ampelina_proteins_1812	-	PL4
Elsinoe_ampelina_proteins_2728	-	PL9

## Sheet: E. arachidis
Carbohydrate activating enzymes in Elsinoe arachidis
JAAPAX010000014.1.g9679	1.10.3.2|-	AA1	AA1	10
JAAPAX010000014.1.g9696	1.10.3.2|-	AA1	AA1	9
JAAPAX010000015.1.g9735	1.10.3.2|-	AA1	AA11	2
JAAPAX010000001.1.g884	-	AA1	AA13	1
JAAPAX010000007.1.g7404	-	AA1	AA16	2
JAAPAX010000003.1.g2959	-	AA1	AA2	2
JAAPAX010000001.1.g1341	-	AA1	AA3	10
JAAPAX010000002.1.g2046	N	AA1	AA5	3
JAAPAX010000010.1.g9065	1.10.3.2	AA1	AA7	10
JAAPAX010000009.1.g8360	1.10.3.2|1.10.3.-	AA1	AA8	2
JAAPAX010000007.1.g7301	-	AA11	AA9	14
JAAPAX010000002.1.g1555	1.14.99.53	AA11	CE1	2
JAAPAX010000006.1.g6488	1.14.99.55	AA13	CE12	3
JAAPAX010000008.1.g7663	-	AA16	CE15	1
JAAPAX010000005.1.g5632	-	AA16	CE16	2
JAAPAX010000002.1.g2047	-	AA2	CE2	2
JAAPAX010000008.1.g7961	-	AA2	CE3	1
JAAPAX010000005.1.g4898	-	AA3	CE4	1
JAAPAX010000003.1.g2827	-	AA3	CE5	13
JAAPAX010000006.1.g6273	-	AA3	CE8	5
JAAPAX010000005.1.g5523	-	AA3	GH1	1
JAAPAX010000004.1.g4661	-	AA3	GH10	5
JAAPAX010000004.1.g4243	-	AA3	GH105	2
JAAPAX010000009.1.g8191	-	AA3	GH11	5
JAAPAX010000002.1.g1526	-	AA3	GH115	1
JAAPAX010000005.1.g4892	-	AA3	GH12	1
JAAPAX010000003.1.g3117	1.1.3.16	AA3	GH125	2
JAAPAX010000003.1.g3245	1.1.3.9|1.1.3.13|1.1.3.-|1.1.3.7|1.1.3.47	AA5	GH128	5
JAAPAX010000003.1.g2884	1.1.3.9|1.1.3.13|1.1.3.-|1.1.3.7|1.1.3.47	AA5	GH13	1
JAAPAX010000005.1.g5311	1.1.3.9|1.1.3.13|1.1.3.-|1.1.3.7|1.1.3.47	AA5	GH131	2
JAAPAX010000003.1.g2707	1.1.3.-	AA7	GH134	1
JAAPAX010000006.1.g6660	1.1.3.-	AA7	GH135	1
JAAPAX010000001.1.g755	1.1.3.-	AA7	GH146	2
JAAPAX010000006.1.g6118	1.1.3.-	AA7	GH15	1
JAAPAX010000002.1.g2379	1.1.3.-	AA7	GH16	7
JAAPAX010000003.1.g2599	N	AA7	GH17	4
JAAPAX010000007.1.g6767	1.1.3.-	AA7	GH18	3
JAAPAX010000009.1.g8195	1.1.3.-	AA7	GH2	1
JAAPAX010000001.1.g474	1.1.3.-	AA7	GH20	1
JAAPAX010000003.1.g2630	1.1.3.-	AA7	GH27	4
JAAPAX010000004.1.g3755	1.1.99.18	AA8	GH28	10
JAAPAX010000007.1.g7200	1.1.99.18	AA8	GH3	9
JAAPAX010000004.1.g4111	-	AA9	GH30	1
JAAPAX010000009.1.g8208	-	AA9	GH31	1
JAAPAX010000002.1.g2497	-	AA9	GH32	1
JAAPAX010000007.1.g7198	1.14.99.54|1.14.99.56	AA9	GH35	3
JAAPAX010000004.1.g3873	1.14.99.54|1.14.99.56	AA9	GH39	1
JAAPAX010000009.1.g8833	-	AA9	GH43	16
JAAPAX010000001.1.g4	1.14.99.56|1.14.99.54	AA9	GH47	2
JAAPAX010000002.1.g2084	1.14.99.54|1.14.99.56	AA9	GH5	12
JAAPAX010000001.1.g986	1.14.99.54|1.14.99.56	AA9	GH51	2
JAAPAX010000005.1.g4762	-	AA9	GH53	3
JAAPAX010000002.1.g2018	1.14.99.54|1.14.99.56	AA9	GH54	1
JAAPAX010000002.1.g2347	1.14.99.54|1.14.99.56	AA9	GH55	3
JAAPAX010000006.1.g6515	1.14.99.54|1.14.99.56	AA9	GH6	2
JAAPAX010000003.1.g3209	1.14.99.54|1.14.99.56	AA9	GH62	2
JAAPAX010000002.1.g1913	N	CE1	GH64	4
JAAPAX010000002.1.g2180	-	CE1	GH67	1
JAAPAX010000001.1.g687	3.1.1.-	CE12	GH7	2
JAAPAX010000003.1.g3254	-	CE12	GH76	1
JAAPAX010000004.1.g4722	-	CE12	GH78	6
JAAPAX010000001.1.g908	3.1.1.-	CE15	GH79	4
JAAPAX010000005.1.g5128	-	CE16	GH93	1
JAAPAX010000001.1.g602	-	CE16	GH95	1
JAAPAX010000005.1.g5016	-	CE2	GT32	1
JAAPAX010000006.1.g5798	-	CE2	PL1	5
JAAPAX010000006.1.g6297	-	CE3	PL3	5
JAAPAX010000002.1.g2171	-	CE4	PL4	2
JAAPAX010000001.1.g225	-	CE5	PL9	2
JAAPAX010000009.1.g8367	3.1.1.72	CE5
JAAPAX010000009.1.g8516	-	CE5
JAAPAX010000010.1.g8857	3.1.1.74	CE5
JAAPAX010000009.1.g8285	-	CE5
JAAPAX010000005.1.g5755	-	CE5
JAAPAX010000003.1.g3064	-	CE5
JAAPAX010000006.1.g6120	-	CE5
JAAPAX010000002.1.g2231	3.1.1.74	CE5
JAAPAX010000009.1.g8690	-	CE5
JAAPAX010000009.1.g8483	3.1.1.74	CE5
JAAPAX010000003.1.g2875	3.1.1.74	CE5
JAAPAX010000006.1.g5961	-	CE5
JAAPAX010000002.1.g1846	3.1.1.11	CE8
JAAPAX010000003.1.g2665	3.1.1.11	CE8
JAAPAX010000001.1.g77	3.1.1.11|-	CE8
JAAPAX010000005.1.g5674	-	CE8
JAAPAX010000003.1.g2587	-	CE8		1197-1480)+CE8	1554-1842)
JAAPAX010000008.1.g7973	3.2.1.21	GH1
JAAPAX010000003.1.g3650	3.2.1.8	GH10
JAAPAX010000009.1.g8210	3.2.1.8	GH10
JAAPAX010000007.1.g7268	3.2.1.8	GH10
JAAPAX010000004.1.g3690	3.2.1.8|3.2.1.4	GH10
JAAPAX010000001.1.g383	3.2.1.8	GH10
JAAPAX010000005.1.g4817	-	GH105
JAAPAX010000003.1.g2637	-	GH105
JAAPAX010000009.1.g8476	3.2.1.8	GH11
JAAPAX010000007.1.g6857	3.2.1.8	GH11
JAAPAX010000003.1.g2675	3.2.1.8	GH11
JAAPAX010000001.1.g415	3.2.1.8	GH11
JAAPAX010000003.1.g3362	3.2.1.8	GH11
JAAPAX010000001.1.g749	3.2.1.131	GH115
JAAPAX010000009.1.g8192	-	GH12
JAAPAX010000009.1.g8237	-	GH125
JAAPAX010000005.1.g5226	-	GH125
JAAPAX010000007.1.g7239	-	GH128
JAAPAX010000007.1.g7219	3.2.1.39|3.2.1.-	GH128
JAAPAX010000004.1.g4078	-	GH128
JAAPAX010000004.1.g4607	-	GH128
JAAPAX010000001.1.g1156	-	GH128
JAAPAX010000002.1.g1518	3.2.1.1	GH13
JAAPAX010000004.1.g3937	3.2.1.-	GH131
JAAPAX010000005.1.g5107	-	GH131
JAAPAX010000004.1.g3877	-	GH134
JAAPAX010000006.1.g6264	-	GH135
JAAPAX010000010.1.g9453	-	GH146
JAAPAX010000005.1.g4918	-	GH146
JAAPAX010000002.1.g1517	3.2.1.3|1.14.99.55	GH15
JAAPAX010000004.1.g4500	-	GH16
JAAPAX010000008.1.g7929	3.2.1.73|3.2.1.6	GH16
JAAPAX010000002.1.g2092	-	GH16
JAAPAX010000001.1.g853	-	GH16
JAAPAX010000006.1.g6546	-	GH16
JAAPAX010000001.1.g1133	3.2.1.39	GH16
JAAPAX010000001.1.g664	3.2.1.39	GH16
JAAPAX010000003.1.g3311	-	GH17
JAAPAX010000007.1.g6781	-	GH17
JAAPAX010000008.1.g7769	-	GH17
JAAPAX010000006.1.g6138	-	GH17
JAAPAX010000005.1.g5241	3.2.1.14	GH18
JAAPAX010000001.1.g1340	3.2.1.14	GH18
JAAPAX010000005.1.g5249	3.2.1.14	GH18
JAAPAX010000003.1.g3066	3.2.1.23	GH2
JAAPAX010000004.1.g4234	3.2.1.52	GH20
JAAPAX010000007.1.g6995	3.2.1.22	GH27
JAAPAX010000009.1.g8542	3.2.1.22|3.2.1.88	GH27
JAAPAX010000010.1.g9381	3.2.1.22|2.4.1.-	GH27
JAAPAX010000002.1.g1959	3.2.1.22|3.2.1.88	GH27
JAAPAX010000008.1.g7694	3.2.1.15	GH28
JAAPAX010000003.1.g2670	-	GH28
JAAPAX010000005.1.g5215	-	GH28
JAAPAX010000001.1.g78	3.2.1.-	GH28
JAAPAX010000001.1.g80	3.2.1.67|3.2.1.-	GH28
JAAPAX010000007.1.g7227	3.2.1.171	GH28
JAAPAX010000002.1.g2124	3.2.1.67|3.2.1.-	GH28
JAAPAX010000003.1.g2611	3.2.1.15|3.1.1.11	GH28
JAAPAX010000004.1.g3719	3.2.1.67	GH28
JAAPAX010000005.1.g5763	3.2.1.67	GH28
JAAPAX010000001.1.g716	3.2.1.21|3.2.1.-	GH3
JAAPAX010000006.1.g5777	3.2.1.21|3.2.1.-	GH3
JAAPAX010000004.1.g4473	3.2.1.120|3.2.1.21	GH3
JAAPAX010000007.1.g6728	3.2.1.21|3.2.1.37	GH3
JAAPAX010000008.1.g7502	3.2.1.21	GH3
JAAPAX010000006.1.g5780	3.2.1.21|3.2.1.-	GH3
JAAPAX010000001.1.g15	3.2.1.37	GH3
JAAPAX010000005.1.g5129	3.2.1.37	GH3
JAAPAX010000010.1.g9223	3.2.1.-|3.2.1.21	GH3
JAAPAX010000001.1.g1008	3.2.1.8	GH30
JAAPAX010000005.1.g5653	3.2.1.20|3.2.1.84	GH31
JAAPAX010000010.1.g8882	3.2.1.26	GH32
JAAPAX010000001.1.g11	-	GH35
JAAPAX010000005.1.g4968	3.2.1.23|2.4.1.-	GH35
JAAPAX010000010.1.g9131	3.2.1.23|2.4.1.-	GH35
JAAPAX010000008.1.g7646	-	GH39
JAAPAX010000009.1.g8817	3.2.1.37|-	GH43
JAAPAX010000003.1.g2692	-	GH43
JAAPAX010000003.1.g2586	-	GH43
JAAPAX010000001.1.g1140	3.2.1.55	GH43
JAAPAX010000002.1.g2178	-	GH43
JAAPAX010000003.1.g3249	3.2.1.-	GH43
JAAPAX010000003.1.g2691	3.2.1.-	GH43
JAAPAX010000003.1.g3455	-	GH43
JAAPAX010000002.1.g1910	-	GH43
JAAPAX010000006.1.g6610	-	GH43
JAAPAX010000001.1.g704	-	GH43
JAAPAX010000001.1.g666	-	GH43
JAAPAX010000001.1.g532	-	GH43
JAAPAX010000003.1.g3428	-	GH43
JAAPAX010000007.1.g6688	3.2.1.145	GH43
JAAPAX010000004.1.g4324	3.2.1.99	GH43
JAAPAX010000009.1.g8310	-	GH47
JAAPAX010000005.1.g5489	3.2.1.113	GH47
JAAPAX010000005.1.g5250	-	GH5
JAAPAX010000007.1.g6968	3.2.1.149|3.2.1.-|-	GH5
JAAPAX010000002.1.g2237	3.2.1.149|3.2.1.-	GH5
JAAPAX010000010.1.g9331	3.2.1.4	GH5
JAAPAX010000001.1.g962	3.2.1.4	GH5
JAAPAX010000006.1.g6282	3.2.1.78	GH5
JAAPAX010000005.1.g5166	3.2.1.78	GH5
JAAPAX010000001.1.g654	3.2.1.78	GH5
JAAPAX010000002.1.g1919	3.2.1.58|3.2.1.21|3.2.1.75	GH5
JAAPAX010000010.1.g9200	3.2.1.58|3.2.1.21|3.2.1.75	GH5
JAAPAX010000009.1.g8303	3.2.1.58|3.2.1.21|3.2.1.75	GH5
JAAPAX010000003.1.g2812	3.2.1.58|3.2.1.21|3.2.1.75	GH5
JAAPAX010000001.1.g655	3.2.1.55	GH51
JAAPAX010000003.1.g2638	3.2.1.55	GH51
JAAPAX010000006.1.g6358	3.2.1.89	GH53
JAAPAX010000005.1.g5214	3.2.1.89	GH53
JAAPAX010000008.1.g8124	3.2.1.89	GH53
JAAPAX010000010.1.g8998	3.2.1.55|3.2.1.37	GH54
JAAPAX010000004.1.g3933	3.2.1.58	GH55
JAAPAX010000010.1.g9095	3.2.1.58	GH55
JAAPAX010000010.1.g9287	3.2.1.58	GH55
JAAPAX010000005.1.g5761	3.2.1.91|3.2.1.4	GH6
JAAPAX010000005.1.g4756	3.2.1.91|3.2.1.4	GH6
JAAPAX010000009.1.g8209	3.2.1.55|3.2.1.-	GH62
JAAPAX010000008.1.g7470	3.2.1.55|3.2.1.-	GH62
JAAPAX010000014.1.g9691	-	GH64
JAAPAX010000015.1.g9740	-	GH64
JAAPAX010000016.1.g9746	-	GH64
JAAPAX010000007.1.g7425	-	GH64
JAAPAX010000001.1.g1365	3.2.1.131|3.2.1.139	GH67
JAAPAX010000005.1.g5151	3.2.1.176|3.2.1.132|3.2.1.4	GH7
JAAPAX010000003.1.g3392	3.2.1.4	GH7
JAAPAX010000002.1.g2142	-	GH76
JAAPAX010000005.1.g5453	3.2.1.40	GH78
JAAPAX010000003.1.g2643	3.2.1.40	GH78
JAAPAX010000008.1.g7763	3.2.1.40	GH78
JAAPAX010000003.1.g2976	-	GH78
JAAPAX010000006.1.g6547	3.2.1.174	GH78
JAAPAX010000008.1.g7761	3.2.1.40	GH78
JAAPAX010000004.1.g4232	-	GH79
JAAPAX010000001.1.g586	3.2.1.31|3.2.1.-	GH79
JAAPAX010000004.1.g4593	-	GH79
JAAPAX010000005.1.g5115	-	GH79
JAAPAX010000002.1.g1906	-	GH93
JAAPAX010000005.1.g5165	3.2.1.63	GH95
JAAPAX010000008.1.g7784	2.4.1.257	GT32
JAAPAX010000007.1.g7452	-	PL1
JAAPAX010000005.1.g5753	-	PL1
JAAPAX010000006.1.g6470	-	PL1
JAAPAX010000003.1.g3246	4.2.2.10	PL1
JAAPAX010000005.1.g4759	4.2.2.2	PL1
JAAPAX010000005.1.g5759	4.2.2.2	PL3
JAAPAX010000006.1.g6274	4.2.2.2	PL3
JAAPAX010000005.1.g4822	-	PL3
JAAPAX010000003.1.g3658	4.2.2.2	PL3
JAAPAX010000001.1.g158	4.2.2.2	PL3
JAAPAX010000007.1.g7089	4.2.2.23	PL4
JAAPAX010000006.1.g5850	-	PL4
JAAPAX010000005.1.g5106	-	PL9
JAAPAX010000002.1.g2491	-	PL9

## Sheet: E. australis
Carbohydrate activating enzymes in Elsinoe austalis
PSK42987	-	AA1	AA1	5
PSK36621	-	AA1	AA1	4
PSK42177	-	AA1	AA11	2
PSK38029	N	AA1	AA13	1
PSK60454	1.10.3.2|1.10.3.-	AA1	AA16	1
PSK36735	-	AA11	AA2	2
PSK37406	1.14.99.53	AA11	AA3	10
PSK56707	1.14.99.55	AA13	AA5	3
PSK55957	-	AA16	AA7	10
PSK38030	-	AA2	AA8	3
PSK50303	-	AA2	AA9	10
PSK59293	-	AA3	CBM52	1
PSK34848	1.1.99.18	AA3	CBM63	1
PSK33423	-	AA3	CE1	1
PSK56954	-	AA3	CE12	2
PSK55872	-	AA3	CE15	1
PSK33546	-	AA3	CE16	2
PSK56442	-	AA3	CE2	2
PSK59215	-	AA3	CE3	1
PSK60283	-	AA3	CE4	1
PSK37372	-	AA3	CE5	11
PSK56565	-	AA5	CE8	4
PSK51850	1.1.3.9|1.1.3.13|1.1.3.-|1.1.3.7|1.1.3.47	AA5	GH1	2
PSK54104	1.1.3.9|1.1.3.13|1.1.3.-|1.1.3.7|1.1.3.47	AA5	GH10	4
PSK56624	N	AA7	GH105	1
PSK43046	1.1.3.-	AA7	GH11	2
PSK33979	1.1.3.-	AA7	GH114	2
PSK58778	1.1.3.-	AA7	GH115	1
PSK40038	1.1.3.-	AA7	GH12	2
PSK60285	-	AA7	GH125	2
PSK34124	1.1.3.-	AA7	GH128	5
PSK42054	1.1.3.-	AA7	GH13	2
PSK43746	1.1.3.-	AA7	GH131	2
PSK46294	1.1.3.-	AA7	GH132	1
PSK43769	1.1.99.18	AA8	GH142	1
PSK55758	1.1.99.18	AA8	GH146	1
PSK36656	1.1.99.18	AA8	GH15	1
PSK46417	-	AA9	GH16	7
PSK48385	1.14.99.54|1.14.99.56	AA9	GH17	4
PSK36657	1.14.99.54|1.14.99.56	AA9	GH18	2
PSK46169	1.14.99.54|1.14.99.56	AA9	GH20	1
PSK60607	1.14.99.54|1.14.99.56	AA9	GH27	2
PSK43097	1.14.99.54|1.14.99.56	AA9	GH28	8
PSK56750	1.14.99.54|1.14.99.56	AA9	GH3	9
PSK57940	1.14.99.54|1.14.99.56	AA9	GH31	1
PSK45147	1.14.99.54|1.14.99.56	AA9	GH32	2
PSK41787	1.14.99.54|1.14.99.56	AA9	GH35	2
PSK42098	N	CBM52	GH43	12
PSK45212	-	CBM63	GH45	1
PSK42428	-	CE1	GH47	1
PSK41765	-	CE12	GH5	14
PSK33468	-	CE12	GH51	3
PSK43027	3.1.1.-	CE15	GH53	2
PSK35100	-	CE16	GH54	1
PSK53167	-	CE16	GH55	1
PSK56587	-	CE2	GH6	2
PSK60125	-	CE2	GH62	2
PSK56935	-	CE3	GH63	1
PSK60533	-	CE4	GH64	1
PSK60427	3.1.1.72	CE5	GH67	1
PSK34484	-	CE5	GH7	2
PSK43982	3.1.1.74	CE5	GH76	2
PSK60176	-	CE5	GH78	2
PSK60645	-	CE5	GH79	3
PSK55227	-	CE5	GH92	1
PSK44204	3.1.1.74	CE5	GH93	1
PSK51605	3.1.1.74	CE5	GH95	1
PSK51859	3.1.1.74	CE5	GT24	1
PSK40138	-	CE5	GT32	2
PSK51978	3.1.1.74	CE5	GT90	1
PSK45278	3.1.1.11	CE8	PL1	7
PSK46537	3.1.1.11	CE8	PL3	3
PSK55924	-	CE8	PL4	4
PSK42101	-	CE8	PL9	1
PSK55741	-	GH1
PSK60662	-	GH1
PSK38158	3.2.1.8	GH10
PSK36714	3.2.1.8	GH10
PSK40049	3.2.1.8	GH10
PSK46017	3.2.1.8|3.2.1.4	GH10
PSK59200	-	GH105
PSK46579	3.2.1.8	GH11
PSK43782	3.2.1.8	GH11
PSK46026	3.2.1.109	GH114
PSK54150	3.2.1.109	GH114
PSK42879	3.2.1.131	GH115
PSK60282	-	GH12
PSK51815	3.2.1.4|3.2.1.151	GH12
PSK60330	-	GH125
PSK35092	-	GH125
PSK36671	3.2.1.39|3.2.1.-	GH128
PSK36685	-	GH128
PSK46385	-	GH128
PSK33424	-	GH128
PSK43688	-	GH128
PSK37364	3.2.1.1	GH13
PSK58668	3.2.1.1	GH13
PSK46239	3.2.1.-	GH131
PSK59457	-	GH131
PSK35954	3.2.1.-	GH132
PSK42400	-	GH142
PSK59295	-	GH146
PSK37363	3.2.1.3|1.14.99.55	GH15
PSK42536	-	GH16
PSK54774	3.2.1.39|3.2.1.-|2.4.1.-	GH16
PSK42584	-	GH16
PSK60597	-	GH16
PSK56906	-	GH16
PSK56699	-	GH16
PSK42940	-	GH16
PSK54077	-	GH17
PSK55312	-	GH17
PSK42417	-	GH17
PSK60106	3.2.1.-	GH17
PSK60601	3.2.1.14	GH18
PSK35078	3.2.1.14	GH18
PSK46545	3.2.1.52	GH20
PSK36014	3.2.1.22	GH27
PSK51642	3.2.1.22|3.2.1.88	GH27
PSK53826	3.2.1.67	GH28
PSK42359	3.2.1.15	GH28
PSK43775	-	GH28
PSK38070	-	GH28
PSK36693	3.2.1.171	GH28
PSK37994	3.2.1.15|3.1.1.11	GH28
PSK46007	3.2.1.67	GH28
PSK60570	3.2.1.67|3.2.1.-	GH28
PSK41785	3.2.1.-|3.2.1.21	GH3
PSK60253	3.2.1.21|3.2.1.-	GH3
PSK38043	3.2.1.21|3.2.1.-	GH3
PSK54745	3.2.1.120|3.2.1.21	GH3
PSK35101	3.2.1.37	GH3
PSK43996	-	GH3
PSK40020	3.2.1.21|3.2.1.37	GH3
PSK53122	3.2.1.-|3.2.1.21	GH3
PSK37432	3.2.1.21|3.2.1.37	GH3
PSK53850	3.2.1.20	GH31
PSK38484	3.2.1.26	GH32
PSK60304	3.2.1.26|2.4.1.100|2.4.1.-	GH32
PSK34590	-	GH35
PSK59313	3.2.1.23|2.4.1.-	GH35
PSK45991	3.2.1.37|-	GH43
PSK43757	-	GH43
PSK42102	-	GH43
PSK46581	-	GH43
PSK46042	3.2.1.55	GH43
PSK60527	-	GH43
PSK54101	3.2.1.-	GH43
PSK43758	3.2.1.-	GH43
PSK46214	-	GH43
PSK45223	-	GH43
PSK60268	-	GH43
PSK41843	3.2.1.99	GH43
PSK53818	3.2.1.4	GH45
PSK55837	3.2.1.113	GH47
PSK59278	3.2.1.164	GH5
PSK35074	-	GH5
PSK57833	3.2.1.149|3.2.1.-	GH5
PSK42055	-	GH5
PSK48387	3.2.1.-|3.2.1.4	GH5
PSK34772	3.2.1.4	GH5
PSK34883	3.2.1.4	GH5
PSK60207	3.2.1.78	GH5
PSK38122	3.2.1.78	GH5
PSK33435	3.2.1.78	GH5
PSK45218	3.2.1.58|3.2.1.21|3.2.1.75	GH5
PSK60385	3.2.1.58|3.2.1.21|3.2.1.75	GH5
PSK58659	3.2.1.58|3.2.1.21|3.2.1.75	GH5
PSK51761	3.2.1.58|3.2.1.21|3.2.1.75	GH5
PSK48596	3.2.1.55	GH51
PSK43604	3.2.1.55	GH51
PSK42116	3.2.1.55	GH51
PSK46013	3.2.1.89	GH53
PSK50449	3.2.1.89	GH53
PSK33942	3.2.1.55|3.2.1.37	GH54
PSK34999	3.2.1.58	GH55
PSK53825	3.2.1.91|3.2.1.4	GH6
PSK48389	3.2.1.91|3.2.1.4	GH6
PSK38157	3.2.1.55|3.2.1.-	GH62
PSK58665	3.2.1.55|3.2.1.-	GH62
PSK45137	3.2.1.106|3.2.1.-	GH63
PSK38020	-	GH64
PSK42147	3.2.1.131|3.2.1.139	GH67
PSK38141	3.2.1.176|3.2.1.132|3.2.1.4	GH7
PSK53969	3.2.1.4	GH7
PSK58661	-	GH76
PSK60556	-	GH76
PSK55804	3.2.1.40	GH78
PSK42121	3.2.1.40	GH78
PSK34007	3.2.1.31|3.2.1.-	GH79
PSK33645	-	GH79
PSK42123	3.2.1.31|3.2.1.-	GH79
PSK40306	-	GH92
PSK46306	3.2.1.-	GH93
PSK38123	3.2.1.63	GH95
PSK46540	2.4.1.-	GT24
PSK34795	-	GT32
PSK42429	2.4.1.257	GT32
PSK53165	-	GT90
PSK36582	-	PL1
PSK43983	-	PL1
PSK46544	-	PL1
PSK56725	-	PL1
PSK41804	4.2.2.10	PL1
PSK42099	4.2.2.10	PL1
PSK48392	4.2.2.2	PL1
PSK59199	-	PL3
PSK34288	4.2.2.2	PL3
PSK40039	4.2.2.2	PL3
PSK53181	4.2.2.23	PL4
PSK35936	4.2.2.23	PL4
PSK46481	-	PL4
PSK55299	-	PL4
PSK59458	-	PL9

## Sheet: E. batatas
Carbohydrate activating enzymes in Elsinoe batatas
JAESVG020000002.1.g1542	-	AA1	AA1	5
JAESVG020000004.1.g3304	-	AA1	AA1	4
JAESVG020000001.1.g1130	-	AA1	AA11	2
JAESVG020000007.1.g5517	N	AA1	AA13	1
JAESVG020000005.1.g4566	1.10.3.2|1.10.3.-	AA1	AA16	1
JAESVG020000004.1.g3425	-	AA11	AA2	1
JAESVG020000007.1.g5949	1.14.99.53	AA11	AA3	11
JAESVG020000010.1.g8347	1.14.99.55	AA13	AA5	1
JAESVG020000008.1.g6271	-	AA16	AA7	5
JAESVG020000007.1.g5516	-	AA2	AA8	2
JAESVG020000004.1.g4019	-	AA3	AA9	10
JAESVG020000006.1.g4941	-	AA3	CBM63	1
JAESVG020000002.1.g1422	-	AA3	CE1	1
JAESVG020000010.1.g8142	-	AA3	CE12	2
JAESVG020000003.1.g2374	-	AA3	CE15	1
JAESVG020000007.1.g5978	-	AA3	CE16	2
JAESVG020000003.1.g2752	-	AA3	CE2	2
JAESVG020000005.1.g4723	-	AA3	CE3	1
JAESVG020000007.1.g5975	-	AA3	CE4	1
JAESVG020000004.1.g4025	-	AA3	CE5	9
JAESVG020000002.1.g1679	1.1.3.16	AA3	CE8	4
JAESVG020000002.1.g1475	1.1.3.9|1.1.3.13|1.1.3.-|1.1.3.7|1.1.3.47	AA5	GH1	1
JAESVG020000010.1.g8500	1.1.3.-	AA7	GH10	3
JAESVG020000002.1.g1302	1.1.3.-	AA7	GH105	2
JAESVG020000001.1.g330	1.1.3.-	AA7	GH11	4
JAESVG020000002.1.g1237	1.1.3.-	AA7	GH114	1
JAESVG020000003.1.g2984	1.1.3.-	AA7	GH115	1
JAESVG020000003.1.g3197	1.1.99.18	AA8	GH12	1
JAESVG020000006.1.g5047	1.1.99.18	AA8	GH125	2
JAESVG020000003.1.g2869	-	AA9	GH128	4
JAESVG020000005.1.g4705	-	AA9	GH13	1
JAESVG020000004.1.g3334	1.14.99.54|1.14.99.56	AA9	GH131	2
JAESVG020000003.1.g3097	1.14.99.54|1.14.99.56	AA9	GH134	1
JAESVG020000012.1.g8781	1.14.99.56|1.14.99.54	AA9	GH142	1
JAESVG020000004.1.g4151	-	AA9	GH15	1
JAESVG020000010.1.g8367	1.14.99.54|1.14.99.56	AA9	GH16	8
JAESVG020000001.1.g801	1.14.99.54|1.14.99.56	AA9	GH17	3
JAESVG020000007.1.g5538	1.14.99.54|1.14.99.56	AA9	GH18	2
JAESVG020000010.1.g7466	1.14.99.54|1.14.99.56	AA9	GH27	3
JAESVG020000007.1.g5639	-	CBM63	GH28	8
JAESVG020000010.1.g7607	3.1.1.72	CE1	GH3	5
JAESVG020000001.1.g526	3.1.1.-	CE12	GH30	1
JAESVG020000003.1.g2320	-	CE12	GH31	1
JAESVG020000001.1.g727	3.1.1.-	CE15	GH35	3
JAESVG020000004.1.g3797	-	CE16	GH43	12
JAESVG020000001.1.g444	-	CE16	GH45	1
JAESVG020000004.1.g3903	-	CE2	GH47	1
JAESVG020000010.1.g7718	-	CE2	GH5	10
JAESVG020000010.1.g8168	-	CE3	GH51	1
JAESVG020000010.1.g7615	-	CE4	GH53	2
JAESVG020000001.1.g97	-	CE5	GH55	2
JAESVG020000005.1.g4560	3.1.1.72	CE5	GH6	1
JAESVG020000010.1.g7999	-	CE5	GH62	2
JAESVG020000002.1.g1632	-	CE5	GH64	1
JAESVG020000010.1.g7872	-	CE5	GH67	1
JAESVG020000005.1.g4453	3.1.1.74	CE5	GH7	2
JAESVG020000005.1.g4265	-	CE5	GH72	2
JAESVG020000010.1.g7562	3.1.1.74	CE5	GH76	2
JAESVG020000002.1.g1469	3.1.1.74	CE5	GH78	2
JAESVG020000007.1.g5702	3.1.1.11	CE8	GH79	2
JAESVG020000002.1.g1267	3.1.1.11	CE8	GH93	1
JAESVG020000012.1.g8707	3.1.1.11|-	CE8	GH95	1
JAESVG020000006.1.g4800	-	CE8	GT32	1
JAESVG020000008.1.g6542	3.2.1.21	GH1	GT34	1
JAESVG020000004.1.g3398	3.2.1.8	GH10	PL1	3
JAESVG020000003.1.g3252	3.2.1.8|3.2.1.4	GH10	PL3	4
JAESVG020000001.1.g247	3.2.1.8	GH10	PL4	1
JAESVG020000004.1.g4099	-	GH105	PL9	1
JAESVG020000002.1.g1243	-	GH105
JAESVG020000005.1.g4461	3.2.1.8	GH11
JAESVG020000006.1.g5343	3.2.1.8	GH11
JAESVG020000001.1.g278	3.2.1.8	GH11
JAESVG020000002.1.g1924	3.2.1.8	GH11
JAESVG020000007.1.g5509	3.2.1.109	GH114
JAESVG020000001.1.g584	3.2.1.131	GH115
JAESVG020000002.1.g1520	3.2.1.4|3.2.1.151	GH12
JAESVG020000005.1.g4676	-	GH125
JAESVG020000004.1.g3702	-	GH125
JAESVG020000004.1.g3370	-	GH128
JAESVG020000003.1.g2901	-	GH128
JAESVG020000003.1.g2440	-	GH128
JAESVG020000001.1.g964	-	GH128
JAESVG020000007.1.g5981	3.2.1.1	GH13
JAESVG020000003.1.g3037	3.2.1.-	GH131
JAESVG020000004.1.g3816	-	GH131
JAESVG020000003.1.g3095	-	GH134
JAESVG020000008.1.g6329	-	GH142
JAESVG020000007.1.g5982	3.2.1.3	GH15
JAESVG020000003.1.g2530	3.2.1.39|3.2.1.-|2.4.1.-	GH16
JAESVG020000008.1.g6507	-	GH16
JAESVG020000003.1.g2833	-	GH16
JAESVG020000001.1.g676	-	GH16
JAESVG020000001.1.g855	-	GH16
JAESVG020000010.1.g8397	3.2.1.174|-	GH16
JAESVG020000001.1.g946	3.2.1.39	GH16
JAESVG020000001.1.g503	3.2.1.39	GH16
JAESVG020000002.1.g1874	-	GH17
JAESVG020000006.1.g5408	-	GH17
JAESVG020000008.1.g6349	-	GH17
JAESVG020000001.1.g374	-	GH18
JAESVG020000001.1.g1131	3.2.1.14	GH18
JAESVG020000005.1.g4396	3.2.1.22|3.2.1.88	GH27
JAESVG020000009.1.g6808	3.2.1.22|2.4.1.-	GH27
JAESVG020000007.1.g5596	3.2.1.22|3.2.1.88	GH27
JAESVG020000002.1.g1270	-	GH28
JAESVG020000004.1.g3712	-	GH28
JAESVG020000012.1.g8705	3.2.1.-	GH28
JAESVG020000012.1.g8703	3.2.1.67|3.2.1.-	GH28
JAESVG020000004.1.g3359	3.2.1.171	GH28
JAESVG020000010.1.g7654	3.2.1.67|3.2.1.-	GH28
JAESVG020000002.1.g1220	3.2.1.15|3.1.1.11	GH28
JAESVG020000003.1.g3229	3.2.1.67	GH28
JAESVG020000001.1.g554	3.2.1.21|3.2.1.-	GH3
JAESVG020000003.1.g2558	3.2.1.120|3.2.1.21	GH3
JAESVG020000007.1.g5495	3.2.1.21|3.2.1.-	GH3
JAESVG020000009.1.g6953	3.2.1.-|3.2.1.21	GH3
JAESVG020000007.1.g5930	3.2.1.21|3.2.1.37	GH3
JAESVG020000001.1.g824	3.2.1.8	GH30
JAESVG020000006.1.g4831	3.2.1.20|3.2.1.84	GH31
JAESVG020000012.1.g8774	-	GH35
JAESVG020000009.1.g7038	3.2.1.23|2.4.1.-	GH35
JAESVG020000004.1.g3955	3.2.1.23|2.4.1.-	GH35
JAESVG020000005.1.g4161	3.2.1.37|-	GH43
JAESVG020000007.1.g5836	3.2.1.37|-	GH43
JAESVG020000002.1.g1204	-	GH43
JAESVG020000001.1.g543	-	GH43
JAESVG020000002.1.g1817	3.2.1.-	GH43
JAESVG020000002.1.g2009	-	GH43
JAESVG020000007.1.g5642	-	GH43
JAESVG020000010.1.g8458	-	GH43
JAESVG020000001.1.g542	-	GH43
JAESVG020000001.1.g376	-	GH43
JAESVG020000001.1.g505	-	GH43
JAESVG020000003.1.g2682	3.2.1.99	GH43
JAESVG020000002.1.g2094	3.2.1.4	GH45
JAESVG020000006.1.g4972	3.2.1.113	GH47
JAESVG020000010.1.g7558	3.2.1.149|3.2.1.-	GH5
JAESVG020000001.1.g264	-	GH5
JAESVG020000009.1.g6850	3.2.1.4	GH5
JAESVG020000001.1.g780	3.2.1.4	GH5
JAESVG020000010.1.g8150	3.2.1.78	GH5
JAESVG020000004.1.g3760	3.2.1.78	GH5
JAESVG020000001.1.g495	3.2.1.78	GH5
JAESVG020000009.1.g6972	3.2.1.58|3.2.1.21|3.2.1.75	GH5
JAESVG020000005.1.g4622	3.2.1.58|3.2.1.21|3.2.1.75	GH5
JAESVG020000002.1.g1410	3.2.1.58|3.2.1.21|3.2.1.75	GH5
JAESVG020000002.1.g1244	3.2.1.55	GH51
JAESVG020000010.1.g8220	3.2.1.89	GH53
JAESVG020000004.1.g3713	3.2.1.89	GH53
JAESVG020000009.1.g7073	3.2.1.58	GH55
JAESVG020000009.1.g6892	3.2.1.58	GH55
JAESVG020000005.1.g4729	3.2.1.91|3.2.1.4	GH6
JAESVG020000005.1.g4704	3.2.1.55|3.2.1.-	GH62
JAESVG020000008.1.g6101	3.2.1.55|3.2.1.-	GH62
JAESVG020000004.1.g3285	-	GH64
JAESVG020000001.1.g1119	3.2.1.131|3.2.1.139	GH67
JAESVG020000004.1.g3774	3.2.1.176|3.2.1.132|3.2.1.4	GH7
JAESVG020000002.1.g1951	3.2.1.4	GH7
JAESVG020000002.1.g1929	2.4.1.-	GH72
JAESVG020000002.1.g1336	2.4.1.-	GH72
JAESVG020000006.1.g5054	3.2.1.14|-	GH76
JAESVG020000010.1.g7638	-	GH76
JAESVG020000002.1.g1556	-	GH78
JAESVG020000002.1.g1248	3.2.1.40	GH78
JAESVG020000004.1.g3809	-	GH79
JAESVG020000003.1.g2450	-	GH79
JAESVG020000003.1.g2969	3.2.1.-	GH93
JAESVG020000004.1.g3761	3.2.1.63	GH95
JAESVG020000008.1.g6362	2.4.1.257	GT32
JAESVG020000006.1.g5270	-	GT34
JAESVG020000004.1.g3257	-	PL1
JAESVG020000005.1.g4735	-	PL1
JAESVG020000010.1.g8328	-	PL1
JAESVG020000005.1.g4731	4.2.2.2	PL3
JAESVG020000004.1.g4093	-	PL3
JAESVG020000001.1.g33	4.2.2.2	PL3
JAESVG020000002.1.g2189	4.2.2.2	PL3
JAESVG020000010.1.g7766	-	PL4
JAESVG020000004.1.g3817	-	PL9

## Sheet: E. fawcettii
Carbohydrate activating enzymes in Elsinoe fawcettii
SDJM01000014.1_116	-	AA1	AA1	6
SDJM01000004.1_98	-	AA1	AA1	5
SDJM01000001.1_402	-	AA1	AA11	3
SDJM01000006.1_304	-	AA1	AA13	1
SDJM01000001.1_336	N	AA1	AA16	2
SDJM01000009.1_167	1.10.3.2|1.10.3.-	AA1	AA2	1
SDJM01000003.1_132	-	AA11	AA3	8
SDJM01000021.1_180	1.14.99.53	AA11	AA5	4
SDJM01000009.1_100	-	AA11	AA7	13
SDJM01000024.1_126	1.14.99.55	AA13	AA8	3
SDJM01000002.1_323	-	AA16	AA9	9
SDJM01000015.1_128	-	AA16	CBM52	1
SDJM01000001.1_335	-	AA2	CBM63	1
SDJM01000023.1_149	-	AA3	CE1	1
SDJM01000010.1_80	-	AA3	CE12	2
SDJM01000018.1_229	-	AA3	CE15	1
SDJM01000023.1_166	-	AA3	CE16	3
SDJM01000010.1_281	-	AA3	CE2	2
SDJM01000019.1_114	-	AA3	CE3	1
SDJM01000009.1_22	-	AA3	CE4	1
SDJM01000023.1_141	-	AA3	CE5	10
SDJM01000022.1_35	-	AA5	CE8	3
SDJM01000016.1_74	1.1.3.9|1.1.3.13|1.1.3.-|1.1.3.7|1.1.3.47	AA5	GH1	2
SDJM01000001.1_630	1.1.3.9|1.1.3.13|1.1.3.-|1.1.3.7|1.1.3.47	AA5	GH10	4
SDJM01000024.1_23	1.1.3.9|1.1.3.13|1.1.3.-|1.1.3.7|1.1.3.47	AA5	GH105	1
SDJM01000022.1_6	1.1.3.-	AA7	GH11	2
SDJM01000014.1_244	1.1.3.-	AA7	GH114	1
SDJM01000001.1_490	1.1.3.-	AA7	GH115	1
SDJM01000019.1_117	1.1.3.-	AA7	GH12	2
SDJM01000018.1_222	1.1.3.-	AA7	GH125	1
SDJM01000005.1_33	1.1.3.-	AA7	GH128	3
SDJM01000005.1_315	1.1.3.-	AA7	GH13	1
SDJM01000009.1_127	1.1.3.-	AA7	GH131	2
SDJM01000009.1_17	-	AA7	GH146	1
SDJM01000014.1_61	1.1.3.-	AA7	GH15	1
SDJM01000008.1_150	1.1.3.-	AA7	GH16	3
SDJM01000001.1_564	1.1.3.-	AA7	GH17	2
SDJM01000013.1_250	1.1.3.-	AA7	GH18	2
SDJM01000022.1_88	1.1.99.18	AA8	GH2	2
SDJM01000010.1_234	1.1.99.18	AA8	GH20	1
SDJM01000001.1_466	1.1.99.18	AA8	GH27	2
SDJM01000004.1_34	-	AA9	GH28	8
SDJM01000022.1_33	1.14.99.54|1.14.99.56	AA9	GH3	9
SDJM01000023.1_3	1.14.99.54|1.14.99.56	AA9	GH31	1
SDJM01000001.1_465	1.14.99.54|1.14.99.56	AA9	GH32	2
SDJM01000013.1_110	1.14.99.54|1.14.99.56	AA9	GH35	3
SDJM01000002.1_62	1.14.99.54|1.14.99.56	AA9	GH39	1
SDJM01000014.1_11	1.14.99.54|1.14.99.56	AA9	GH43	13
SDJM01000024.1_141	1.14.99.54|1.14.99.56	AA9	GH45	1
SDJM01000001.1_294	1.14.99.54|1.14.99.56	AA9	GH47	2
SDJM01000001.1_524	N	CBM52	GH5	6
SDJM01000001.1_196	-	CBM63	GH51	3
SDJM01000025.1_86	-	CE1	GH53	3
SDJM01000011.1_145	-	CE12	GH54	1
SDJM01000019.1_181	-	CE12	GH55	2
SDJM01000014.1_88	3.1.1.-	CE15	GH6	1
SDJM01000002.1_579	-	CE16	GH62	1
SDJM01000008.1_281	-	CE16	GH63	1
SDJM01000007.1_83	-	CE16	GH64	1
SDJM01000003.1_448	-	CE2	GH7	2
SDJM01000002.1_270	-	CE2	GH76	1
SDJM01000010.1_59	-	CE3	GH78	2
SDJM01000009.1_278	-	CE4	GH79	2
SDJM01000009.1_172	3.1.1.72	CE5	GH92	1
SDJM01000012.1_253	-	CE5	GH93	1
SDJM01000015.1_255	-	CE5	GH95	1
SDJM01000002.1_400	-	CE5	GT24	1
SDJM01000005.1_84	3.1.1.74	CE5	GT32	1
SDJM01000005.1_157	3.1.1.74	CE5	GT90	1
SDJM01000007.1_298	-	CE5	PL1	8
SDJM01000002.1_239	-	CE5	PL3	3
SDJM01000002.1_746	-	CE5	PL4	3
SDJM01000016.1_66	3.1.1.74	CE5	PL9	1
SDJM01000001.1_123	3.1.1.11	CE8
SDJM01000012.1_106	3.1.1.11	CE8
SDJM01000001.1_521	-	CE8		1569-1856)
SDJM01000002.1_229	-	GH1
SDJM01000006.1_156	3.2.1.21	GH1
SDJM01000018.1_212	3.2.1.8	GH10
SDJM01000009.1_0	3.2.1.8	GH10
SDJM01000003.1_76	3.2.1.8	GH10
SDJM01000022.1_161	3.2.1.8|3.2.1.4	GH10
SDJM01000023.1_65	-	GH105
SDJM01000008.1_90	3.2.1.8	GH11
SDJM01000001.1_640	3.2.1.8	GH11
SDJM01000001.1_329	3.2.1.109	GH114
SDJM01000014.1_239	3.2.1.131	GH115
SDJM01000009.1_20	-	GH12
SDJM01000016.1_114	3.2.1.4|3.2.1.151	GH12
SDJM01000002.1_587	-	GH125
SDJM01000003.1_48	-	GH128
SDJM01000003.1_15	3.2.1.39|3.2.1.-	GH128
SDJM01000019.1_48	-	GH128
SDJM01000017.1_162	3.2.1.1	GH13
SDJM01000013.1_195	3.2.1.-	GH131
SDJM01000002.1_467	-	GH131
SDJM01000023.1_169	-	GH146
SDJM01000017.1_219	3.2.1.3	GH15
SDJM01000002.1_52	-	GH16
SDJM01000010.1_43	-	GH16
SDJM01000014.1_146	-	GH16
SDJM01000001.1_699	-	GH17
SDJM01000025.1_97	-	GH17
SDJM01000002.1_602	3.2.1.14	GH18
SDJM01000006.1_305	3.2.1.14	GH18
SDJM01000002.1_402	3.2.1.23	GH2
SDJM01000019.1_153	3.2.1.23	GH2
SDJM01000004.1_168	3.2.1.52	GH20
SDJM01000005.1_23	3.2.1.22|3.2.1.88	GH27
SDJM01000001.1_239	3.2.1.22|3.2.1.88	GH27
SDJM01000017.1_14	3.2.1.15	GH28
SDJM01000002.1_486	-	GH28
SDJM01000012.1_107	3.2.1.-	GH28
SDJM01000003.1_36	3.2.1.171	GH28
SDJM01000012.1_109	3.2.1.67|3.2.1.-	GH28
SDJM01000022.1_132	3.2.1.67	GH28
SDJM01000001.1_545	3.2.1.15|3.1.1.11	GH28
SDJM01000002.1_24	3.2.1.67|3.2.1.-	GH28
SDJM01000010.1_216	3.2.1.-|3.2.1.21	GH3
SDJM01000011.1_8	3.2.1.21|3.2.1.-	GH3
SDJM01000001.1_349	3.2.1.21|3.2.1.-	GH3
SDJM01000004.1_406	3.2.1.120|3.2.1.21	GH3
SDJM01000012.1_9	3.2.1.21|3.2.1.-	GH3
SDJM01000002.1_575	3.2.1.37	GH3
SDJM01000017.1_146	3.2.1.21|3.2.1.37	GH3
SDJM01000007.1_205	3.2.1.-|3.2.1.21	GH3
SDJM01000021.1_157	3.2.1.21|3.2.1.37	GH3
SDJM01000015.1_138	3.2.1.20|3.2.1.84	GH31
SDJM01000026.1_107	3.2.1.26	GH32
SDJM01000001.1_788	3.2.1.26|3.2.1.80|2.4.1.-	GH32
SDJM01000012.1_23	-	GH35
SDJM01000003.1_496	3.2.1.23|2.4.1.-	GH35
SDJM01000005.1_234	3.2.1.23|2.4.1.-	GH35
SDJM01000017.1_54	-	GH39
SDJM01000001.1_400	3.2.1.37|-	GH43
SDJM01000001.1_520	-	GH43
SDJM01000011.1_22	-	GH43
SDJM01000004.1_209	-	GH43
SDJM01000006.1_143	3.2.1.55	GH43
SDJM01000009.1_270	-	GH43
SDJM01000001.1_635	3.2.1.-	GH43
SDJM01000013.1_201	-	GH43
SDJM01000001.1_836	-	GH43
SDJM01000001.1_189	-	GH43
SDJM01000011.1_23	-	GH43
SDJM01000001.1_240	-	GH43
SDJM01000004.1_289	3.2.1.99	GH43
SDJM01000001.1_938	3.2.1.4	GH45
SDJM01000009.1_116	-	GH47
SDJM01000010.1_323	3.2.1.113	GH47
SDJM01000002.1_604	-	GH5
SDJM01000005.1_168	3.2.1.149|3.2.1.-	GH5
SDJM01000023.1_5	3.2.1.-|3.2.1.4	GH5
SDJM01000002.1_540	3.2.1.78	GH5
SDJM01000001.1_202	3.2.1.58|3.2.1.21|3.2.1.75	GH5
SDJM01000008.1_291	3.2.1.58|3.2.1.21|3.2.1.75	GH5
SDJM01000016.1_253	3.2.1.55	GH51
SDJM01000006.1_148	3.2.1.55	GH51
SDJM01000001.1_575	3.2.1.55	GH51
SDJM01000010.1_1	3.2.1.89	GH53
SDJM01000012.1_53	3.2.1.89	GH53
SDJM01000020.1_41	3.2.1.89	GH53
SDJM01000026.1_4	3.2.1.55|3.2.1.37	GH54
SDJM01000007.1_42	3.2.1.58	GH55
SDJM01000007.1_279	3.2.1.58	GH55
SDJM01000023.1_7	3.2.1.91|3.2.1.4	GH6
SDJM01000009.1_1	3.2.1.55|3.2.1.-	GH62
SDJM01000001.1_283	3.2.1.106|3.2.1.-	GH63
SDJM01000001.1_422	-	GH64
SDJM01000002.1_555	3.2.1.176|3.2.1.132|3.2.1.4	GH7
SDJM01000001.1_774	3.2.1.4	GH7
SDJM01000010.1_227	-	GH76
SDJM01000015.1_12	3.2.1.40	GH78
SDJM01000001.1_581	3.2.1.40	GH78
SDJM01000008.1_264	3.2.1.31|3.2.1.-	GH79
SDJM01000019.1_34	-	GH79
SDJM01000021.1_5	-	GH92
SDJM01000013.1_264	3.2.1.-	GH93
SDJM01000002.1_541	3.2.1.63	GH95
SDJM01000004.1_161	2.4.1.-	GT24
SDJM01000025.1_85	2.4.1.257	GT32
SDJM01000007.1_85	-	GT90
SDJM01000001.1_378	-	PL1
SDJM01000015.1_253	-	PL1
SDJM01000024.1_107	-	PL1
SDJM01000001.1_351	4.2.2.10	PL1
SDJM01000002.1_572	4.2.2.10	PL1
SDJM01000001.1_525	4.2.2.10	PL1
SDJM01000022.1_144	4.2.2.10	PL1
SDJM01000023.1_9	4.2.2.2	PL1
SDJM01000010.1_79	4.2.2.2	PL3
SDJM01000023.1_66	-	PL3
SDJM01000018.1_220	4.2.2.2	PL3
SDJM01000003.1_296	4.2.2.23	PL4
SDJM01000004.1_99	-	PL4
SDJM01000018.1_8	-	PL4
SDJM01000002.1_466	-	PL9

## Sheet: E. necatrix
Carbohydrate activating enzymes in Elsinoe necatrix
JANZYI010000001.1.g1085	1.10.3.2|1.10.3.-	AA1	AA1	4
JANZYI010000002.1.g2035	-	AA1	AA1	3
JANZYI010000007.1.g4992	-	AA1	AA11	2
JANZYI010000005.1.g3805	N	AA1	AA13	1
JANZYI010000004.1.g3684	-	AA11	AA16	2
JANZYI010000005.1.g4251	1.14.99.53	AA11	AA2	2
JANZYI010000008.1.g5708	1.14.99.55	AA13	AA3	8
JANZYI010000001.1.g659	-	AA16	AA5	2
JANZYI010000011.1.g6976	-	AA16	AA7	8
JANZYI010000013.1.g7779	-	AA2	AA8	3
JANZYI010000005.1.g3806	-	AA2	AA9	8
JANZYI010000001.1.g1231	-	AA3	CBM63	1
JANZYI010000002.1.g1349	-	AA3	CE1	1
JANZYI010000002.1.g1355	-	AA3	CE12	2
JANZYI010000002.1.g1368	-	AA3	CE15	1
JANZYI010000003.1.g2980	-	AA3	CE16	2
JANZYI010000006.1.g4449	1.1.99.18	AA3	CE2	1
JANZYI010000008.1.g5533	-	AA3	CE3	2
JANZYI010000011.1.g7134	-	AA3	CE4	1
JANZYI010000010.1.g6693	1.1.3.9|1.1.3.13|1.1.3.-|1.1.3.7|1.1.3.47	AA5	CE5	8
JANZYI010000008.1.g5884	-	AA5	CE8	4
JANZYI010000001.1.g1227	-	AA7	GH1	2
JANZYI010000001.1.g25	1.1.3.-	AA7	GH10	4
JANZYI010000003.1.g2983	1.1.3.-	AA7	GH105	2
JANZYI010000007.1.g5093	1.1.3.-	AA7	GH11	2
JANZYI010000008.1.g5855	-	AA7	GH114	1
JANZYI010000012.1.g7434	1.1.3.-	AA7	GH115	1
JANZYI010000016.1.g8135	1.1.3.-	AA7	GH12	2
JANZYI010000016.1.g8244	1.1.3.-	AA7	GH125	2
JANZYI010000003.1.g2184	1.1.99.18	AA8	GH128	5
JANZYI010000007.1.g5026	1.1.99.18	AA8	GH13	2
JANZYI010000011.1.g7175	1.1.99.18	AA8	GH131	2
JANZYI010000001.1.g909	1.14.99.54|1.14.99.56	AA9	GH142	1
JANZYI010000002.1.g1779	1.14.99.54|1.14.99.56	AA9	GH146	1
JANZYI010000003.1.g2277	1.14.99.54|1.14.99.56	AA9	GH15	2
JANZYI010000003.1.g2509	-	AA9	GH16	6
JANZYI010000005.1.g3849	1.14.99.54|1.14.99.56	AA9	GH17	3
JANZYI010000007.1.g5025	1.14.99.54|1.14.99.56	AA9	GH18	3
JANZYI010000008.1.g5719	1.14.99.54|1.14.99.56	AA9	GH2	2
JANZYI010000016.1.g8273	1.14.99.54|1.14.99.56	AA9	GH20	1
JANZYI010000005.1.g3940	-	CBM63	GH27	2
JANZYI010000010.1.g6500	-	CE1	GH28	7
JANZYI010000003.1.g3038	-	CE12	GH3	8
JANZYI010000008.1.g5977	3.1.1.-	CE12	GH31	1
JANZYI010000002.1.g1712	3.1.1.-	CE15	GH32	2
JANZYI010000006.1.g4703	-	CE16	GH35	3
JANZYI010000001.1.g433	-	CE16	GH43	11
JANZYI010000002.1.g1458	-	CE2	GH45	1
JANZYI010000008.1.g5550	-	CE3	GH47	2
JANZYI010000008.1.g5953	-	CE3	GH5	8
JANZYI010000001.1.g982	-	CE4	GH51	2
JANZYI010000001.1.g1076	3.1.1.72	CE5	GH53	3
JANZYI010000001.1.g867	-	CE5	GH54	1
JANZYI010000006.1.g4527	-	CE5	GH55	1
JANZYI010000009.1.g6077	3.1.1.74	CE5	GH6	1
JANZYI010000009.1.g6143	3.1.1.74	CE5	GH62	1
JANZYI010000010.1.g6688	3.1.1.74	CE5	GH63	1
JANZYI010000011.1.g6864	-	CE5	GH64	1
JANZYI010000017.1.g8374	-	CE5	GH67	1
JANZYI010000005.1.g4000	3.1.1.11	CE8	GH7	2
JANZYI010000007.1.g5060	-	CE8	GH76	1	1553-1840)
JANZYI010000011.1.g6940	-	CE8	GH78	1
JANZYI010000016.1.g8101	3.1.1.11	CE8	GH79	1
JANZYI010000001.1.g858	-	GH1	GH92	1
JANZYI010000002.1.g1920	3.2.1.21	GH1	GH93	1
JANZYI010000001.1.g1211	3.2.1.8	GH10	GH95	1
JANZYI010000001.1.g34	3.2.1.8	GH10	GT32	1
JANZYI010000003.1.g2130	3.2.1.8|3.2.1.4	GH10	GT34	1
JANZYI010000004.1.g3715	3.2.1.8	GH10	GT69	1
JANZYI010000002.1.g1290	-	GH105	GT8	1
JANZYI010000007.1.g5101	-	GH105	PL1	5
JANZYI010000012.1.g7487	3.2.1.8	GH11	PL3	4
JANZYI010000016.1.g8112	3.2.1.8	GH11	PL4	4
JANZYI010000005.1.g3813	3.2.1.109	GH114	PL9	1
JANZYI010000002.1.g1582	3.2.1.131	GH115
JANZYI010000001.1.g1230	-	GH12
JANZYI010000010.1.g6730	3.2.1.4|3.2.1.151	GH12
JANZYI010000001.1.g1185	-	GH125
JANZYI010000001.1.g427	-	GH125
JANZYI010000002.1.g2085	-	GH128
JANZYI010000003.1.g2481	-	GH128
JANZYI010000003.1.g2929	-	GH128
JANZYI010000004.1.g3739	-	GH128
JANZYI010000004.1.g3766	3.2.1.39|3.2.1.-	GH128
JANZYI010000005.1.g4289	3.2.1.1	GH13
JANZYI010000009.1.g6363	3.2.1.1	GH13
JANZYI010000001.1.g532	-	GH131
JANZYI010000003.1.g2345	3.2.1.-	GH131
JANZYI010000010.1.g6524	-	GH142
JANZYI010000002.1.g1371	-	GH146
JANZYI010000005.1.g4290	3.2.1.3|1.14.99.55	GH15
JANZYI010000009.1.g6410	3.2.1.3	GH15
JANZYI010000001.1.g918	-	GH16
JANZYI010000002.1.g1667	-	GH16
JANZYI010000003.1.g2828	3.2.1.39|3.2.1.-|2.4.1.-	GH16
JANZYI010000008.1.g5749	-	GH16
JANZYI010000011.1.g7041	2.4.1.-	GH16
JANZYI010000013.1.g7803	-	GH16
JANZYI010000004.1.g3167	-	GH17
JANZYI010000007.1.g5207	-	GH17
JANZYI010000010.1.g6510	-	GH17
JANZYI010000001.1.g411	3.2.1.14	GH18
JANZYI010000003.1.g2304	-	GH18
JANZYI010000002.1.g2036	3.2.1.14	GH18
JANZYI010000001.1.g592	3.2.1.23	GH2
JANZYI010000003.1.g3017	3.2.1.23	GH2
JANZYI010000003.1.g2609	3.2.1.52	GH20
JANZYI010000004.1.g3438	3.2.1.22	GH27
JANZYI010000009.1.g6196	3.2.1.22|3.2.1.88	GH27
JANZYI010000001.1.g515	-	GH28
JANZYI010000001.1.g942	3.2.1.67|3.2.1.-	GH28
JANZYI010000007.1.g5079	3.2.1.15|3.1.1.11	GH28
JANZYI010000009.1.g6237	3.2.1.15	GH28
JANZYI010000015.1.g7995	3.2.1.67|3.2.1.-	GH28
JANZYI010000016.1.g8105	-	GH28
JANZYI010000011.1.g6859	3.2.1.15	GH28
JANZYI010000001.1.g436	3.2.1.37	GH3
JANZYI010000002.1.g1546	3.2.1.21|3.2.1.-	GH3
JANZYI010000003.1.g2800	3.2.1.120|3.2.1.21	GH3
JANZYI010000004.1.g3121	3.2.1.21|3.2.1.37	GH3
JANZYI010000005.1.g4231	3.2.1.21|3.2.1.37	GH3
JANZYI010000006.1.g4611	3.2.1.-|3.2.1.21	GH3
JANZYI010000011.1.g7192	3.2.1.-|3.2.1.21	GH3
JANZYI010000015.1.g8090	3.2.1.21|3.2.1.-	GH3
JANZYI010000011.1.g6968	3.2.1.20|3.2.1.84	GH31
JANZYI010000001.1.g1208	3.2.1.26|2.4.1.100|2.4.1.-	GH32
JANZYI010000007.1.g5292	3.2.1.26|3.2.1.80|2.4.1.-	GH32
JANZYI010000002.1.g1414	3.2.1.23|2.4.1.-	GH35
JANZYI010000009.1.g6020	3.2.1.23|2.4.1.-|-	GH35
JANZYI010000015.1.g8076	-	GH35
JANZYI010000001.1.g989	-	GH43
JANZYI010000002.1.g1532	-	GH43
JANZYI010000003.1.g2640	-	GH43
JANZYI010000005.1.g3902	-	GH43
JANZYI010000007.1.g5059	-	GH43
JANZYI010000007.1.g5150	3.2.1.-	GH43
JANZYI010000007.1.g5339	-	GH43
JANZYI010000016.1.g8127	-	GH43
JANZYI010000002.1.g1533	-	GH43
JANZYI010000003.1.g2702	3.2.1.99	GH43
JANZYI010000005.1.g3944	-	GH43
JANZYI010000007.1.g5426	3.2.1.4	GH45
JANZYI010000001.1.g1131	-	GH47
JANZYI010000011.1.g7107	3.2.1.113	GH47
JANZYI010000001.1.g1136	3.2.1.58|3.2.1.21|3.2.1.75	GH5
JANZYI010000001.1.g468	3.2.1.78	GH5
JANZYI010000002.1.g1238	3.2.1.-|3.2.1.4	GH5
JANZYI010000005.1.g3934	3.2.1.58|3.2.1.21|3.2.1.75	GH5
JANZYI010000006.1.g4501	3.2.1.4	GH5
JANZYI010000009.1.g6072	3.2.1.149|3.2.1.-	GH5
JANZYI010000010.1.g6635	3.2.1.58|3.2.1.21|3.2.1.75	GH5
JANZYI010000016.1.g8103	3.2.1.78	GH5
JANZYI010000002.1.g1913	3.2.1.55	GH51
JANZYI010000007.1.g5102	3.2.1.55	GH51
JANZYI010000013.1.g7747	3.2.1.89	GH53
JANZYI010000015.1.g8046	3.2.1.89	GH53
JANZYI010000008.1.g5595	3.2.1.89	GH53
JANZYI010000006.1.g4815	3.2.1.55|3.2.1.37	GH54
JANZYI010000006.1.g4741	3.2.1.58	GH55
JANZYI010000002.1.g1240	3.2.1.91|3.2.1.4	GH6
JANZYI010000001.1.g1212	3.2.1.55|3.2.1.-	GH62
JANZYI010000005.1.g3859	3.2.1.106|3.2.1.-	GH63
JANZYI010000007.1.g4975	-	GH64
JANZYI010000002.1.g2043	3.2.1.131|3.2.1.139	GH67
JANZYI010000001.1.g453	3.2.1.176|3.2.1.132|3.2.1.4	GH7
JANZYI010000007.1.g5280	3.2.1.4	GH7
JANZYI010000001.1.g955	-	GH76
JANZYI010000011.1.g7073	3.2.1.40	GH78
JANZYI010000003.1.g2911	-	GH79
JANZYI010000005.1.g4103	-	GH92
JANZYI010000003.1.g2411	3.2.1.-	GH93
JANZYI010000001.1.g467	3.2.1.63	GH95
JANZYI010000010.1.g6499	2.4.1.257	GT32
JANZYI010000004.1.g3373	-	GT34
JANZYI010000005.1.g4294	2.4.1.-	GT69
JANZYI010000001.1.g234	-	GT8
JANZYI010000001.1.g438	4.2.2.10	PL1
JANZYI010000003.1.g2142	4.2.2.10	PL1
JANZYI010000008.1.g5689	-	PL1
JANZYI010000011.1.g6866	-	PL1
JANZYI010000002.1.g1242	4.2.2.2	PL1
JANZYI010000008.1.g5534	4.2.2.2	PL3
JANZYI010000001.1.g27	4.2.2.2	PL3
JANZYI010000002.1.g1291	-	PL3
JANZYI010000012.1.g7582	4.2.2.2	PL3
JANZYI010000001.1.g206	-	PL4
JANZYI010000003.1.g2557	-	PL4
JANZYI010000004.1.g3517	4.2.2.23	PL4
JANZYI010000008.1.g5775	4.2.2.23	PL4
JANZYI010000001.1.g533	-	PL9
