# Supplementary material for: Comparative secretome analysis unveils species-specific virulence factors in Elsinoe perseae, the causative agent of the scab disease of avocado (Persea americana)
Source: AIMS Microbiol. 2024 Oct 28;10(4):894–916. doi: 10.3934/microbiol.2024039 (PMC11609419; doi:10.3934/microbiol.2024039)
Supplement: Supplementary file 4 [file microbiol-10-04-039-s004.xlsx]

## Sheet: All effectors
Table S6. Putative effectors of E. perseae
					EffectorP prediction	EffectorP prediction
Proteinid	Length	Cysteines	PfamID	Domain name	Cytoplasmic	Apoplastic	Effector prediction manual
Ep.00g002820.m01	385	7			-	-	Y
Ep.00g003480.m01	345	4			-	-	Y
Ep.00g003500.m01	343	3			-	-	Y
Ep.00g003620.m01	117	6			Y (0.639)		-
Ep.00g004270.m01	184	8				Y (0.546)	-
Ep.00g004300.m01	301	7			-	-	Y
Ep.00g005010.m01	207	4			-	-	Y
Ep.00g005100.m01	354	3			-	-	Y
Ep.00g005440.m01	355	8			-	-	Y
Ep.00g005460.m01	395	6			-	-	Y
Ep.00g005630.m01	163	3			Y (0.512)	-	-
Ep.00g005690.m01	103	8	PF01185.21	Fungal hydrophobin		Y (0.794)	-
Ep.00g005750.m01	106	8	PF01185.21	Fungal hydrophobin		Y (0.855)	-
Ep.00g005790.m01	103	8	PF01185.21	Fungal hydrophobin		Y (0.835)	-
Ep.00g005880.m01	375	6	PF00264.23	Common central domain of tyrosinase	-	-	Y
Ep.00g006210.m01	191	4			-	Y (0.747)	-
Ep.00g006230.m01	166	3			-	-	Y
Ep.00g006580.m01	377	10			-	Y (0.513)	-
Ep.00g007130.m01	136	4	PF00545.23	ribonuclease	-	Y (0.822)	-
Ep.00g008710.m01	229	4			-	-	Y
Ep.00g010150.m01	394	16	PF01476.23	LysM domain	-	Y (0.531)	-
Ep.00g011020.m01	278	3	PF00194.24	Eukaryotic-type carbonic anhydrase	-	-	Y
Ep.00g012130.m01	318	6			-	-	Y
Ep.00g013540.m01	263	4	PF00190.25	Cupin	-	-	Y
Ep.00g013640.m01	375	11	PF09362.13	Domain of unknown function (DUF1996)	-	Y (0.63)	-
Ep.00g013820.m01	231	4			-	-	Y
Ep.00g014200.m01	356	7			-	-	Y
Ep.00g015320.m01	112	4			-	-	Y
Ep.00g015810.m01	104	2			Y (0.829)	-	-
Ep.00g016050.m01	294	2	PF01328.20	Peroxidase	-	-	Y
Ep.00g016830.m01	293	3			-	-	Y
Ep.00g016880.m01	192	2				Y (0.609)	-
Ep.00g016990.m01	215	12			-	Y (0.891)	-
Ep.00g017120.m01	97	6			Y (0.987)	-	-
Ep.00g017380.m01	243	5	PF11913.11	Protein of unknown function (DUF3431)	-	-	Y
Ep.00g017720.m01	193	2			Y (0.51)	-	-
Ep.00g018320.m01	266	4			-	-	Y
Ep.00g018330.m01	247	4			-	Y (0.752)	-
Ep.00g018600.m01	235	2	PF05630.14	Necrosis inducing protein (NPP1)	-	Y (0.651)	-
Ep.00g018990.m01	223	3	PF01105.27	emp24/gp25L/p24 family/GOLD	-	-	Y
Ep.00g019230.m01	307	4	PF00188.29	Cysteine-rich secretory protein family	-	Y (0.516)	-
Ep.00g019300.m01	147	6			-	-	Y
Ep.00g019660.m01	181	16			-	Y (0.798)	-
Ep.00g019790.m01	224	6			-	Y (0.561)	-
Ep.00g021600.m01	283	7			-	-	Y
Ep.00g021750.m01	165	4	PF14856.9	Pathogen effector; putative necrosis-inducing factor	-	Y (0.889)	-
Ep.00g024260.m01	390	6	PF00264.23	Common central domain of tyrosinase	-	-	Y
Ep.00g024970.m01	264	9			-	Y (0.62)	-
Ep.00g026430.m01	300	4			-	-	Y
Ep.00g026540.m01	359	19			-	Y (0.665)	-
Ep.00g026900.m01	392	5			-	-	Y
Ep.00g027520.m01	136	4	PF07249.15	Cerato-platanin	-	Y (0.798)	-
Ep.00g027650.m01	315	14	PF01476.23	LysM domain	-	Y (0.535)	-
Ep.00g027660.m01	141	4			-	-	Y
Ep.00g027990.m01	154	8			Y (0.8)	-	-
Ep.00g028780.m01	177	4			Y (0.592)	-	-
Ep.00g028930.m01	279	8			-	Y (0.635)	-
Ep.00g029710.m01	122	10				Y (0.784)	-
Ep.00g031250.m01	330	11			-	-	Y
Ep.00g031300.m01	251	2			-	-	Y
Ep.00g031930.m01	232	6			-	-	Y
Ep.00g033060.m01	97	8	PF06766.14	Fungal hydrophobin	-	Y (0.622)	-
Ep.00g033790.m01	336	3			-	-	Y
Ep.00g034100.m01	361	4			-	-	Y
Ep.00g035930.m01	194	8			-	Y (0.739)	-
Ep.00g037730.m01	393	10			-	-	Y
Ep.00g038820.m01	293	5			-	-	Y
Ep.00g039020.m01	254	5			-	-	Y
Ep.00g039030.m01	238	2	PF01328.20	Peroxidase	-	-	Y
Ep.00g041560.m01	338	2			-	-	Y
Ep.00g042600.m01	210	6				Y (0.515)	-
Ep.00g043000.m01	237	8			-	Y (0.564)	-
Ep.00g043640.m01	124	7			-	Y (0.928)	-
Ep.00g044570.m01	235	2	PF07452.15	CHRD domain	-	Y (0.646)	-
Ep.00g044910.m01	315	2	PF13668.9	Ferritin-like domain	-	-	Y
Ep.00g045450.m01	206	4	PF07510.14	Protein of unknown function (DUF1524)	-	-	Y
Ep.00g046290.m01	387	5	PF09084.14	NMT1/THI5 like	-	-	Y
Ep.00g046680.m01	379	3	PF00491.24	Arginase family	-	-	Y
Ep.00g047800.m01	357	10			-	-	Y
Ep.00g048400.m01	149	2			-	Y (0.714)	-
Ep.00g048770.m01	256	3	PF10681.12	Chaperone for protein-folding within the ER	-	-	Y
Ep.00g048830.m01	160	4			Y (0.789)	-	-
Ep.00g048950.m01	279	3			Y (0.68)	-	-
Ep.00g049430.m01	286	10	PF00024.29	PAN domain	-	Y (0.667)	-
Ep.00g049470.m01	278	3	PF00194.24	Eukaryotic-type carbonic anhydrase	-	-	Y
Ep.00g050870.m01	324	7			-	-	Y
Ep.00g051000.m01	277	5			-	-	Y
Ep.00g051920.m01	395	3	PF00491.24	Arginase family	-	-	Y
Ep.00g052490.m01	298	6	PF01975.20	Survival protein SurE	-	-	Y
Ep.00g052840.m01	333	10			-	-	Y
Ep.00g053570.m01	206	4	PF14273.9	Domain of unknown function (DUF4360)	-	Y (0.846)	-
Ep.00g053980.m01	126	7				Y (0.777)	-
Ep.00g054870.m01	128	2	PF09056.14	Prokaryotic phospholipase A2	Y (0.866)	-	-
Ep.00g055460.m01	359	7			-	-	Y
Ep.00g056460.m01	239	2	PF13883.9	Pyridoxamine 5'-phosphate oxidase	-	-	Y
Ep.00g056670.m01	215	7			-	-	Y
Ep.00g057410.m01	266	5			-	-	Y
Ep.00g057570.m01	389	2	PF10282.12	Lactonase	-	-	Y
Ep.00g057630.m01	326	4			-	-	Y
Ep.00g058600.m01	367	3			-	-	Y
Ep.00g058700.m01	252	6			-	Y (0.539)	-
Ep.00g059420.m01	99	6			Y (0.749)		-
Ep.00g059580.m01	185	4			-	Y (0.835)	-
Ep.00g059900.m01	378	2	PF02678.19	Pirin	-	-	Y
Ep.00g060350.m01	268	4	PF00190.25	Cupin	-	-	Y
Ep.00g060360.m01	358	9	PF01112.21	Asparaginase	-	-	Y
Ep.00g060440.m01	118	4			-	Y (0.509)	-
Ep.00g060660.m01	341	3			Y (0.735)	-	-
Ep.00g061500.m01	335	10	PF09362.13	Domain of unknown function (DUF1996)	-	-	Y
Ep.00g062990.m01	377	11			-	-	Y
Ep.00g064760.m01	169	8	PF03330.21	Lytic transglycolase	-	Y (0.884)	-
Ep.00g065410.m01	337	3	PF00248.24	Aldo/keto reductase family	-	-	Y
Ep.00g065960.m01	167	4	PF09996.12	Uncharacterized protein conserved in bacteria (DUF2237)	Y (0.754)	-	-
Ep.00g066580.m01	242	4			-	Y (0.515)	-
Ep.00g066910.m01	136	3	PF03992.19	Antibiotic biosynthesis monooxygenase	-	-	Y
Ep.00g067220.m01	174	4	PF14856.9	Pathogen effector; putative necrosis-inducing factor	-	-	Y
Ep.00g069000.m01	234	3			-	-	Y
Ep.00g069670.m01	353	7			-	Y (0.546)	-
Ep.00g070380.m01	329	6	PF02265.19	S1/P1 Nuclease	-	-	Y
Ep.00g072050.m01	228	8	PF01476.23	LysM domain	-	Y (0.819)	-
Ep.00g072510.m01	187	5			-	Y (0.596)	-
Ep.00g072850.m01	174	5	PF02221.18	ML domain	Y (0.836)	-	-
Ep.00g073400.m01	363	23			-	Y (0.527)	-
Ep.00g073450.m01	170	6			-	Y (0.57)	-
Ep.00g073460.m01	347	7			-	-	Y
Ep.00g073550.m01	88	3			Y (0.675)	-	-
Ep.00g075060.m01	395	4	PF05426.15	Alginate lyase	-	-	Y
Ep.00g075320.m01	297	4			-	Y (0.621)	-
Ep.00g075360.m01	134	8				Y (0.679)	-
Ep.00g075760.m01	219	4			-	Y (0.767)	-
Ep.00g077210.m01	262	10	PF00445.21	Ribonuclease T2 family	-	Y (0.555)	-
Ep.00g078660.m01	389	5	PF01731.23	Arylesterase	-	-	Y
Ep.00g078880.m01	234	3	PF12296.11	Hydrophobic surface binding protein A	-	Y (0.788)	-
Ep.00g079640.m01	356	6	PF04862.15	Protein of unknown function (DUF642)	-	-	Y
Ep.00g080040.m01	377	12			Y (0.531)	-	-
Ep.00g081050.m01	182	4			-	-	Y
Ep.00g082060.m01	263	6			-	Y (0.512)	-
Ep.00g082460.m01	276	14			Y (0.766)	-	-
Ep.00g082910.m01	141	6			-	Y (0.792)	-
Ep.00g082960.m01	163	2	PF12680.10	SnoaL-like domain		Y (0.641)	-
Ep.00g083220.m01	290	2	PF01738.21	Dienelactone hydrolase family	-	-	Y
Ep.00g084860.m01	363	2	PF09084.14	NMT1/THI5 like	-	-	Y
Ep.00g085650.m01	100	8	PF01185.21	Fungal hydrophobin		Y (0.686)	-
Ep.00g085710.m01	289	6			-	Y (0.576)	-
Ep.00g087360.m01	220	10			-	Y (0.987)	-
Ep.00g089100.m01	277	7			-	Y (0.658)	-
Ep.00g090170.m01	107	6			Y (0.913)	-	-
Ep.00g090700.m01	313	8	PF09362.13	Domain of unknown function (DUF1996)	-	-	Y
Ep.00g090710.m01	300	8			-	-	Y
Ep.00g091030.m01	164	5	PF14856.9	Pathogen effector; putative necrosis-inducing factor	Y (0.716)		-
Ep.00g091450.m01	331	6	PF02265.19	S1/P1 Nuclease	-	-	Y
Ep.00g091930.m01	292	4			-	-	Y
Ep.00g092420.m01	209	2			Y (0.546)	-	-
Ep.00g092690.m01	304	8	PF09362.13	Domain of unknown function (DUF1996)	-	-	Y
Ep.00g092700.m01	228	8			-	Y (0.865)	-

## Sheet: unique effector
Ep.00g073400.m01
Ep.00g073550.m01
Ep.00g017120.m01
Ep.00g059420.m01
Ep.00g015810.m01
Ep.00g053980.m01
Ep.00g066910.m01
Ep.00g027660.m01
Ep.00g048830.m01
Ep.00g005630.m01
Ep.00g067220.m01
Ep.00g019660.m01
Ep.00g035930.m01
Ep.00g092700.m01
Ep.00g013820.m01
Ep.00g078880.m01
Ep.00g018330.m01
Ep.00g031300.m01
Ep.00g058700.m01
Ep.00g039020.m01
Ep.00g048770.m01
Ep.00g082060.m01
Ep.00g057410.m01
Ep.00g018320.m01
Ep.00g082460.m01
Ep.00g028930.m01
Ep.00g048950.m01
Ep.00g021600.m01
Ep.00g027650.m01
Ep.00g061500.m01
Ep.00g033790.m01
Ep.00g041560.m01
Ep.00g003500.m01
Ep.00g073460.m01
Ep.00g005100.m01
Ep.00g055460.m01
Ep.00g080040.m01
Ep.00g062990.m01
Ep.00g059900.m01
Ep.00g078660.m01
