# Supplementary material for: Comparative secretome analysis unveils species-specific virulence factors in Elsinoe perseae, the causative agent of the scab disease of avocado (Persea americana)
Source: AIMS Microbiol. 2024 Oct 28;10(4):894–916. doi: 10.3934/microbiol.2024039 (PMC11609419; doi:10.3934/microbiol.2024039)
Supplement: Supplementary file 5 [file microbiol-10-04-039-s005.xlsx]

## Sheet: Cazymes
Supplementary Table 7. E. perseae CAZYmes partners in PHI database
Ep.00g028770.m01	G4MVX4	PHI:3216	MoCDIP4	318829	Magnaporthe_oryzae	effector_(plant_avirulence_determinant)	43.697	328	295	122	1	232	1	232	1.63e-43	150	238
Ep.00g072230.m01	G4MVX4	PHI:3216	MoCDIP4	318829	Magnaporthe_oryzae	effector_(plant_avirulence_determinant)	41.256	317	295	117	20	239	19	230	1.16e-45	155	223
Ep.00g080690.m01	Q2VF46	PHI:2383	MfCUT1	38448	Monilinia_fructicola	increased_virulence_(hypervirulence)	51.351	239	201	18	92	128	89	125	2.96e-06	45.1	37
Ep.00g021220.m01	Q2VF46	PHI:2383	MfCUT1	38448	Monilinia_fructicola	increased_virulence_(hypervirulence)	41.584	156	201	58	36	135	25	125	1.59e-20	82	101
Ep.00g059400.m01	Q2VF46	PHI:2383	MfCUT1	38448	Monilinia_fructicola	increased_virulence_(hypervirulence)	49.162	226	201	85	48	223	25	200	2.12e-42	140	179
Ep.00g073980.m01	A0A0D3LX64	PHI:4618	PcPL15	4784	Phytophthora_capsici	increased_virulence_(hypervirulence)__reduced_virulence	41.129	380	400	192	7	357	11	376	7.11e-84	259	372
Ep.00g035640.m01	A0A1R3RM75	PHI:10949	GOX	40993	Aspergillus_carbonarius	reduced_virulence	40.278	1077	605	43	559	630	526	597	2.68e-09	59.3	72
Ep.00g041340.m01	A0A384JBE1	PHI:10364	BCIN_03g01540	40559	Botrytis_cinerea	reduced_virulence	49.322	624	628	289	38	621	41	626	0	556	590
Ep.00g012020.m01	G4N560	PHI:10358	MoAa91_(MGG_06069)	318829	Magnaporthe_oryzae	reduced_virulence	42.746	529	603	205	7	381	6	386	1.15e-85	275	386
Ep.00g040790.m01	A0A384JSB2	PHI:10365	BcBGL1_(BCIN_09g02640)	40559	Botrytis_cinerea	reduced_virulence	56.606	813	804	320	45	803	28	797	0	864	772
Ep.00g033660.m01	A0A384JWC5	PHI:10367	BcBGL3_(BCIN_10g05590)	40559	Botrytis_cinerea	reduced_virulence	58.449	898	892	339	29	879	36	892	0	998	864
Ep.00g062370.m01	A0A384JWC5	PHI:10367	BcBGL3_(BCIN_10g05590)	40559	Botrytis_cinerea	reduced_virulence	58.661	885	892	340	30	885	35	892	0	1019	866
Ep.00g005830.m01	A0A384JDM0	PHI:10368	BcBGL4_(BCIN_03g08710)	40559	Botrytis_cinerea	reduced_virulence	51.2	717	845	271	21	611	39	663	0	620	625
Ep.00g019010.m01	A0A384JSB2	PHI:10365	BcBGL1_(BCIN_09g02640)	40559	Botrytis_cinerea	reduced_virulence	56.426	812	804	319	10	809	7	803	0	877	817
Ep.00g081230.m01	B2W4L0	PHI:3859	GLU1	45151	Pyrenophora_tritici-repentis	reduced_virulence	41.205	410	421	214	6	400	3	407	2.28e-92	283	415
Ep.00g072670.m01	B2W4L0	PHI:3859	GLU1	45151	Pyrenophora_tritici-repentis	reduced_virulence	50.591	421	421	193	7	420	6	421	6.61e-151	432	423
Ep.00g065870.m01	B2W4L0	PHI:3859	GLU1	45151	Pyrenophora_tritici-repentis	reduced_virulence	53.735	425	421	180	1	412	1	406	6.03e-152	435	415
Ep.00g074170.m01	G4ZRT3	PHI:10659	PsGH7a	67593	Phytophthora_sojae	reduced_virulence	55.24	455	464	194	4	452	9	464	0	528	458
Ep.00g006060.m01	G4MTF8	PHI:2204	Endo-1_4-beta-xylanase_[GH10_family]	318829	Magnaporthe_oryzae	reduced_virulence	56.731	327	331	128	17	326	25	331	3.9e-126	362	312
Ep.00g084100.m01	A0A288Q8R8	PHI:7912	Ppxyn2	4792	Phytophthora_parasitica	reduced_virulence	49.547	364	477	154	29	357	30	349	2.3e-109	326	331
Ep.00g062650.m01	A0A0N9DQW5	PHI:10255	VmXyl1	105487	Valsa_mali	reduced_virulence	45.768	359	439	165	40	357	29	340	4.29e-96	291	319
Ep.00g025810.m01	G4NA54	PHI:2214	Endo-1_4-beta-xylanase_I_[GH10_family]	318829	Magnaporthe_oryzae	reduced_virulence	48.387	391	231	90	45	230	52	231	7.45e-52	171	186
Ep.00g045690.m01	C0NFK7	PHI:6265	Eng1	5037	Histoplasma_capsulatum	reduced_virulence	46.326	364	335	149	14	318	29	330	1.05e-80	248	313
Ep.00g078950.m01	C0NFK7	PHI:6265	Eng1	5037	Histoplasma_capsulatum	reduced_virulence	40.594	1608	335	163	43	339	36	327	9.22e-63	216	303
Ep.00g091100.m01	A0A384K1X9	PHI:10369	BcBGL5_(BCIN_14g00650)	40559	Botrytis_cinerea	reduced_virulence	57.841	1016	935	189	1	480	1	484	0	575	491
Ep.00g081770.m01	G4NIS9	PHI:785	MGG_04128	318829	Magnaporthe_oryzae	reduced_virulence	42.075	511	550	264	9	508	27	543	1.31e-136	404	530
Ep.00g060470.m01	G4NIS9	PHI:785	MGG_04128	318829	Magnaporthe_oryzae	reduced_virulence	62.476	551	550	183	44	550	35	550	0	669	517
Ep.00g037200.m01	O59939	PHI:222	PELB	474922	Colletotrichum_gloeosporioides	reduced_virulence	59.2	314	331	100	64	312	81	329	1.92e-99	294	250
Ep.00g027020.m01	Q04701	PHI:179	PELA	169388	Fusarium_solani	reduced_virulence	61.842	331	242	83	104	331	19	242	6.01e-99	290	228
Ep.00g036650.m01	A0A0E3USI9	PHI:4845	PL1332	29001	Alternaria_brassicicola	reduced_virulence	52.419	244	242	108	1	244	1	242	8.23e-83	246	248
Ep.00g026880.m01	Q04701	PHI:179	PELA	169388	Fusarium_solani	reduced_virulence	46.983	241	242	115	1	231	1	225	6.51e-66	202	232
Ep.00g005980.m01	Q04701	PHI:179	PELA	169388	Fusarium_solani	reduced_virulence	45.106	247	242	121	4	237	3	230	8.18e-68	207	235
Ep.00g035950.m01	Q2VLJ1	PHI:716	ZEB1	5518	Fusarium_graminearum	unaffected_pathogenicity	46.957	578	565	282	3	572	9	565	0	550	575
Ep.00g003730.m01	G9JLA8	PHI:3378	Plegl1	285811	Pseudopyrenochaeta_lycopersici	unaffected_pathogenicity	40.586	242	229	127	1	238	1	225	1.08e-41	140	239
Ep.00g021550.m01	I1RIQ3	PHI:1575	GzOB015	5518	Fusarium_graminearum	unaffected_pathogenicity	43.243	245	243	72	99	241	99	239	3.45e-26	100	148
Ep.00g030160.m01	I1RIQ3	PHI:1575	GzOB015	5518	Fusarium_graminearum	unaffected_pathogenicity	41.463	372	243	109	58	262	48	241	3.24e-43	149	205
Ep.00g056790.m01	I1RPX8	PHI:1581	GzOB021	5518	Fusarium_graminearum	unaffected_pathogenicity	46.721	485	275	123	22	262	26	265	1.71e-61	200	244
Ep.00g061930.m01	I1RIQ3	PHI:1575	GzOB015	5518	Fusarium_graminearum	unaffected_pathogenicity	43.966	264	243	117	19	249	20	239	1.23e-56	180	232
Ep.00g089020.m01	I1RIQ3	PHI:1575	GzOB015	5518	Fusarium_graminearum	unaffected_pathogenicity	42.017	263	243	113	19	249	20	239	4.6e-50	163	238
Ep.00g065300.m01	A0A194VKY8	PHI:10225	FAED2_(VM1G_00901)	105487	Valsa_mali	unaffected_pathogenicity	43.103	1627	321	141	110	392	2	274	8.14e-59	204	290
Ep.00g091760.m01	Q99174	PHI:2849	CutA	169388	Fusarium_solani	unaffected_pathogenicity	47.668	301	230	96	103	291	34	225	2.11e-56	180	193
Ep.00g028100.m01	Q99174	PHI:2849	CutA	169388	Fusarium_solani	unaffected_pathogenicity	45.536	214	230	108	1	211	1	223	2.68e-57	179	224
Ep.00g075580.m01	Q99174	PHI:2849	CutA	169388	Fusarium_solani	unaffected_pathogenicity	45.217	219	230	113	1	218	1	229	3.26e-58	182	230
Ep.00g001590.m01	Q99174	PHI:2849	CutA	169388	Fusarium_solani	unaffected_pathogenicity	44.304	229	230	111	1	228	1	225	7.36e-48	155	237
Ep.00g092920.m01	Q99174	PHI:2849	CutA	169388	Fusarium_solani	unaffected_pathogenicity	46.352	226	230	110	1	226	1	225	2.47e-60	187	233
Ep.00g054680.m01	Q99174	PHI:2849	CutA	169388	Fusarium_solani	unaffected_pathogenicity	45.411	229	230	103	11	214	10	209	3.26e-50	162	207
Ep.00g028320.m01	Q8X116	PHI:540__PHI:1029	BCPME2__Bcpme2	40559	Botrytis_cinerea	unaffected_pathogenicity	47.962	334	348	157	23	334	32	348	4.58e-94	281	319
Ep.00g047030.m01	Q99324	PHI:191	TOM1	39703	Septoria_lycopersici	unaffected_pathogenicity	41.688	799	803	369	46	782	31	787	0	546	794
Ep.00g005540.m01	Q6IVV6	PHI:547	CEL5A	40559	Botrytis_cinerea	unaffected_pathogenicity	49.363	343	424	150	28	340	118	423	1.87e-105	314	314
Ep.00g027000.m01	I1S3C6	PHI:4246	Xyl03624	5518	Fusarium_graminearum	unaffected_pathogenicity	50.943	435	381	26	20	72	20	72	2.72e-11	63.2	53
Ep.00g007280.m01	Q9C1F9	PHI:566	Cel2	5017	Bipolaris_zeicola	unaffected_pathogenicity	51.923	493	423	189	1	412	3	411	1.73e-144	419	416
Ep.00g028410.m01	Q06562	PHI:571	XYL1	5017	Bipolaris_zeicola	unaffected_pathogenicity	66.216	225	221	71	1	222	1	218	1.32e-97	281	222
Ep.00g048380.m01	P26215	PHI:3	PGN1	5017	Bipolaris_zeicola	unaffected_pathogenicity	53.846	357	364	161	1	357	1	364	5.14e-139	397	364
Ep.00g009600.m01	P26215	PHI:3	PGN1	5017	Bipolaris_zeicola	unaffected_pathogenicity	64.917	365	364	122	4	365	8	364	2.04e-167	470	362
Ep.00g079230.m01	Q00359	PHI:115	PGX1	5017	Bipolaris_zeicola	unaffected_pathogenicity	60.093	447	446	168	10	440	11	437	2.45e-167	476	431
Ep.00g041820.m01	Q6PWQ1	PHI:2510	MsdS/AfmsdC	746128	Aspergillus_fumigatus	unaffected_pathogenicity	52.767	511	503	233	1	506	1	500	0	551	506
Ep.00g046360.m01	G4NCF7	PHI:2138	SGA1	318829	Magnaporthe_oryzae	unaffected_pathogenicity__loss_of_pathogenicity	46.729	620	649	56	514	619	542	648	6.85e-24	104	107
Ep.00g046350.m01	G4NCF7	PHI:2138	SGA1	318829	Magnaporthe_oryzae	unaffected_pathogenicity__loss_of_pathogenicity	51.351	619	649	287	1	619	29	648	0	602	629
Ep.00g015010.m01	Q9C2Y1	PHI:278__PHI:1028	BCPME1__Bcpme1	40559	Botrytis_cinerea	unaffected_pathogenicity__reduced_virulence	52.923	329	346	140	15	329	25	346	1.43e-106	313	325
Ep.00g067140.m01	X0MKY5	PHI:11176	FoEG1_(FOTG_02663)	5507	Fusarium_oxysporum	unaffected_pathogenicity__reduced_virulence	46.964	244	249	124	1	240	1	247	1.72e-72	220	247
Ep.00g026980.m01	A0A0C4DHY4	PHI:4880	Pgx6	5507	Fusarium_oxysporum	unaffected_pathogenicity__reduced_virulence	60.421	466	464	130	6	456	10	450	0	600	475

## Sheet: effector
Table S7. E. perseae Effector partners in PHI database
Ep.00g069670.m01	G4N8Y3#PHI:3213#MoCDIP1#318829#Magnaporthe_oryzae#effector_(plant_avirulence_determinant)	effector_(plant_avirulence_determinant)	70.986	353	1	355	3.38e-172	G4N8Y3	PHI:3213	MoCDIP1	318829	Magnaporthe_oryzae	effector_(plant_avirulence_determinant)
Ep.00g027660.m01	J4URT3#PHI:7376#Blys2#176275#Beauveria_bassiana#effector_(plant_avirulence_determinant)	effector_(plant_avirulence_determinant)	51.852	78	22	75	5.38e-14	J4URT3	PHI:7376	Blys2	176275	Beauveria_bassiana	effector_(plant_avirulence_determinant)
Ep.00g072050.m01	F9XMT4#PHI:6494__PHI:11368#Mg3LysM#1047171#Zymoseptoria_tritici#effector_(plant_avirulence_determinant)	effector_(plant_avirulence_determinant)	42.458	221	50	227	3.12e-39	F9XMT4	PHI:6494__PHI:11368	Mg3LysM	1047171	Zymoseptoria_tritici	effector_(plant_avirulence_determinant)
Ep.00g010150.m01	A0A0A2JVC2#PHI:7665#LysM2#27334#Penicillium_expansum#effector_(plant_avirulence_determinant)	effector_(plant_avirulence_determinant)	41.525	146	159	265	4.02e-22	A0A0A2JVC2	PHI:7665	LysM2	27334	Penicillium_expansum	effector_(plant_avirulence_determinant)
Ep.00g027520.m01	G4MKI0#PHI:2118__PHI:5540#MgSM1__MSP1#318829#Magnaporthe_oryzae#effector_(plant_avirulence_determinant)__increased_virulence_(hypervirulence)	effector_(plant_avirulence_determinant)	70.992	136	8	137	3.21e-62	G4MKI0	PHI:2118__PHI:5540	MgSM1__MSP1	318829	Magnaporthe_oryzae	effector_(plant_avirulence_determinant)__increased_virulence_(hypervirulence)
Ep.00g033060.m01	O94196#PHI:458#MHP1#318829#Magnaporthe_oryzae#reduced_virulence	reduced_virulence	57.732	96	1	97	6.16e-33	O94196	PHI:458	MHP1	318829	Magnaporthe_oryzae	reduced_virulence
Ep.00g039030.m01	G4N3U4#PHI:5188#MoHPX1#318829#Magnaporthe_oryzae#reduced_virulence	reduced_virulence	48.858	235	26	241	1.25e-60	G4N3U4	PHI:5188	MoHPX1	318829	Magnaporthe_oryzae	reduced_virulence
Ep.00g073400.m01	G4YNY4#PHI:11607#PsFP1#67593#Phytophthora_sojae#reduced_virulence	reduced_virulence	31.646	235	1572	1644	0.000467	G4YNY4	PHI:11607	PsFP1	67593	Phytophthora_sojae	reduced_virulence
Ep.00g018600.m01	F9XQ56#PHI:2442#MgNLP#1047171#Zymoseptoria_tritici#unaffected_pathogenicity	unaffected_pathogenicity	66.197	234	22	234	2.55e-106	F9XQ56	PHI:2442	MgNLP	1047171	Zymoseptoria_tritici	unaffected_pathogenicity
Ep.00g027650.m01	Q4WER9#PHI:8934#LdpA_(Afu5g03980)#746128#Aspergillus_fumigatus#unaffected_pathogenicity	unaffected_pathogenicity	53.226	314	139	200	7.88e-15	Q4WER9	PHI:8934	LdpA_(Afu5g03980)	746128	Aspergillus_fumigatus	unaffected_pathogenicity
Ep.00g038820.m01	A0A0D1CT94#PHI:11414#UMAG_12184#5270#Ustilago_maydis#unaffected_pathogenicity	unaffected_pathogenicity	50.485	291	254	354	3.66e-28	A0A0D1CT94	PHI:11414	UMAG_12184	5270	Ustilago_maydis	unaffected_pathogenicity
Ep.00g091450.m01	E3QFA6#PHI:10751#CLU5c_(GLRG_04688)#31870#Colletotrichum_graminicola#unaffected_pathogenicity	unaffected_pathogenicity	46.713	286	1	288	5.48e-91	E3QFA6	PHI:10751	CLU5c_(GLRG_04688)	31870	Colletotrichum_graminicola	unaffected_pathogenicity
Ep.00g070380.m01	E3QFA6#PHI:10751#CLU5c_(GLRG_04688)#31870#Colletotrichum_graminicola#unaffected_pathogenicity	unaffected_pathogenicity	43.525	282	9	286	9.12e-86	E3QFA6	PHI:10751	CLU5c_(GLRG_04688)	31870	Colletotrichum_graminicola	unaffected_pathogenicity
Ep.00g006580.m01	A7EKS0#PHI:2807#Ss-Sl2#5180#Sclerotinia_sclerotiorum#unaffected_pathogenicity	unaffected_pathogenicity	40.727	374	84	345	2.17e-51	A7EKS0	PHI:2807	Ss-Sl2	5180	Sclerotinia_sclerotiorum	unaffected_pathogenicity
Ep.00g005750.m01	E9FDE9#PHI:9536#Hyd3_(MAA_10298)#568076#Metarhizium_robertsii#unaffected_pathogenicity__reduced_virulence	unaffected_pathogenicity__reduced_virulence	54.545	97	33	95	5.86e-07	E9FDE9	PHI:9536	Hyd3_(MAA_10298)	568076	Metarhizium_robertsii	unaffected_pathogenicity__reduced_virulence
Ep.00g005690.m01	E9FDE9#PHI:9536#Hyd3_(MAA_10298)#568076#Metarhizium_robertsii#unaffected_pathogenicity__reduced_virulence	unaffected_pathogenicity__reduced_virulence	46.154	103	21	102	9.93e-11	E9FDE9	PHI:9536	Hyd3_(MAA_10298)	568076	Metarhizium_robertsii	unaffected_pathogenicity__reduced_virulence
Ep.00g005790.m01	E9FDE9#PHI:9536#Hyd3_(MAA_10298)#568076#Metarhizium_robertsii#unaffected_pathogenicity__reduced_virulence	unaffected_pathogenicity__reduced_virulence	44.595	103	33	102	5.06e-07	E9FDE9	PHI:9536	Hyd3_(MAA_10298)	568076	Metarhizium_robertsii	unaffected_pathogenicity__reduced_virulence
Ep.00g085650.m01	E9FDE9#PHI:9536#Hyd3_(MAA_10298)#568076#Metarhizium_robertsii#unaffected_pathogenicity__reduced_virulence	unaffected_pathogenicity__reduced_virulence	41.25	90	20	95	0.000196	E9FDE9	PHI:9536	Hyd3_(MAA_10298)	568076	Metarhizium_robertsii	unaffected_pathogenicity__reduced_virulence

## Sheet: Proteases
Table S7. E. perseae protease partners in PHI database
Ep.00g028770.m01	G4MVX4	PHI:3216	MoCDIP4	318829	Magnaporthe_oryzae	effector_(plant_avirulence_determinant)	43.697	328	295	122	1	232	1	232	1.63e-43	150	238
Ep.00g045610.m01	E3QJK7	PHI:6827	GPI8	31870	Colletotrichum_graminicola	loss_of_pathogenicity	61.728	403	415	135	2	402	5	393	5.75e-171	483	405
Ep.00g018180.m01	G4N703	PHI:2081	Moatg15	318829	Magnaporthe_oryzae	loss_of_pathogenicity	50.943	606	639	245	1	567	21	578	0	533	583
Ep.00g079090.m01	A0A384JPY4	PHI:9903	Bcser2_(Bcin08g02990)	40559	Botrytis_cinerea	reduced_virulence	67.886	517	521	144	1	492	1	478	0	692	492
Ep.00g058100.m01	Q6WIH5	PHI:4970	MEP1	523103	Trichophyton_mentagrophytes	reduced_virulence	58.173	636	635	248	15	633	17	632	0	733	624
Ep.00g028590.m01	A7F946	PHI:2411	Ss-ggt1	5180	Sclerotinia_sclerotiorum	reduced_virulence	51.622	580	494	166	219	580	130	494	2.16e-126	379	370
Ep.00g010950.m01	C5P3X6	PHI:479	MEP1	199306	Coccidioides_posadasii	reduced_virulence	48.201	270	276	122	4	270	8	274	1.48e-79	239	278
Ep.00g005770.m01	Q6WIH5	PHI:4970	MEP1	523103	Trichophyton_mentagrophytes	reduced_virulence	46.886	575	635	287	1	562	1	574	1.78e-180	522	578
Ep.00g070580.m01	A0A194VQ92	PHI:10219	FAEA1_(VM1G_01793)	105487	Valsa_mali	reduced_virulence	46.585	371	415	166	1	369	1	398	1.15e-102	307	410
Ep.00g014960.m01	C5P3X6	PHI:479	MEP1	199306	Coccidioides_posadasii	reduced_virulence	45.852	302	276	112	76	302	58	276	5.45e-71	219	229
Ep.00g021270.m01	Q6WIH5	PHI:4970	MEP1	523103	Trichophyton_mentagrophytes	reduced_virulence	45.833	635	635	328	17	635	17	635	0	558	624
Ep.00g052470.m01	C5P3X6	PHI:479	MEP1	199306	Coccidioides_posadasii	reduced_virulence	44.406	279	276	142	1	279	1	276	4.23e-73	224	286
Ep.00g085580.m01	I1R9N9	PHI:5881	PRB1	5518	Fusarium_graminearum	reduced_virulence	40.81	431	533	148	114	410	152	454	1.21e-52	182	321
Ep.00g029350.m01	A0A1D8PE76	PHI:11469	Ire1	5476	Candida_albicans	reduced_virulence	40.083	1197	1223	231	750	1193	759	1223	3.66e-101	347	484
Ep.00g022860.m01	Q5XTQ4	PHI:541	LIP1	40559	Botrytis_cinerea	unaffected_pathogenicity	54.856	568	574	235	20	568	28	574	0	603	556
Ep.00g092290.m01	I1S3S6	PHI:5900	FGSG_11472	5518	Fusarium_graminearum	unaffected_pathogenicity	53.107	880	875	385	9	879	6	874	0	875	885
Ep.00g035350.m01	A0A194W2D2	PHI:10223	FAEC3_(VM1G_06347)	105487	Valsa_mali	unaffected_pathogenicity	52.869	531	1292	214	11	486	14	497	5.3e-169	510	488
Ep.00g023460.m01	G4NGA7	PHI:2032	VTL1	318829	Magnaporthe_oryzae	unaffected_pathogenicity	49.526	536	536	253	15	536	18	536	7.49e-172	494	527
Ep.00g027270.m01	I1RHQ4	PHI:5898	FGSG_03315	5518	Fusarium_graminearum	unaffected_pathogenicity	47.859	392	411	176	19	392	22	410	1.49e-111	331	397
Ep.00g028100.m01	Q99174	PHI:2849	CutA	169388	Fusarium_solani	unaffected_pathogenicity	45.536	214	230	108	1	211	1	223	2.68e-57	179	224
Ep.00g054680.m01	Q99174	PHI:2849	CutA	169388	Fusarium_solani	unaffected_pathogenicity	45.411	229	230	103	11	214	10	209	3.26e-50	162	207
Ep.00g079870.m01	I1S1C5	PHI:5893	FGSG_10525	5518	Fusarium_graminearum	unaffected_pathogenicity	44.415	405	400	188	33	401	26	387	5.15e-83	258	376
Ep.00g048410.m01	I1RR60	PHI:5899	FGSG_06572	5518	Fusarium_graminearum	unaffected_pathogenicity	44.019	890	880	466	35	890	30	879	0	739	861
Ep.00g008550.m01	I1RHQ4	PHI:5898	FGSG_03315	5518	Fusarium_graminearum	unaffected_pathogenicity	41.646	410	411	202	27	407	22	410	3.24e-82	256	401
Ep.00g091480.m01	E9F076	PHI:9534	Pr1A_(MAA_05675)	568076	Metarhizium_robertsii	unaffected_pathogenicity__reduced_virulence	45.614	393	388	199	1	392	1	388	1.54e-106	317	399
Ep.00g053640.m01	E9F076	PHI:9534	Pr1A_(MAA_05675)	568076	Metarhizium_robertsii	unaffected_pathogenicity__reduced_virulence	45.226	557	388	182	16	389	3	388	1.07e-105	321	398
